# Supplementary material for: Apoplastic class III peroxidases PRX62 and PRX69 promote Arabidopsis root hair growth at low temperature
Source: Nat Commun. 2022 Mar 14;13:1310. doi: 10.1038/s41467-022-28833-4 (PMC8921275; doi:10.1038/s41467-022-28833-4)
Supplement: Supplementary file 4 — Supplementary Data 1 [file 41467_2022_28833_MOESM4_ESM.txt]

>11C1.9503
TGTAACGAAATTGAACTTTATTTATTCCACCAAGTCAAACCGAAAGAAATGAAATACATT
TATCAGCAACCCACTTTTGGGTTTCTCTCATATCCTTTCTATTCTATTGGGTTTAAATTT
AAATCAAACTAT--AAAAAAAATGCCCTTGAACAAGAGTTAGCCATAAACACTTTTTTTT
AGCCATAAAAACTTAATCACTGATTAATTAACCGCAGAGCAAACCCTACGAATTTCTCCA
TTTGTCCCCGTCTTCACACCAATATTACTCATTTTAACCATTGACCTTGCGAACTGGACA
TTGAAGTTGCCTCTAGGTGCCATAAACTCTTGCACTATGGATCTTGTGGCCGGACTAGTC
CAAAGAACGTGGTCGGATTGAAGAATTCCTCTGTTACGGCTGAGATTGATGAAATAAGAT
GTGTCAAAAGTGTTTCCACTTCCGGTGTCAAGATCAACACGTGCTGATCCGTCGCCGTTT
TGGGGACAAAGTCTTTGAAGTTGTGGTACAAATGTTTGGTCCATTGTTGGATCTGCTGTG
TTTCCGCTCGAGTTGAATATCCTGTTCGTGATAAACCCACATGCAGCTGTTCCGATCGTG
TGTCCTCCTCCTATTAATTCATATAGGTTCATCTTCAGTTTGATTAATTATATAATTGAA
--ATATATATATATGTAATATGTATACCAAATTAAAACTTAATTTTCTTTGAAAAATACG
AAAACGTTTGGTTTAAACATGAACCTGATCCTAGAGTTATCCTTATTCTTATGCAAATTA
AGTACGAGTGACA--ATAAACCATGCAGTGCACAACACTAACTATTAAAGTGAATATTCA
AAATATGAAAG-AAAAAA-ACACGTACGAGGAGTTTCCATCCAAACTAATGTATTGGATC
TATTCTGATTTCTAAACGGTG--ATATATAGGTTACATACCAACAAGAGTGACGAGATCG
CGAGTGTTGAGGCGAAAAGCGACGAATTTCCTTTGTTGAATGGCTAGAGAGTCACTTGGA
GAAGGAAGATTGTTAACGTTCGATGCCAAGGAAACTCTTCCATCTCTACGTCCTGTTGGG
ACTTGCCAACTTTGTCCGTTTGTCTACATACA-CCCATGCAAAGCAAAGCCAAACAAACG
TTAA-TACTCTCTGTCCGCTTGCACATTATTTTTGTTTTTACTTTCTTTGTTACCTATAC
TAATTTAATCTTATAGATGAAACCAAGTAAAACAAACATAAATGTTACACATAATTGTTT
GAAAATCTAATATTATAAAATCTCTA-TTTTTTTC--AAATATATGTTATGTAAGTTCTT
AAGTATCAACGTTTAGTTTGTAAACACAAAAC-CAAAGAAATGAAGAAACGTAATCTATG
TATTTTGGCGTATATATACCTTGTAAAATTAGTTAATATAAAAC-AAAAAATTGTGTTGC
CTTTGTTAATCCTCTTTACTTACTCATATCTAAATACAAACACCAAATATTGGCATTTTA
AACAATCAAGACATAGTTCTTTGCTTATGTATGATATATTGATAGTTGTATAATTAGTAT
ATATAT-AACTTACGAGAGCAACGGAATCACGAGCCGCTAAGGCCAATATATCAGCACAA
GAGACAACACCAGGACATGCTGCCTCGAGCTGCCTCTTGGCATCGTCAATGACTTCAAAA
CCATGAAGGTTAACGTTTGCGCCAGCGGTTCTTTCAGAGTTAGGTCCCGATAATAGCACC
GAACCATCACAACCTTGGACAAAGCAATCATGGTTGTGCATTCTCAGTAACCCCGGTGCA
ACCTTTGGATCTGAACTAAAGTGAGATGCTACAGTGGTCCGAACAATCGTCTCGGCATTA
GGGCACGTGGTCGAGTAGAACCCGATCCTCGTACCTTGGCCATACACCGCGATGAGACAA
CTAAGGAAGACTAAGAACAAAGCAAATGATCTGACCAAGCCCAT-TTTTCTTTTTG-TTG
GTTTGTGTTTTAGAT-AAGATCGCAAGTGTGTTTCGAGTTAGTAGATAGAGTTTGTTTTA
GATGCATGGAAAGTGATACGAGAATGCGAGTAACTTATAGAGGGATTGAGAAGTCAAATG
GTGATGTTGAAGTCAGAGAAAGGGGCTAGAGTGTTGAGGTAATTTGACGAAACGACGACG
TTGTAATCC-ATTCAAAACTGAAAACCGCGTTATGTGATTGGTCATGAGCTGGCTTCGCG
CGTTGACGATTGCAGATCATGTTGGGTTTG-TTTTTTCTCTTTTGTTCGTTTCTATCAAA
TTAATTCCTAATTAATAGTGTGTAATCATTTATAATGAATGTGATTATAGAATATTGTTT
TAGCAGGCGTTAAACTTTGATTCAATTCTAATTCTTTATTAAGAAAACTCGTATTAGTGC
ATGATATTTTCATCTACAATGCACCGACTTTGGACTGGTTAATCGAATAAGTGTTAAAAT
ACTTTAGGAAAAGAAAAAGTGTTAAAATATCCAAAACATGAACATTCACTATTCAACAAA
AGTTCACTGACCATCTCACAAAAGTGTTAAAATATCCAAAACATGAACATTCACTAATCA
CTATTCAACAAAAGTCCACGGACATCACTATTCAACAAAAGTCCACGGACCGATCCATCG
TGAGAGATTAGTGTATTGACCGGAACATATAGATAGTATAGTCTTTAACAAACAAACAAA
TAACAAAATAGTATAGTGGGTTTTCTTAATAATTAAGCTTTGTTTCTTTGACTGGTTCGG
TTTGTTTTGTTCGAATTTTAGTAATCTGGAAATGGAAGAATGATGTCGAATTTTTCAGTT
CGATTTTTTGGTAAAGATATATATTTCG---GATCAAGATCGGGTTCTACCCGCACCAGG
TTTGCTATATAGAATGATGTTGTGATGATAAAGATTAATTCTATACGTTTACTTTCATAA
CAGATTAATGACTAATGGCGACACGTTGATTGGTGGTGATCACTGATCAATAGCCAGAAC
TCATGCTGACTAAGACTAACCATCGTTGTTGGTCCATAGGAA-TTTTTTCTGCAATTAAT
TTTTATTTGAAACAATAAAAATTTGTAACAGAATAGTGACATATAACAAATAAAGAGTTT
TCTACTTGTCCCTTTAGGATATAATAAAGTCAGATGTT-AAAAAAAGAAGAGTTTTCTAT
GAATTCCTGTTTCTTAAAATAATTTTTGTCAATATAGATGTTA-TTTTCCTATAAAAATC
CATGCATGACGTTAACAAAGACTAGAAAAAATCAAATATTGAAGATTATCATATATTATA
TCTTGTCGTCGTTGATGTATATTC----ATCGACCAAATTTTGGTCTCTACACATATGTA
TATATTGGCGTCGAAGCTTAAAAG--AAA--AAAAA--AGTAAAAACCCTTATGGTCTAT
ATATAAATCTTGTTTTTATGGTACCAAAACCATATTCTAACTAATCGTAACGCAAGTGAT
CGTCTTTGCTTCAAATGTAAAGCTAGATAACCTGAACGAGTTTGGATGCTGGCATGCTGC
GACCTTGAAGTCGGTCCATTGGGTTTTTATTTGTACATACGGACAACATTAATTGCCCAT
GAGTTGCTAAAATCCTTCTCTGGGTCTTGTTACAGGCACCCTCTTCAAATTAGCCTTTAT
ATATTTTGCATGAAAATAGTCTGAGATTTCCCCGCAAATAATATTTGAATTGGAAATAA-
TTTTTCTCTAACCCCTAACCCCTAAACCCTAAACACTAAATTGCATGATCTCAATTTTTC
TGTTGAGCACATCTATCCAAAGATGTTAATTGAGCTGTTCAGATCTAAATGGGTGAAGTC
CAAATATGAACAAAACTAATGATACAAACTCAATAGCACCGTATCCAAATATGACCAAAC
TCAATAGCACCGTATCCAAATATGACCAAACTCAAATAAGACAATGATTAATTAGACAGT
GTATGGAACGTAAATATATAATATAATTTTCTATTTTCCGCAAAAACACATTTTCTGTCA
AACTCAAAGAATTGCA
>ARGE-1-15
TGTAACGAAATTGAACTTTATTTATTCCACCAAGTCAAACCGAAAGAAATGAAATACATT
TATCAGCAACCCACTTTTGGGTTTCTCTCATATCCTTTCTATTCTATTGGGTTTAAATTT
AAATCAAACTAT--AAAAAAAATGCCCTTGAACAAGAGTTAGCCATAAACACTTTTTTTT
AGCCATAAAAACTTAATCACTGATTAATTAACCGCAGAGCAAACCCTACGAATTTCTCCA
TTTGTCCCCGTCTTCACACCAATATTACTCATTTTAACCATTGACCTTGCGAACTGGACA
TTGAAGTTGCCTCTAGGTGCCATAAACTCTTGCACTATGGATCTTGTGGCCGGACTAGTC
CAAAGAACGTGGTCGGATTGAAGAATTCCTCTGTTACGGCTGAGATTGATGAAATAAGAT
GTGTCAAAAGTGTTTCCACTTCCGGTGTCAAGATCAACACGTGCTGATCCGTCGCCGTTT
TGGGGACAAAGTCTTTGAAGTTGTGGTACAAATGTTTGGTCCATTGTTGGATCTGCTGTG
TTTCCGCTCGAGTTGAATATCCTGTTCGTGATAAACCCACATGCAGCTGTTCCGATCGTG
TGTCCTCCTCCTATTAATTCATATAGGTTCATCTTCAGTTTGATTAATTATATAATTGAA
--ATATATATATATGTAATATGTATACCAAATTAAAACTTAATTTTCTTTGAAAAATACG
AAAACGTTTGGTTTAAACATGAACCTGATCCTAGAGTTATCCTTATTCTTATGCAAATTA
AGTACGAGTGACA--ATAAACCATGCAGTGCACAACACTAACTATTAAAGTGAAGATTCA
AAATATGAAA--AAAAAA-ACACGTGCGAGGAGTTTCCATCCAAACTAATGTATTGGATC
TATTCTGATTTCTAAACGGTG--ATATATAGGTTACATACCAACAAGAGTGACGAGATCG
CGAGTGTTGAGGCGAAAAGCGACGAATTTCCTTTGTTGAATGGCTAGAGAGTCACTTGGA
GAAGGAAGATTGTTAACGTTCGATGCCAAGGAAACTCTTCCATCTCTACGTCCTGTTGGG
ACTTGCCAACTTTGTCCGTTTGTCTACATACA-CCCATGCAAAGCAAAGCCAAACAAACG
TTAATTACTCTCTGTCCGCTTGCACATTATTTTTGTTTTTACTTTCTTTGTTACCTATAC
TAATTTAATCTTATAGATGAAACCAAGTAAAACAAACATAAATGTTACACATAATTGTTT
GAAAATCTAATATTATAAAATCTCTA-TTTTTTTC--AAATATATGTTATGTAAGTTCTT
AAGTATCAACGTTTAGTTTGTAAACACAAAAC-CAAAGAAATGAAGAAACGTAATCTATG
TATTTTGGCGTATATATACCTTGTAAAATTAGTTAATATAAAAC-AAAAAATTGTGTTGC
CTTTGTTAATCCTCTTTACTTACTCATATCTAAATACAAACACCAAATATTGGCATTTTA
AACAATCAAGACATAGTTCTTTGCTTATGTATGATATATTGATAGTTGTATAATTAGTAT
ATATATAAACTTACGAGAGCAACGGAATCACGAGCCGCTAAGGCCAATATATCAGCACAA
GAGACAACACCAGGACATGCTGCCTCGAGCTGCCTCTTGGCATCGTCAATGACTTCAAAA
CCATGAAGGTTAACGTTTGCGCCAGCGGTTCTTTCAGAGTTAGGTCCCGATAATAGCACC
GAACCATCACAACCTTGGACAAAGCAATCATGGTTGTGCATTCTCAGTAACCCCGGTGCA
ACCTTTGGATCTGAACTAAAGTGAGATGCTACAGTGGTCCGAACAATCGTCTCGGCATTA
GGGCACGTGGTCGAGTAGAACCCGATCCTCGTACCTTGGCCATACACCGCGATGAGACAA
CTAAGGAAGACTAAGAACAAAGCAAATGATCTGACCAAGCCCATTTTTTCTTTTTG-TTG
GTTTGTGTTTTAGAT-AAGATCGCAAGTGTGTTTCGAGTTAGTAGATAGAGTTTGTTTTA
GATGCATGGAAAGTGATACGAGAATGCGAGTAACTTATAGAGGGATTGAGAAGTCAAATG
GTGATGTTGAAGTCAGAGAAAGGGGCTAGAGTGTTGAGGTAATTTGACGAAACGACGACG
TTGTAATCC-ATTCAAAACTGAAAACCGCGTTATGTGATTGGTCATGAGCTGGCTTCGCG
CGTTGACGATTGCAGATCATGTTGGGTTTG-TTTTTTCTCTTTTGTTCGTTTCTATCAAA
TTAATTCCTAATTAATAGTGTGTAATCATTTATAATGAATGTGATTATAGAATATTGTTT
TAGCAGGCGTTAAACTTTGATTCAATTCTAATTCTTTATTAAGAAAACTCGTATTAGTGC
ATGATATTTTCATCTACAATGCACCGACTTTGGACTGGTTAATCGAATAAGTGTTAAAAT
ACTTTAGGAAAAGAAAAAGTGTTAAAATATCCAAAACATGAACATTCACTATTCAACAAA
AGTTCACTGACCATCTCACAAAAGTGTTAAAATATCCAAAACATGAACATTCACTAATCA
CTATTCAACAAAAGTCCACGGACATCACTATTCAACAAAAGTCCACGGACCGATCCATCG
TGAGAGATTAGTGTATTGACCGGAACATATAGATAGTATAGTCTTTAACAAACAAACAAA
TAACAAAATAGTATAGTGGGTTTTCTTAATAATTAAGCTTTGTTTCTTTGACTGGTTCGG
TTTGTTTTGTTCGAATTTTAGTAATCTGGAAATGGAAGAATGATGTCGAATTTTTCAGTT
CGATTTTTTGGTAAAGATATATATTTCG---GATAAAGATCGGGTTCTACCCGCACCAGG
TTTGCTATATAGAATGATGTTGTGATGATAAAGATTAATTCTATACGTTTACTTTCATAA
CAGATTAATGACTAATGGCGACACGTTGATTGGTGGTGATCACTGATCAATAGCCAGAAC
TCATGCTGACTAAGACTAACCATCGTTGTTGGTCCATAGGAA-TTTTTTCTGCAATTAAT
TTTTATTTGAAACAATAAAAATTTGTAACAGAATAGTGACATATAACAAATAAAGAGTTT
TCTACTTGTCCCTTTAGGATATAATAAAGTCAGATGTT-AAAAAAAGAAGAGTTTTCTAT
GAATTCCTGTTTCTTAAAATAATTTTTGTCAATATAGATGTTA-TTTTCCTATAAAAATC
CATGCATGACGTTAACAAAGACTAGAAAAAATCAAATATTGAAGATTATCATATATTATA
TCTTGTCGTCGTTGATGTATATTC----ATCGACCAAATTTTGGTCTCTACACATATGTA
TATATTGGCGTCGAAGCTTAAAAG--AAA--AAAAA--AGTAAAAACCCTTATGGTCTAT
ATATAAATCTTGTTTTTATGGTACCAAAACCATATTCTAACTAATCGTAACGCAAGTGAT
CGTCTTTGCTTCAAATGTAAAGCTAGATAACCTGAACGAGTTTGGATGCTGGCATGCTGC
GACCTTGAAGTCGGTCCATTGGGTTTTTATTTGTACATACGGACAACATTAATTGCCCAT
GAGTTGCTAAAATCCTTCTCTGGGTCTTGTTACAGGCACCCTCTTCAAATTAGCCTTTAT
ATATTTTGCATGAAAATAGTCTGAGATTTCCCCGCAAATAATATTTGAATTGGAAATAA-
TTTTTCTCTAACCCCTAACCCCTAAACCCTAAACACTAAATTGCATAATCTCAATTTTTC
TGTTGAGCACATCTATCCAAAGATGTTAATTGAGCTGTTCAGATCTAAATGGGTGAAGTC
CAAATATGAACAAAACTAATGATACAAACTCAATAGCACCGTATCCAAATATGACCAAAC
TCAATAGCACCGTATCCAAATATGACCAAACTCAAATAAGACAATGATTAATTAGACAGT
GTATGGAACCTAAATATATAATATAATTTTCTATTTTCCGCAAAAACACATTTTCTCTCA
AACTCAAAGAATTGCA
>ARR-17
TGTAACGAAATTGAACTTTATTTATTCCACCAAGTCAAACCGAAAGAAATGAAATACATT
TATCAGCAACCCACTTTTGGGTTTCTCTCATATCCTTTCTATTCTATTGGGTTTAAATTT
AAATCAAACTAT--AAAAAAAATGCCCTTGAACAAGAGTTAGCCATAAACACTTTTTTTT
AGCCATAAAAACTTAATCACTGATTAATTAACCGCAGAGCAAACCCTACGAATTTCTCCA
TTTGTCCCCGTCTTCACACCAATATTACTCATTTTAACCATTGACCTTGCGAACTGGACA
TTGAAGTTGCCTCTAGGTGCCATAAACTCTTGCACTATGGATCTTGTGGCCGGACTAGTC
CAAAGAACGTGGTCGGATTGAAGAATTCCTCTGTTACGGCTGAGATTGATGAAATAAGAT
GTGTCAAAAGTGTTTCCACTTCCGGTGTCAAGATCAACACGTGCTGATCCGTCGCCGTTT
TGGGGACAAAGTCTTTGAAGTTGTGGTACAAATGTTTGGTCCATTGTTGGATCTGCTGTG
TTTCCGCTCGAGTTGAATATCCTGTTCGTGATAAACCCACATGCAGCTGTTCCGATCGTG
TGTCCTCCTCCTATTAATTCATATAGGTTCATCTTCAGTTTGATTAATTATATAATTGAA
--ATATATATATATGTAATATGTATACCAAATTAAAACTTAATTTTCTTTGAAAAATACG
AAAACGTTTGGTTTAAACATGAACCTGATCCTAGAGTTATCCTTATTCTTATGCAAATTA
AGTACGAGTGACA--ATAAACCATGCAGTGCACAACACTAACTATTAAAGTGAAGATTCA
AAATATGAAAG-AAAAAC-ACACGTACGAGGAGTTTCCATCCAAACTAATGTATTGGATG
TATTATGATTTCTAAACGGTG--ATATATAGGTTACATACCAACAAGAGTGACGAGATCG
CGAGTGTTGAGGCGAAAAGCGGCGAATTTCCTTTGTTGAATGGCTAGAGAGTCACTTGGA
GAAGGAAGATTGTTAACGTTCGATGCCAAGGAAACTCTTCCATCTCTACGTCCTGTTGGG
ACTTGCCAACTTTGTCCGTTTGTCTACATACA-CCCATGCAAAGCAAAGCCAAACAAACG
TTAA-TACTCTCTGTCCGCTTGCACATTATTTTTGTTTTTACTTTCTTTGTTACCTATAC
TAATTTAATCTTATAGATGAAACCAAGTAAAACAAACATAAATGTTACACATAATTGTTT
GAAAATCTAATATTATAAAATCTCTA-TTTTTTTC--AAATATATGTTATGTAAGTTCTT
AAGTATCAACGTTTAGTTTGTAAACACAAAAC-CAAAGAAATGAAGAAACGTAATCTATG
TATTTTGGCGTATATATACCTTGTAAAATTAGTTAATATAAAAC-AAAAAATTGTGTTGC
CTTTGTTAATCCTCTTTACTTACTCATATCTAAATACAAACACCAAATATTGGCATTTTA
AACAATCAAGACATAGTTCTTTGCTTATGTATGATATATTGATAGTTGTATAATTAGTAT
ATATATAAACTTACGAGAGCAACGGAATCACGAGCCGCTAAGGCCAATATATCAGCACAA
GAGACAACACCAGGACATGCTGCCTCGAGCTGCCTCTTGGCATCGTCAATGACTTCAAAA
CCATGAAGGTTAACGTTTGCGCCAGCGGTTCTTTCAGAGTTAGGTCCCGATAATAGCACC
GAACCATCACAACCTTGGACAAAGCAATCATGGTTGTGCATTCTCAGTAACCCCGGTGCA
ACCTTTGGATCTGAACTAAAGTGAGATGCTACAGTGGCCCGAACAATCGTCTCGGCATTA
GGGCACGTGGTCGAGTAGAACCCGATCCTCGTACCTTGGCCATACACCGCGATGAGACAA
CTAAGGAAGACTAAGAACAAAGCAAATGATCTGACCAAGCCCATTTTTTCTTTTTG-TTG
GTTTGTGTTTTAGAT-AAGATCGCAAGTGTGTTTCGAGTTAGTAGATAGAGTTTGTTTTA
GATGCATGGAAAGTGATACGAGAATGCGAGTAACTTATAGAGGGATTGAGAAGTCAAATG
GTGATGTTGAAGTCAGCGAAAGGGGCTAGAGTGTTGAGGTAATTTGACGAAACGACGACG
TTGTAATCC-ATTCAAAACTGAAAACCGCGTTATGTGATTGGTCATGAGCTGGCTTCGCG
CGTTGACGATTGCAGATCATGTTGGGTTTG-TTTTTTCTCTTTTGTTCGTTTCTATCAAA
TTAATTCCTAATTAATAGTGTGTAATCATTTATAATGAATGTGATTATAGAATATTGTTT
TAGCAGGCGTTAAACTTTGATTCAACTCTAATTCTTTATTAAGAAAACTCGTATTAGTGC
ATGATATTTTCATCTACAATGCACCGACTTTGGACTGGTTAATCGAATAAGTGTTAAAAT
ACTTTAGGAAAAGAAAAAGTGTTAAAATATCCAAAACATGAACATTCACTATTCAACAAA
AGTTCACTGACCATCTCACAAAAGTGTTAAAATATCCAAAACATGAACATTCACTAATCA
CTATTCAACAAAAGTCCACGGACATCACTATTCAACAAAAGTCCACGGACCGATCCATCG
TGAGAGATTAGTGTATTGACCGGAACATATAGATAGTATAGTCTTTAACAAACAAACAAA
TAACAAAATAGTATAGTGGGTTTTCTTAATAATTAAGCTTTGTTTCTTTGACTGGTTCGG
TTTGTTTTGTTCGAATTTTAGTAATCTGGAAATGGAAGAATGATGTCGAATTTTTCAGTT
CGATTTTTTGGTAAAGATATATATTTCG---GATCAAGATCGGGTTCTACCCGCACCAGG
TTTGCTATATAGAATGATGTTGTGATGATAAAGATTAATTCTATACGTTTACTTTCATAA
CAGATTAATGACTAATGGCGACACGTTGATTGGTGGTGATCACTGATCAATAGCCAGAAC
TCATGCTGACTAAGACTAACCATCGTTGTTGGTCCATAGGAA-TTTTTTCTGCAATTAAT
TTTTATTTGAAACAATAAAAATTTGTAACAGAATAGTGACATATAACAAATAAAGAGTTT
TCTACTTGTCCCTTTATGATATAATAAAGTCAGATGTT-AAAAAAAGAAGAGTTTTCTAT
GAATTCCTGTTTCTTAAAATAATTTTTGTCAATGTAGATGTTA-TTTTCCTATAAAAATC
CATGCATGACGTTAACAAAGACTAGAAAAATTCAAAAATTGAAGATTATCATATATTATA
TCTTGTCGTCGTTGATGTATATTC----ATCGACCAAATTTTGGTCTCTACACATATGTA
TATATTGGCGTCGAAGCTTAAAAG--AAA--AAAAA--AGTAAAAACCCTTATGGTCTAT
ATATAAATCTTGTTTTTATGGTACCAAAACCATATTCTAACTAATCGTAACGCAAGTGAT
CGTCTTTGCTTCAAATGTAAAGCTAGATAACCTGAACGAGTTTGGATGCTGGCATGCTGC
GACCTTGAAGTCGGTCCATTGGGTTTTTATTTGTACATACGGACAACATTAATTGCCCAT
GAGTTGCTAAAATCCTTCTCTGGGTCTTGTTACAAGCACCCTCTTCAAATTAGCCTCTAT
ATATTTTGCATGAAAATAGTATGAGATTTCCCCGCAAATGATATTTGAATTGGAAATAA-
TTTTTCTCTAACCCCTAACCCCTAAACCCTAAACACTAAATTGCATGATCTCAATTTTTC
TGTTGAGCACATCTATCCAAAGATGTTAATTGAGCTGTTCAGATCTAAATGGGTGAAGTC
CAAATATGAACAAAACTAATGATACAAACTCAATAGCACCGTATCCAAATATGACCAAAC
TCAATAGCACCGTATCCAAATATGACCAAACTCAAATAAGACAATGATTAATTAGACAGT
GTATGGAACGTAAATATATAATATAATTTTCTATTTTCCGCAAAAACACATTTTCTGTCA
AACTCAAAGAATTGCA
>Aa-0
TGTAACGAAATTGAACTTTATTTATTCCACCAAGTCAAACCGAAAGAAATGAAATACATT
TATCAGCAACCCACTTTTGGGTTTCTCTCATATCCTTTCTATTCTATTGGGTTTAAATTT
AAATCAAACTAT--AAAAAAAATGCCCTTGAACAAGAGTTAGCCATAAACACTTTTTTTT
AGCCATAAAAACTTAATCACTGATTAATTAACCGCAGAGCAAACCCTACGAATTTCTCCA
TTTGTCCCCGTCTTCACACCAATATTACTCATTTTAACCATTGACCTTGCGAACTGGACA
TTGAAGTTGCCTCTAGGTGCCATAAACTCTTGCACTATGGATCTTGTGGCCGGACTAGTC
CAAAGAACGTGGTCGGATTGAAGAATTCCTCTGTTACGGCTGAGATTGATGAAATAAGAT
GTGTCAAAAGTGTTTCCACTTCCGGTGTCAAGATCAACACGTGCTGATCCGTCGCCGTTT
TGGGGACAAAGTCTTTGAAGTTGTGGTACAAATGTTTGGTCCATTGTTGGATCTGCTGTG
TTTCCGCTCGAGTTGAATATCCTGTTTGTGATAAACCCACATGCAGCTGTTCCGATCGTG
TGTCCTCCTCCTATTAATTCATATAGGTTCATCTTCAGTTTGATTAACAATATAATTGAN
--NNNNATATATATGTAATATGTACACCGAAATCAAACTTAATTTTCTTTGAAAAATACG
AAAATGTTTGGTTTAAACATGAACCTGATCCTAGAGTTATCATTATTCTTATGCAAATGA
AGTACGAGTGACAAGATAAACCATGCAGTGCACAACACTAACTATTAAAGTGAATATTCA
AAATATGAAAGAAAAAAA-ACACGTACGAGGAGTTTCCATCCAAACTAATGTATTGGATC
TATTCTGATTTCTTAACGGTG--ATATATAGGTTACTTACCAACAAGAGCGACGAGATCG
CGAGTGTTGAGGCGAAAAGCGGAGAATTTCCTTTGTTGAATAGCTAGAGAGTCACTTGGA
GAAGGAAGATTGTTAACGTTCGATGCCAAGGAAACTCTTCCATCTCTACGTCCTGTTGGA
ACTTGCCAACTTTGTCCGTTTGTCTACATACA-CCCATGCAAATTAAAGCCAAACAAACG
TTAATTACTCTCTGTCCGNNNNNNNNNNNNNNNNNNNNNNNNNNNNNNNNNNNNNNNNNN
NNNNNNNNNNNNNNNNNNNNNNNNNNNNNNNNNNNNNNNNNNNNNNNNNNNNNNNNNNNN
NNNNNNNNNNNNNNNNNNNNNNNNNN-NNNNNNTC--AAATATATGTTATGTAAGTTCTT
AAGTATCAACGTTTAGTTTGTAAACACAAAAC-CAAAGAAATGAAGAAACGTAATCTTTG
TATTTTGGCGTATATATACCTTGTAAAATTAGTTAATATAAAACAAAAAAT-TGTGCTGC
CTTTTTTAATCCTCTTTACTTACTCATATCTAAATACAAACACAAAATATTGGCATTTAA
AACAATCAAGACATAGTTCTTTGCTTATATATGATATATTGATAGTTGTATAATTAGTAT
ATATATAAACTTACGAGAGCAACCGAATCACGAGCCGCTAAGGCCAAGATATCAGCACAA
GAGACAACACCAGGACATGCAGCCTCGAGCTGCCTCTTGGCATCGTCAATGACCTCAAAA
CCATGGAGGTTAACGTTTGCGCCAGCGGTTCTTTCAGAGTTAGGTCCCGATAAAAGCACC
GAACCATCACAACCTTGGACAAAGCAATCATGGTTGTGCATTCTCAGTAACCCGGGTGCA
ACCTTTGGATCTGAACCAAAGTGAGATGCCACAGTGGTCCGAACAATTGTCTCGGCATTA
GGGCACGTAGTCGAGTAGAACCCGATCCTCGTACCTTGGCCATAAACGGCGATGAGACAA
CTAAGGAAGACTATGACCAAAGCAAATGATCTGACCAAGCCCAT-TTTTCTTTTTG-TTG
GTTTGTGTTTTAGATAAAGATCGCAAGTGTGTTTCGAGTTAGTAGATAGAGTTTGTTTTA
GATGCATGGAAAGTGATACGAGAATGCGAGTAACTTATAGAGGGATTGAGAAGTCAAATG
GTGATGTTGAAGTCAGCGAAAGGGGCTAGAGTGTTGAGGTAATTTGACGAAACGACGACG
TTGTAATCC-ATTCAAAACTGAAAACCGCGTTATGTGATTGGTCATGAGCTGGCTTCGCG
CGTTGACGATTGCAGATCATGTTGGGTTTGTTTTTTTCTCTTTTGTTCGTTTCTATCAAA
TTAATTCCTAATTAATAGTGTGTAATCATTTATAATGAATGTGATTATAGAATATTGTTT
TAGCAGGCGTTAAACTTTGATTCAACTCTAATTCTTTATTAAGAAAACTCGTATTAGTGC
ATGATATTTTCATCTACAATGCACCGACTTTGGACTGGTTAATCGAATAAGTGTTAAAAT
ACTTTAGGAAAAGAAAAAGTGTTAAAATATCCAAAACATGAACATTCACTATTCAACAAA
AGTTCACTGACCATCTCACAAAAGTGTTAAAATATCCAAAACATGAACATTCACTAATCA
CTATTCAACAAAAGTCCACGGACATCACTATTCAACAAAAGTCCACGGACCGATCCATCG
TGAGAGATTAGTGTATTGACCGGAACATATAGATAGTATAGTCTTTAACAAACAAACAAA
TAACAAAATAGTATAGTGGGTTTTCTTAATAATTAAGCTTTGTTTCTTTGACTGGTTCGG
TTTGTTTTGTTCGAATTTTAGTAATCTGGAAATGGAAGAATGATGTCGAATTTTTCAGTT
CGATTTTTTGGTAAAGATATATATTTCG---GATCAAGATCGGGTTCTACCCGCACCAGG
TTTGCTATATAGAATGATGTTGTGATGATAAAGATTAATTCTATACGTTTACTTTCATAA
CAGATTAATGACTAATGGCGACACGTTGATTGGTGGTGATCACTGATCAATAGCCAGAAC
TCATGCTGACTAAGACTAACCATCGTTGTTGGTCCATAGGAA-TTTTTTCTGCAATTAAT
TTTTATTTGAAACAATAAAAATTTGTAACAGAATAGTGACATATAACAAATAAAGAGTTT
TCTACTTGTCCCTTTAGGATATAATAAAGTCAGATGTT-AAAAAAAGAAGAGTTTTCTAT
GAATTCCTGTTTCTTAAAATAATTTTTGTCAATATAGATGTTA-TTTTCCTATAAAAATC
CATGCATGACGTTAACAAAGACTAGAAAAAATCAAATATTGAAGATTATCATATATTATA
TCTTGTCGTCGTTGATGTATATTC----ATCGACCAAATTTTGGTCTCTACACATATGTA
TATATTGGCGTCGAAGCTTAAAAG-AAAA--AAAAA--AGTAAAAACCCTTATGGTCTAT
ATATAAATCTTGTTTTTATGGTACCAAAACCATATTCTAACTAATCGTAACGCAAGTGAT
CGTCTTTGCTTCAAATGTAAAGCTAGATAACCTGAACGAGTTTGGATGCTGGCATGCTGC
GACCTTGAAGTCGGTCCATTGGGTTTTTATTTGTACATACGGACAACATTAATTGCCCAT
GAGTTGCTAAAATCCTTCTCTGGGTCTTGTTACAGGCACCCTCTTCAAATTAGCCTCTAT
ATATTTTGCATGAAAATAGTCTGAGATTTCCCCGCAAATGATATTTGAATTGGAAATAA-
TTTTTCTCTAACCCCTAACCCCTAAACCCTAAACACTAAATTGCATGATCTCAATTTTTC
TGTTGAGCACATCTATCTAAAGATGTTAATTGAGCTGTTCAGATCTAAATGGGTGAAGTC
CAAATATGAACAAAACTAATGATACAAACTCAATAGCACCGTATCCAAATATGACCAAAC
TCAATAGCATCGTATCCAAATATGACCAAACTCAAATAAGACAATGATTAATTAGACAGT
GTATGGAACGTAAATATATAATATAATTTTCTATTTTCCGCAAAAACACATTTTCTGTCA
AACTCAAAGAATTGCA
>Abd-0
TGTAACGAAATTGAACTTTATTTATTCCACCAAGTCAAACCGAAAGAAATGAAATACATT
TATCAGCAACCCACTTTTGGGTTTCTCTCATATCCTTTCTATTCTATTGGGTTTAAATTT
AAATCAAACTAT-AAAAAAAAATGCCCTTGAACAAGAGTTAGCCATAAACACTTTTTTTT
AGCCATAAAAACTTAATCACTGATTAATTAACCGCAGAGCAAACCCTACGAATTTCTCCA
TTTGTCCCCGTCTTCACACCAATATTACTCATTTTAACCATTGACCTTGCGAACTGGACA
TTGAAGTTGCCTCTAGGTGCCATAAACTCTTGCACTATGGATCTTGTGGCCGGACTAGTC
CAAAGAACGTGGTCGGATTGAAGAATTCCTCTGTTACGGCTGAGATTGATGAAATAAGAT
GTGTCAAAAGTGTTTCCACTTCCGGTGTCAAGATCAACACGTGCTGATCCGTCGCCGTTT
TGGGGACAAAGTCTTTGAAGTTGTGGTACAAATGTTTGGTCCATTGTTGGATCTGCTGTG
TTTCCGCTCGAGTTGAATATCCTGTTTGTGATAAACCCACATGCAGCTGTTCCGATCGTG
TGTCCTCCTCCTATTAATTCATATAGGTTCATCTTCAGTTTGATTAACAATATAATTGAN
--NNNNNNNNNNNNNNNATATGTACACCGAAATAAAACTTAATTTTCTTTGAAAAATACG
AAAATGTTTGGTTTAAACATGAACCTGATCCTAGAGTTATCATTATTCTTATGCAAATGA
AGTACGAGTGACAAGATAAACCATGCAGTGCACAACACTAACTATTAAAGTGAATATTCA
AAATATGAAAGAAAAAAA-ACACGTACGAGGAGTTTCCATCCAAACTAATGTATTGGATC
TATTCTGATTTCTTAACGGTG--ATATATAGGTTACTTACCAACAAGAGCGACGAGATCG
CGAGTGTTGAGGCGAAAAGCGGAGAATTTCCTTTGTTGAATAGCTAGAGAGTCACTTGGA
GAAGGAAGATTGTTAACGTTCGATGCCAAGGAAACTCTTCCATCTCTACGTCCTGTTGGA
ACTTGCCAACTTTGTCCGTTTGTCTACATACA-CCCATGCA-----AAGCCAAACAAACG
TTAATTACTCTCTGTCCGCTTGTACATTATTTTTGTTTNNNNNNNNNNNNNNNNNNNNNN
NNNNNNNNNNNNNNNNNNNNNNNNNNNNNNNNNNNNNNNNNNNNNNNNNNNNNNNNNNNN
NNNNNNNNNNNNNNNNNNNNNNNNNN-NNNNNNNN--NNNNNTATGTTATGTAAGTTCTT
AAGTATCAACGTTTAGTTTGTAAACACANNNN-NAAAGAAATGAAGAAACGTAATCTTTG
TATTNNNNNNNNNNNNNNNNNTGTAAAATTAGTTAATATAAAACAAAAAAAATGTGCTGC
CTTTTTTAATCCTCTTTACTTACTCATATCTAAATACAAACACAAAATATTGGCATTTAA
AACAATCAAGACATAGTTCTTTGCTTATATATGATATATTGATAGTTGTATAATTAGTAT
ATATATAAACTTACGAGAGAAACCGAATCACGAGCCGCTAAGGCCAAGATATCAGCACAA
GAGACAACACCAGGACATGCAGCCTCGAGCTGCCTCTTGGCATCGTCAATGACCTCAAAA
CCATGGAGGTTAACGTTTGCGCCAGCGGTTCTTTCAGAGTTAGGTCCCGATAAAAGCACC
GAACCATCACAACCTTGGACAAAGCAATCATGGTTGTGCATTCTCAGTAACCCGGGTGCA
ACCTTTGGATCTGAACCAAAGTGAGATGCCACAGTGGTCCGAACAATTGTCTCGGCATTA
GGGCACGTAGTCGAGTAGAACCCGATCCTCGTACCTTGGCCATAAACGGCGATGAGACAA
CTAAGGAAGACTATGACCAAAGCAAATGATCGGACCAAGCCCATTTTTTCTTTTTG-TTG
GTTTGTGTTTTAGAT-AAGACCGCAAGTGTGTTTCGAGTTAGTAGATAGAGTTTGTTTTA
GATGCATGGAAAGTGATACGAGAACGTGAGTAACTTATAGAGGGATTGAGAAGTCAAATG
GTGATGTTGAAGTCAGCGAAAGGGGCTAGAGTGTTGAGGTAATTTGACGAAACGACGACG
TTGTAATCC-ATTCAAAACTGAAAACCGCGTTATGTGATTGGTCATGAGCTGGCTTCGCG
CGTTGACGATTGCAGATCATGTTGGGTTTGTTTTTTTCTCTTTTGTTCGTTTCTATCAAA
TTAATTCCTAATTAATAGTGTGTAATCATTTATAATGAATGTGATTATAGAATATTGTTT
TAGCAGGCGTTAAACTTTGATTCAACTCTAATTCTTTATTAAGAAAACTCGTATTAGTGC
ATGATATTTTCATCTACAATGCACCGACTTTGGACTGGTTAATCGAATAAGTGTTAAAAT
ACTTTAGGAAAAGAAAAAGTGTTAAAATATCCAAAACATGAACATCCACTATTCAACAAA
AGTTCACTGACCGTCTCACAAAAGTGTTAAAATATCCAAAACATGAACATTCACTAATCA
CTATTCAACAAAAGTCCACGGACATCACTATTCAACAAAAGTCCACGGACCGATCCATCG
TGAGAGATTAGTGTATTGACCGGAACATATAGATAGTATAGTCTTTAACAAACAAACAAA
TAACAAAATAGTATAGTGGGTTTTCTTAATAATTAAGCTTTGTTTCTTTGACTGGTTCGG
TTTGTTTTGTTCGAATTTTAGTAATCTGGAAATGGAAGAATGATGTCGAATTTTTCAGTT
CGATTTTTTGGTAAAGATATATATTTCGGTTGATCAAGATCGGGTTCTACCCGCACCAGG
TTTGCTATATAGAATGATGTTGTGATGATAAAGATTAATTCTATACGTTTACTTTCATAA
CAGATTAATGACTAATGGCGACACGTTGATTGGTGGTGATCACTGATCAATAGCCAGAAC
TCATGCTGACTAAGACTAACCATCGTTGTTGGTCCATAGGAA-TTTTTTCTGCAATTAAT
TTTTATTTGAAACAATAAAAGTTTGTAACAGAATAGTGACATATAACAAATAAAGAGTTT
TCTACTTGTCCCTTTAGGATATAATAAAGTCAGATGTT-AAAAAAAGAAGAGTTTTCTAT
GAATTCCTGTTTCTTAAAATAATTTTTGTCAATATAGATGTTA-TTTTCCTATAAAAATC
CATGCATGACGTTAACAAAGACTAGAAAAATTCAAAAATTGAAGATTATCATATATTATA
TCTTGTCGTCGTTGATGTATATTC----ATCGACCAAATTTTGGTCTCTACACATATGTA
TATATTGGCGTCGAAGCTTAAAAG--AAA--AAAAA--AGTAAAAACCCTTATGGTCTAT
ATATAAATCTTGTTTTTATGGTACCAAAACCATATTCTAACTAATCGTAACGCAAGTGAT
CGTCTTTGCTTCAAATGTAAAGCTAGATAACCTGAACGAGTTTGGATGCTGGCATGCTGC
GACCTTGAAGTCGGTCCATTCGGTTTTTATTTGTACATACGGACAACATTAATTGCCCAT
GAGTTGCTAAAATCCTTCTCTGGGTCTTGTTACAGGCACCCTCTTCAAATTAGCCTCNNN
NNNNTTTGCATGAAAATAGTCTGAGATTTCCCCGCAAATGATATTTGAATTGGAAATAA-
TTTTTCTCTAACCCCTAACCCCTAAACCCTAAACACTAAATTGCATGATCTCAATTTTTC
TGTTGAGCACATCTATCCAAAGATGTTAATTGAGCTGTTCAGATTTAAATGGGTGAAGTC
CAAATATGAACAAAACTAATGATACAAACTCAATAGCACCGTATCCAAATATGACCAAAC
TCAATAGCACCGTATCCAAATATGACCAAACTCAAATAAGACAATGATTAATTAGACAGT
GTATGGAACCTAAATATATAATATAATTTTCTATTTTCCGCAAAAACATATTTTCTGTCA
AACTCAAAGAATTGCA
>Adam-1
TGTAACGAAATTGAACTTTATTTATTCCACCAAGTCAAACCGAAAGAAATGAAATACATT
TATCAGCAACCCACTTTTGGGTTTCTCTCATATCCTTTCTATTCTATTGGGTTTAAATTT
AAATCAAACTAT--AAAAAAAATGCCCTTGAACAAGAGTTAGCCATAAACACTTTTTTTT
AGCCATAAAAACTTAATCACTGATTAATTAACCGCAGAGCAAACCCTACGAATTTCTCCA
TTTGTCCCCGTCTTCACACCAATATTACTCATTTTAACCATTGACCTTGCGAACTGGACA
TTGAAGTTGCCTCTAGGTGCCATAAACTCTTGCACTATGGATCTTGTGGCCGGACTAGTC
CAAAGAACGTGGTCGGATTGAAGAATTCCTCTGTTACGGCTGAGATTGATGAAATAAGAT
GTGTCAAAAGTGTTTCCACTTCCGGTGTCAAGATCAACACGTGCTGATCCGTCGCCGTTT
TGGGGACAAAGTCTTTGAAGTTGTGGTACAAATGTTTGGTCCATTGTTGGATCTGCTGTG
TTTCCGCTCGAGTTGAATATCCTGTTCGTGATAAACCCACATGCAGCTGTTCCGATCGTG
TGTCCTCCTCCTATTAATTCATATAGGTTCATCTTCAGTTTGATTAACAATATAATTGAA
--AAATATATATATGTAATATGTACACCGAAATAAAACATAATTTTCTTTGAAAAATACG
AAAATGTTTGGTTTAAACATGAACCTGATCCTAGAGTTATCCTTATTCTTATGCAAATTA
AGTACGAGTGACA--ATAAACCATGCAGTGCACAACACTAACTATTAAAGTGAATATTCA
AAATATGAAAG-AAAAAA-ACACGTACGAGGAGTTTCCATCCAAACTAATGTATTGGATC
TATTCTGATTTCTAAACGGTG--ATATATAGGTTACATACCAACAAGAGTGACGAGATCG
CGAGTGTTGAGGCGAAAAGCGGAGAATTTCCTTTGTTGAATGGCTAGAGAGTCACTTGGA
GAAGGAAGATTGTTAACGTTCGATGCCAAGGAAACTCTTCCATCTCTACGTCCTGTTGGA
ACTTGCCAACTTTGTCCGTTTGTCTACATACA-CCCATGCAAATTAAAGCCAAACAAACG
TTAATTACTCTCTGTCCGCTTGTACATTATTTTTGTTTTTACTTTCTTTGTAACCAATAC
TAAGTTAATATTATAGAAGAAACCAAGTAAAACAAACATAAATGTTACACATAATTGTTT
GAAAATATAATATTATAAAATCTCTA-TTTTTTTC--AAATATATGTTATGTAAGTTCTT
AAGTATCAACGTTTAGTTTGTAAACACAAAAC-CAAAGAAATGAAGAAACGTAATCTTTG
TATTTTGGCGTATATATACCTTGTAAAATTAGTTAATATAAAAC-AAAAAATTGTGTTGC
CTTTGTTAATCCTCTTTACTTACTCATATCTAAATACAAACACAAAATATTGGCATTTAA
AACAATCAAGACATAGTTCTTTGCTTATATATGATATATTGATTGTTGTATAATTAGTAT
ATATATAAACTTACGAGAGAAACCGAATCACGAGCCGCTAAGGCCAAGATATCAGCACAA
GAGACAACACCAGGACATGCTGCCTCGAGCTGCCTCTTGGCATCGTCAATGACCTCAAAA
CCATGGAGGTTAACGTTTGCGCCAGCGGTTCTTTCAGAGTTAGGTCCCGATAAAAGCACC
GAACCATCACAACCTTGGACAAAGCAATCATGGTTGTGCATTCTCAGTAACCCGGGTGCA
ACCTTTGGATCTGAACCAAAGTGAGATGCCACAGTGGTCCGAACAATTGTCTCGGCATTA
GGGCACGTAGTCGAGTAGAACCCGATCCTCGTACCTTGGCCATAAACGGCGATGAGACAA
CTAAGGAAGACTATGACCAAAGCAAATGATCGGACCAAGCCCATTTTTTCTTTTTG-TTG
GTTTGTGTTTTAGAT-AAGATCGCAAGTGTGTTTCGAGTTAGTAGATAGAGTTTGTTTTA
GATGCATGGAAAGTGATACGAGAA-GCGAGTAACTTATAGAGGGATTGAGAAGTCAAATG
GTGACGTTGAAGTCAGCGAAAGGGGCTAGAGTGTTGAGGTAATTTGACGAAACGACGACG
TTGTAATCCAATTCAAAACTGAAAACCGCGTTATGTGATTGGTCATGAGCTGGCTTCGCG
CGTTGACGATTGCAGATCATGTTGGGTTTG-TTTTTTCTCTTTTGTTCGTTTCTATCAAA
TTAATTCCTAATTAATAGTGTGTAATCATTTATAATGAATGTGATTATAGAATATTGTTT
TAGCAGGCGTTAAACTTTGATTCAACTCTAATTCTTTATTAAGAAAACTCGTATTAGTGC
ATGATATTTTCATCTACAATGCACCGACTTTGGACTGGTTAATCGAATAAGTGTTAAAAT
ACTTTAGGAAAAGAAAAAGTGTTAAAATATCCAAAACATGAACATCCACTATTCAACAAA
AGTTCACTGACCGTCTCACAAAAGTGTTAAAATATCCAAAACATGAACATTCACTAATCA
CTATTCAACAAAAGTCCACGGACATCACTATTCAACAAAAGTCCACGGACCGATCCATCG
TGAGAGATTAGTGTATTGACCGGAACATATAGATAGTATAGTCTTTAACAAACAAACAAA
TAACAAAATAGTATAGTGGGTTTTCTTAATAATTAAGCTTTGTTTCTTTGACTGGTTCGG
TTTGTTTTGTTCGAATTTTAGTAATCTGGAAATGGAAGAATGATGTCGAATTTTTCAGTT
CGATTTTTTGGTAAAGATATATATTTCG---GATCAAGATCGGGTTCTACCCGCACCAGG
TTTGCTATATAGAATGATGTTGTGATGATAAAGATTAATTCTATACGTTTACTTTCATAA
CAGATTAATGACTAATGGCGACACGTTGATTGGTGGTGATCACTGATCAATAGCCAGAAC
TCATGCTGACTAAGACTAACCATCGTTGTTGGTCCATAGGAA-TTTTTTCTGCAATTAAT
TTTTATTTGAAACAATAAAAATTTGTAACAGAATAGTGACATATAACAAATAAAGAGTTT
TCTACTTGTCCCTTTAGGATATAATAAAGTCAGATGTT-TTAAAAAGAAGAGTTTTCTAT
GAATTCCTGTTTCTTAAAATAATTTTTGTCAATATAGATGTTA-TTTTCCTATAAAAATC
CATGCATGACGTTAACAAAGACTAGAAAAATTCAAAAATTGAAGATTATCATATATTATA
TCTTGTCGTCGTTGATGTATATTC----ATCGACCAAATTTTGGTCTCTACACATATGTA
TATATTGGCGTCGAAGCTTAAAAG--AAA--AAAAA--AGTAAAAACCCTTATGGTCTAT
ATATAAATCTTGTTTTTATGGTACCAAAACCATATTCTAACTAATCGTAACGCAAGTGAT
CGTCTTTGCTTCAAATGTAAAGCTAGATAACCTGAACGAGTTTGGATGCTGGCATGCTGC
GACCTTGAAGTCGGTCCATTGGGTTTTTATTTGTACATACGGACAACATTAATTGCCCAT
GAGTTGCTAAAATCCTTCTCTGGGTCTTGTTACAGGCACCCTCTTCAAATTAGCCTCTAT
ATATTTTGCATGAAAATAGTCTGAGATTTCCCCGCAAATGATATTTGAATTGGAAATAA-
TTTTTCTCTAACCCCTAACCCCTAAACCCTAAACACTAAATTGCATGATCTCAATTTTTC
TGTTGAGCACATCTATCCAAAAATGTTAATTGAGCTGTTCAGATCTAAATGGGTGAAGTC
CAAATATGAACAAAACTAATGATACAAACTCAATAGCACCGTATCCAAATATGACCAAAC
TCAATAGCACCGTATCCAAATATGACCAAACTCAAATAAGACAATGATTAATTAGACAGT
GTATGGAACGTAAATATATAATATAATTTTCTATTTTCCGCAAAAACACATTTTCTGTCA
AACTCAAAGAATTGCA
>Aedal-1
TGTAACGAAATTGAACTTTATTTATTCCACCAAGTCAAACCGAAAGAAATGAAATACATT
TATCAGCAACCCACTTTTGGGTTTCTCTCATATCCTTTCTATTCTATTGGGTTTAAATTT
AAATCAAACTAT--AAAAAAAATGCCCTTGAACAAGAGTTAGCCATAAACACTTTTTTTT
AGCCATAAAAACTTAATCACTGATTAATTAACCGCAGAGCAAACCCTACGAATTTCTCCA
TTTGTCCCCGTCTTCACACCAATATTACTCATTTTAACCATTGACCTTGCGAACTGGACA
TTGAAGTTGCCTCTAGGTGCCATAAACTCTTGCACTATGGATCTTGTGGCCGGACTAGTC
CAAAGAACGTGATCGGATTGAAGAATTCCTCTGTTACGGCTGAGATTGATGAAATAAGAT
GTGTCAAAAGTGTTTCCACTTCCGGTGTCAAGATCAACACGTGCTGATCCGTCGCCGTTT
TGGGGACAAAGTCTTTGAAGTTGTGGTACAAATGTTTGGTCCATTGTTGGATCTGCTGTG
TTTCCGCTCGAGTTGAATATCCTGTTCGTGATAAACCCACATGCAGCTGTTCCGATCGTG
TGTCCTCCTCCTATTAATTCATATAGGTTCATCTTCAGTTTGATTAACAATATAATTGAA
--AAATATATATATGTAATATGTACACCGAAATAAAACTTAATTTTCTTTGAAAAATACG
AAAATGTTTGGTTTAAACATGAACCTGATCCTAGAGTTATCCTTATTCTTATGCAAATTA
AGTACGAGTGACA--ATAAACCATGCAGTGCACAACACTAACTATTAAAGTGAATATTCA
AAATATGAAAG-AAAAAA-ACACGTACGAGGAGTTTCCATCCAAACTAATGTATTGGATC
TATTCTGATTTCTAAACGGTG--ATATATAGGTTACATACCAACAAGAGTGACGAGATCG
CGAGTGTTGAGGCGAAAAGCGGAGAATTTCCTTTGTTGAATGGCTAGAGAGTCACTTGGA
GAAGGAAGATTGTTAACGTTCGATGCCAAGGAAACTCTTCCATCTCTACGTCCTGTTGGA
ACTTGCCAACTTTGTCCGTTTGTCTACATACA-CCCATGCAAATTAAAGCCAAACAAACG
TTAATTACTCTCTGTCCGCTTGTACATTATTTTTGTTTTTACTTTCTTTGTAACCAATAC
TAAGTTAATATTATAGAAGAAACCAAGTAAAACAAACATAAATGTTACACATAATTGTTT
GAAAATATAATATTATAAAATCTATA-TTTTTTTC--AAATATATGTTATGTAAGTTCTT
AAGTATCAACGTTTAGTTTGTAAACACAAAAC-CAAAGAAATGAAGAAACGTAATCTTTG
TATTTTGGCGTATATATACCTTGTAAAATTAGTTAATATAAAAC-AAAAAATTGTGTTGC
CTTTGTTAATCCTCTTTACTTACTCATATCTAAATACAAACACAAAATATTGGCATTTAA
AACAATCAAGACATAGTTCTTTGCTTATATATGATATATTGATTGTTGTATAATTAGTAT
ATATATAAACTTACGAGAGAAACCGAATCACGAGCCGCTAAGGCCAAGATATCAGCACAA
GAGACAACACCAGGACATGCTGCCTCGAGCTGCCTCTTGGCATCGTCAATGACCTCAAAA
CCATGGAGGTTAACGTTTGCGCCAGCGGTTCTTTCAGAGTTAGGTCCCGATAAAAGCACC
GAACCATCACAACCTTGGACAAAGCAATCATGGTTGTGCATTCTCAGTAACCCGGGTGCA
ACCTTTGGATCTGAACCAAAGTGAGATGCCACAGTGGTCCGAACAATTGTCTCGGCATTA
GGGCACGTAGTCGAGTAGAACCCGATCCTCGTACCTTGGCCATAAACGGCGATGAGACAA
CTAAGGAAGACTATGACCAAAGCAAATGATCGGACCAAGCCCATTTTTTCTTTTTG-TTG
GTTTGTGTTTTAGAT-AAGACCGCAAGTGTGTTTCGAGTTAGTAGATAGAGTTTGTTTTA
GATGCATGGAAAGTGATACGAGAACGTGAGTAACTTATAGAGGGATTGAGAAGTCAAATG
GTGATGTTGAAGTCAGCGAAAGGGGCTAGAGTGTTGAGGTAATTTGACAAAACGACGACG
TTGTAATCCAATTCAAAACTGAAAACCGCGTTATGTGATTGGTCATGAGCTGGCTTCGCG
CGTTGACGATTGCAGATCATGTTGGGTTTG-TTTTTTCTCTTTTGTTCGTTTCTATCAAA
CTAATTCCTAATTAATAGTGTGTAATCATTTATAATGAATGTGATTATAGAATATTGTTT
TAGCAGGCGTTAAACTTTGATTCAACTCTAATTCTTTATTAAGGAAACTCGTATTAGTGC
ATGATATTTTCATCTACAATGCACCGACTTTGGACTGGTTAATCGAATAAGTGTTAAAAT
ACTTTAGGAAAAGAAAAAGTGTTAAAATATCCAAAACATGAACATCCACTATTCAACAAA
AGTTCACTGACCGTCTCACAAAAGTGTTTAAATATCCAAAACATGAACATTCACTAATCA
CTATTCAACAAAAGTCCACGGACATCACTATTCAACAAAAGTCCACGGACCGATCCATCG
TGAGAGATTAGTGTATTGACCGGAACATATAGATAGTATAGTCTTTAACAAACAAACAAA
TAACAAAATAGTATAGTGGGTTTTCTTAATAATTAAGCTTTGTTTCTTTGACTGGTTCGG
TTTGTTTTGTTCGAATTTTAGTAATCTGGAAATGGAAGAATGATGTCGAATTTTTCAGTT
CGATTTTTTGGTAAAGATATATATTTCG---GATAAAGATCGGGTTCTACCCGCACCAGG
TTTGCTATATAGAATGATGTTGTGATGATAAAGATTAATTCTATACGTTTACTTTCATAA
CAGATTAATGACTAATGGCGACACGTTGATTGGTGGTGATCACTGATCAATAGCCAGAAC
TCATGCTGACTAAGACTAACCATCGTTGTTGGTCCATAGGAA-TTTTTTCTGCAATTAAT
TTTTATTTGAAACAATAAAAATTTGTAACAGAATAGTGACATATAACAAATAAAGAGTTT
TCTACTTGTCCCTTTAGGATATAATAAAGTCAGATGTT-AAAAAAAGAAGAGTTTTCTAT
GAATTCCTGTTTCTTAAAATAATTTTTGTCAATATAGATGTTA-TTTTCCTATAAAAATC
CATGCATGACGTTAACAAAGACTAGAAAAATTCAAAAATTGAAGATTATCATATATTATA
TCTTGTCGTCGTTGATGTATATTC----ATCGACCAAATTTTGGTCTCTACACATATGTA
TATATTGGCGTCGAAGCTTAAAAG--AAA--AAAAA--AGTAAAAACCCTTATGGTCTAT
ATATAAATCTTGTTTTTATGGTACCAAAACCATATTCTAACTAATCGTAACGCAAGTGAT
CGTCTTTGCTTCAAATGTAAAGCTAGATAACCTGAACGAGTTTGGATGCTGGCATGCTGC
GACCTTGAAGTCGGTCCATTGGGTTTTTATTTGTACATACGGACAACATTAATTGCCCAT
GAGTTGCTAAAATCCTTCTCTGGGTCTTGTTACAGGCACCCTCTTCAAATTAGCCTCTAT
ATATTTTGCATGAAAATAGTCTGAGATTTCCCCGCAAATGATATTTGAATTGAAAATAA-
TTTTTTTCTAACCCCTAACCCCTAAACCCTAAACACTAAATTGCATGATCTCAATTTTTC
TGTTGAGCACATCTATCCAAAGATGTTAATTGAGCTGTTCAGATCTAAATGGGTGAAGTC
CAAATATGAACAAAACTAATGATACAAACTCAATAGCACCGTATCCAAATATGACCAAAC
TCAATAGCACCGTATCCAAATATGACCAAACTCAAATAAGACAATGATTAATTAGACAGT
GTATGGAACCTAAATATATAATATAATTTTCTATTTTCCGCAAAAACACATTTTCTGTCA
AACTCAAAGAATTGCA
>Aedal-3
TGTAACGAAATTGAACTTTATTTATTCCACCAAGTCAAACCGAAAGAAATGAAATACATT
TATCAGCAACCCACTTTTGGGTTTCTCTCATATCCTTTCTATTCTATTGGGTTTAAATTT
AAATCAAACTAT--AAAAAAAATGCCCTTGAACAAGAGTTAGCCATAAACACTTTTTTTT
AGCCATAAAAACTTAATCACTGATTAATTAACCGCAGAGCAAACCCTACGAATTTCTCCA
TTTGTCCCCGTCTTCACACCAATATTACTCATTTTAACCATTGACCTTGCGAACTGGACA
TTGAAGTTGCCTCTAGGTGCCATAAACTCTTGCACTATGGATCTTGTGGCCGGACTAGTC
CAAAGAACGTGATCGGATTGAAGAATTCCTCTGTTACGGCTGAGATTGATGAAATAAGAT
GTGTCAAAAGTGTTTCCACTTCCGGTGTCAAGATCAACACGTGCCGATCCGTCGCCGTTT
TGGGGACAAAGTCTTTGAAGTTGTGGTACAAATGTTTGGTCCATTGTTGGATCTGCTGTG
TTTCCGCTCGAGTTGAATATCCTGTTCGTGATAAACCCACATGCAGCTGTTCCGATCGTG
TGTCCTCCTCCTATTAATTCATATAGGTTCATCTTCAGTTTGATTAATTATATAATTGAA
--AAATATATATATGTAATATGTATACCGAATTAAAACTTAATTTTCTTTGAAAAATACG
AAAACGTTTGGTTTAAACATGAACATGATCCTAGAGTTATCCTTATTCTTATGCAAATTA
AGTACGAGTGACA--ATAAACCATGCAGTGCACAACACTAACTATTAAAGTGAAGATTCA
AAATATGAAAG-AAAAAA-ACACGTGCGAGGAGTTTCCATCCAAACTAATGTATTGGATC
TATTATGATTTCTAAACGGTG--ATATATAGGTTACATACCAACAAGAGTGACGAGATCG
CGAGTGTTGAGGCGAAAAGCGGCGAATTTCCTTTGTTGAATGGCTAGAGAGTCACTTGGA
GAAGGAAGATTGTTAACGTTCGATGCCAAGGAAACTCTTCCATCTCTACGTCCTGTTGGG
ACTTGCCAACTTTGTCCGTTTGTCTACATACA-CCCATGCAAATTAAAGCCAAACAAACG
TTAATTACTCTCTGTCCGCTTGCACATTATTTTTGTTTTTACTTTCTTTGTTACCTATAC
TAATTTAATCTTATAGATGAAACCAAGTAAAACAAACATAAATGTTACACATAATTGTTT
GAAAATCTAATATTATAAAATCTCTA-TTTTTTTC--AAATATATGTTATGTAAGTTCTT
AAGTATCAACGTTTAGTTTGTAAACACAAAAC-CAAAGAAATGAAGAAACGTAATCTATG
TATTTTGGCGTATATATACCTTGTAAAATTAGTTAATATAAAAC-AAAAAATTGTGTTGC
CTTTGTTAATCCTCTTTACTTACTCATATCTAAATACAAACACCAAATATTGGCATTTTA
AACAATCAAGACATAGTTCTTTGCTTATGTATGATATATTGATAGTTGTATAATTAGTAT
ATATATATACTTACGAGAGCAACGGAATCACGAGCCGCTAAGGCCAATATATCAGCACAA
GAGACAACACCAGGACATGCTGCCTCGAGCTGCCTCTTGGCATCGTCAATGACTTCAAAA
CCATGAAGGTTAACGTTTGCGCCAGCGGTTCTTTCAGAGTTAGGTCCCGATAATAGCACC
GAACCATCACAACCTTGGACAAAGCAATCATGGTTGTGCATTCTCAGTAACCCCGGTGCA
ACCTTTGGATCTGAACTAAAGTGAGATGCTACAGTGGTCCGAACAATCGTCTCGGCAATA
GGGCACGTGGTCGAGTAGAACCCGATCCTCGTACCTTGGCCATACACCGCGATGAGACAA
CTAAGGAAGACTAAGAACAAAGCAAATGATCTGACCAAGCCCATTTTTTCTTTTTG-TTG
GTTTGTGTTTTAGAT-AAGACCGCAAGTGTGTTTCGAGTTAGTAGATAGAGTTTGTTTTA
GATGCATGGAAAGTGATACGAGAATGCGAGTAACTTATAGAGGGATTGAGAAGTCAAATG
GTGATGTTGAAGTCAGCGAAAGGGGCTAGAGTGTTGAGGTAATTTGACGAAACGACGACG
TTGTAATCCAATTCAAAACTGAAAACCGCGTTATGTGATTGGTCATGAGCTGGCTTCGCG
CGTTGACGATTGCAGATCATGTTGGGTTTG-TTTTTTCTCTTTTGTTCGTTTCTATCAAA
TTAATTCCTAATTAATAGTTTGTAATCATTTATAATGAATGTGATTATAGAATATTGTTT
TAGCAGGCGTTAAACTTTGATTCAACTCTAATTCTTTATTAAGAAAACTCGTATTAGTGC
ATGATATTTTCATCTACAATGCACCGACTTTGGACTGGTTAATCGAATAAGTGTTAAAAT
ACTTTAGGAAAAGAAAAAGTGTTAAAATATCCAAAACATGAACATCCACTATTCAACAAA
AGTTCACTGACCGTCTCACAAAAGTGTTAAAATATCCAAAACATGAACATTCACTAATCA
CTATTCAACAAAAGTCCACGGACATCACTATTCAACAAAAGTCCACGGACCGATCCATCG
TGAGAGATTAGTGTATTGACCGGAACATATAGATAGTATAGTCTTTAACAAACAAACAAA
TAACAAAATAGTATAGTGGGTTTTCTTAATAATTAAGCTTTGTTTCTTTGACTGGTTCGG
TTTGTTTTGTTCGAATTTTAGTAATCTGGAAATGGAAGAATGATGTCGAATTTTTCAGTT
CGATTTTTTGGTAAAGATATATATTTCG---GATAAAGATCGGGTTCTACCCGCACCAGG
TTTGCTATATAGAATGATGTTGTGATGATAAAGATTAATTCTATACGTTTACTTTCATAA
CAGATTAATGACTAATGGCGACACGTTGATTGGTGGTGATCACTGATCAATAGCCAGAAC
TCATGCTGACTAAGACTAACCATCGTTGTTGGTCCATAGGAA-TTTTTTCTGCAATTAAT
TTTTATTTGAAACAATAAAAATTTGTAACAGAATAGTGACATATAACAAATAAAGAGTTT
TCTACTTGTCCCTTTAGGATATAATAAAGTCAGATGTT-AAAAAAAGAAGAGTTTTCTAT
GAATTCCTGTTTCTTAAAATAATTTTTGTCAATATAGATGTTA-TTTTCCTATAAAAATC
CATGCATGACGTTAACAAAGACTAGAAAAATTCAAAAATTGAAGATTATCATATATTATA
TCTTGTCGTCGTTGATGTATATTC----ATCGACCAAATTTTGGTCTCTACACATATGTA
TATATTGGCGTCGAAGCTTAAAAG--AAA--AAAAA--AGTAAAAACCCTTATGGTCTAT
ATATAAATCTTGTTTTTATGGTACCAAAACCATATTCTAACTAATCGTAACGCAAGTGAT
CGTCTTTGCTTCAAATGTAAAGCTAGATAACCTGAACGAGTTTGGATGCTGGCATGCTGC
GACCTTGAAGTCGGTCCATTCGGTTTTTATTTGTACATACGGACAACATTAATTGCCCAT
GAGTTGCTAAAATCCTTCTCTGGGTCTTGTTACAGGCACCCTCTTCAAATTAGCCTCTAT
ATATTTTGCATGAAAATAGTCTGAGATTTCCCCGCAAATGATATTTGAATTGGAAATAA-
TTTTTCTCTAACCCCTAACCCCTAAACCCTAAACACTAAATTGCATGATCTCAATTTTTC
TGTTGAGCACATCTATCCAAAGATGTTAATTGAGCTGTTCAGATCTAAATGGGTGAAGTC
CAAATATGAACAAAACTAATGATACAAACTCAATAGCACCGTATCCAAATATGACCAAAC
TCAATAGCACCGTATCCAAATATGACCAAACTCAAATAAGACAATGATTAATTAGACAGT
GTATGGAACCTAAATATATAATATAATTTTCTATTTTCCGCAAAAACACATTTTCTGTCA
AACTCAAAGAATTGCA
>Ag-0
TGTAACGAAATTGAACTTTATTTATTCCACCAAGTCAAACCGAAAGAAATGAAATACATT
TATCAGCAACCCACTTTTGGGTTTCTCTCATATCCTTTCTATTCTATTGGGTTTAAATTT
AAATCAAACTAT-AAAAAAAAATGCCCTTGAACAAGAGTTAGCCATAAACACTTTTTTTT
AGCCATAAAAACTTAATCACTGATTAATTAACCGCAGAGCAAACCCTACGAATTTCTCCA
TTTGTCCCCGTCTTCACACCAATATTACTCATTTTAACCATTGACCTTGCGAACTGGACA
TTGAAGTTGCCTCTAGGTGCCATAAACTCTTGCACTATGGATCTTGTGGCCGGACTAGTC
CAAAGAACGTGATCGGATTGAAGAATCCCTCTGTTACGGCTGAGATTGATGAAATAAGAT
GTGTCAAAAGTGTTTCCACTTCCGGTGTCAAGATCAACACGTGCTGATCCGTCGCCGTTT
TGGGGACAAAGTCTTTGAAGTTGTGGTACAAATGTTTGGTCCATTGTTGGATCTGCTGTG
TTTCCGCTCGAGTTGAATATCCTGTTCGTGATAAACCCACATGCAGCTGTTCCGATCGTG
TGTCCTCCTCCTATTAATTCATATAGGTTCATCTTCAGTTTGATTAACAATATAATTGAA
--AAATATATATATGTAATATGTACACCGAAATAAAACTTAATTTTCTTTGAAAAATACG
AAAATGTTTGGTTTAAACATGAACCTGATCCTAGAGTTATCCTTATTCTTATGCAAATTA
AGTACGAGTGACA--ATAAACCATGCAGTGCACAACACTAACTATTAAAGTGAATATTCA
AAATATGAAAG-AAAAAA-ACACGTACGAGGAGTTTCCATCCAAACTAATGTATTGGATC
TATTCTGATTTCTAAACGGTG--ATATATAGTTTACATACCAACAAGAGTGACGAGATCG
CGAGTGTTGAGGCGAAAAGCGGAGAATTTCCTTTGTTGAATGGCTAGAGAGTCACTTGGA
GAAGGAAGATTGTTAACGTTCGATGCCAAGGAAACTCTTCCATCTCTACGTCCTGTTGGA
ACTTGCCAACTTTGTCCGTTTGTCTACATACA-CCCATGCAAATTAAAGCCAAACAAACG
TTAATTACTCTCTGTCCGCTTGTACATTATTTTTGTTTTTACTTTCTTTGTAACCAATAC
TAAGTTAATATTATAGAAGAAACCAAGTAAAACAAACATAAATGTTACACATAATTGTTT
GAAAATATAATATTATAAAATCTATA-TTTTTTTC--AAATATATGTTATGTAAGTTCTT
AAGTATCAACGTTTAGTTTGTAAACACAAAAC-CAAAGAAATGAAGAAACGTAATCTTTG
TATTTTGGCGTATATATACCTTGTAAAATTAGTTAATATAAAAC-AAAAAATTGTGTTGC
CTTTGTTAATCCTCTTTACTTACTCATATCTAAATACAAACACAAAATATTGGCATTTAA
AACAATCAAGACATAGTTCTTTGCTTATATATGATATATTGATTGTTGTATAATTAGTAT
ATATATAAACTTACGAGAGAAACCGAATCACGAGCCGCTAAGGCCAAGATATCAGCACAA
GAGACAACACCAGGACATGCTGCCTCGAGCTGCCTCTTGGCATCGTCAATGACCTCAAAA
CCATGGAGGTTAACGTTTGCGCCAGCGGTTCTTTCAGAGTTAGGTCCCGATAAAAGCACC
GAACCATCACAACCTTGGACAAAGCAATCATGGTTGTGCATTCTCAGTAACCCGGGTGCA
ACCTTTGGATCTGAACCAAAGTGAGATGCCACAGTGGTCCGAACAATTGTCTCGGCATTA
GGGCACGTAGTCGAGTAGAACCCGATCCTCGTACCTTGGCCATAAACGGCGATGAGACAA
CTAAGGAAGACTATGACCAAAGCAAATGATCGGACCAAGCCCATTTTTTCTTTTTG-TTG
GTTTGTGTTTTAGAT-AAGACCGCAAGTGTGTTTCGAGTTAGTAGATAGAGTTTGTTTTA
GATGCATGGAAAGTGATACGAGAACGTGAGTAACTTATAGAGGGATTGAGAAGTCAAATG
GTGATGTTGAAGTCAGCGAAAGGGGCTAGAGTGTTGAGGTAATTTGACAAAACGACGACG
TTGTAATCCAATTCAAAACTGAAAACCGCGTTATGTGATTGGTCATGAGCTGGCTTCGCG
CGTTGACGATTGCAGATCATGTTGGGTTTG-TTTTTTCTCTTTTGTTCGTTTCTATCAAA
CTAATTCCTAATTAATAGTGTGTAATCATTTATAATGAATGTGATTATAGAATATTGTTT
TAGCAGGCGTTAAACTTTGATTCAACTCTAATTCTTTATTAAGGAAACTCGTATTAGTGC
ATGATATTTTCATCTACAATGCACCGACTTTGGACTGGTTAATCGAATAAGTGTTAAAAT
ACTTTAGGAAAAGAAAAAGTGTTAAAATATCCAAAACATGAACATCCACTATTCAACAAA
AGTTCACTGACCGTCTCACAAAAGTGTTAAAATATCCAAAACATGAACATTCACTAATCA
CTATTCAACAAAAGTCCACGGACATCACTATTCAACAAAAGTCCACGGACCGATCCATCG
TGAGAGATTAGTGTATTGACCGGAACATATAGATAGTATAGTCTTTAACAAACAAACAAA
TAACAAAATAGTATAGTGGGTTTTCTTAATAATTAAGCTTTGTTTCTTTGACTGGTTCGG
TTTGTTTTGTTCGAATTTTAGTAATCTGGAAATGGAAGAATGATGTCGAATTTTTCAGTT
CGATTTTTTGGTAAAGATATATATTTCG---GATAAAGATCGGGTTCTACCCGCACCAGG
TTTGCTATATAGAATGATGTTGTGATGATAAAGATTAATTCTATACGTTTACTTTCATAA
CAGATTAATGACTAATGGCGACACGTTGATTGGTGGTGATCACTGATCAATAGCCAGAAC
TCATGCTGACTAAGACTAACCATCGTTGTTGGTCCATAGGAA-TTTTTTCTGCAATTAAT
TTTTATTTGAAACAATAAAAATTTGTAACAGAATAGTGACATATAACAAATAAAGAGTTT
TCTACTTGTCCCTTTAGGATATAATAAAGTCAGATGTT-AAAAAAAGAAGAGTTTTCTAT
GAATTCCTGTTTCTTAAAATAATTTTTGTCAATATAGATGTTA-TTTTCCTATAAAAATC
CATGCATGACGTTAACAAAGACTAGAAAAATTCAAAAATTGAAGATTATCATATATTATA
TCTTGTCGTCGTTGATGTATATTC----ATCGACCAAATTTTGGTCTCTACACATATGTA
TATATTGGCGTCGAAGCTTAAAAGAAAAA--AAAAA--AGTAAAAACCCTTATGGTCTAT
ATATAAATCTTGTTTTTATGGTACCAAAACCATATTCTAACTAATCGTAACGCAAGTGAT
CGTCTTTGCTTCAAATGTAAAGCTAGATAACCTGAACGAGTTTGGATGCTGGCATGCTGC
GACCTTGAAGTCGGTCCATTCGGTTTTTATTTGTACATACGGACAACATTAATTGCCCAT
GAGTTGCTAAAATCCTTCTCTGGGTCTTGTTACAGGCACCCTCTTCAAATTAGCCTC---
-TATTTTGCATGAAAATAGTCTGAGATTTCCCCGCAAATGATATTTGAATTGGNNNNNN-
NNNNNNNNNNNNNNCTAACCCCTAAACCCTAAACACTAAATTGCATGATCTCAATTTTTC
TGTTGAGCACATCTATCCAAAGATGTTAATTGAGCTGTTCAGATCTAAATGGGTGAAGTC
CAAATATGAACAAAACTAATGATACAAACTCAATAGCACCGTATCCAAATATGACCAAAC
TCAATAGCACCGTATCCAAATATGACCAAACTCAAATAAGACAATGATTAATTAGACAGT
GTATGGAACCTAAATATATAATATAATTTTCTATTTTCCGCAAAAACACATTTTCTGTCA
AACTCAAAGAATTGCA
>Agu-1
TGTAACGAAATTGAACTTTATTTATTCCACCAAGTCAAACCGAAAGAAATGAAATACATT
TATCAGCAACCCACTTTTGGGTTTCTCTCATATCCTTTCTATTCTATTGGGTTTAAATTT
AAATCAAACTAT--AAAAAAAATGCCCTTGAACAAGAGTTAGCCATAAACACTTTTTTTT
AGCCATAAAAACTTAATCACTGATTAATTAACCGCAGAGCAAACCCTACGAATTTCTCCA
TTTGTCCCCGTCTTCACACCAATATTACTCATTTTAACCATTGACCTTGCGAACTGGACA
TTGAAGTTGCCTCTAGGTGCCATAAACTCTTGCACTATGGATCTTGTGGCCGGACTAGTC
CAAAGAACGTGGTCGGATTGAAGAATTCCTCTGTTACGGCTGAGATTGATGAAATAAGAT
GTGTCAAAAGTGTTTCCACTTCCGGTGTCAAGATCAACACGTGCTGATCCGTCGCCGTTT
TGGGGACAAAGTCTTTGAAGTTGTGGTACAAATGTTTGGTCCATTGTTGGATCTGCTGTG
TTTCCGCTCGAGTTGAATATCCTGTTCGTGATAAACCCACATGCAGCTGTTCCGATCGTG
TGTCCTCCTCCTATTAATTCATATAGGTTCATCTTCAGTTTGATTAACAATATAATTGAA
--AAATATATATATGTAATATGTACACCGAAATAAAACTTAATTTTCTTTGAAAAATACG
AAAATGTTTGGTTTAAACATGAACCTGATCCTAGAGTTATCCTTATTCTTATGCAAATTA
AGTACGAGTGACA--ATAAACCATGCAGTGCACAACACTAACTATTAACGTGAATATTCA
AAATATGAAAG-AAAAAA-ACACGTACGAGGAGTTTCCATCCAAACTAATGTATTGGATC
TATTCTGATTTCTAAACGGTG--ATATATAGGTTACATACCAACAAGAGTGACGAGATCG
CGAGTGTTGAGGCGAAAAGCGGAGAATTTCCTTTGTTGAATGGCTAGAGAGTCACTTGGA
GAAGGAAGATTGTTAACGTTCGATGCCAAGGAAACTCTTCCATCTCTACGTCCTGTTGGA
ACTTGCCAACTTTGTCCGTTTGTCTACATACA-CCCATGCAAATTAAAGCCAAACAAACG
TTAATTACTCTCTGTCCGCTTGTACATTATTTTTGTTTTTACTTTCTTTGTAACCAATAC
TAAGTTAATATTATAGAAGAAACCAAGTAAAACAAACATAAATGTTACACATAATTGTTT
GAAAATATAATATTATAAAATCTATA-TTTTTTTC--AAATATATGTTATGTAAGTTCTT
AAGTATCAACGTTTAGTTTGTAAACACAAAAC-CAAAGAAATGAAGAAACGTAATCTTTG
TATTTTGGCGTATATATACCTTGTAAAATTAGTTAATATAAAAC-AAAAAATTGTGTTGC
CTTTGTTAATCCTCTTTACTTACTCATATCTAAATACAAACACAAAATATTGGCATTTAA
AACAATCAAGACATAGTTCTTTGCTTATATATGATATATTGATTGTTGTATAATTAGTAT
ATATATAAACTTACGAGAGAAACCGAATCACGAGCCGCTAAGGCCAAGATATCAGCACAA
GAGACAACACCAGGACATGCTGCCTCGAGCTGCCTCTTGGCATCGTCAATGACCTCAAAA
CCATGGAGGTTAACGTTTGCGCCAGCGGTTCTTTCAGAGTTAGGTCCCGATAAAAGCACC
GAACCATCACAACCTTGGACAAAGCAATCATGGTTGTGCATTCTCAGTAACCCGGGTGCA
ACCTTTGGATCTGAACCAAAGTGAGATGCCACAGTGGTCCGAACAATTGTCTCGGCATTA
GGGCACGTAGTCGAGTAGAACCCGATCCTCGTACCTTGGCCATAAACGGCGATGAGACAA
CTAAGGAAGACTATGACCAAAGCAAATGATCGGACCAAGCCCATTTTTTCTTTTTG-TTG
GTTTGTGTTTTAGAT-AAGACCGCAAGTGTGTTTCGAGTTAGTAGATAGAGTTTGTTTTA
GATGCATGGAAAGTGATACGAGAACGTGAGTAACTTATAGAGGGATTGAGAAGTCAAATG
GTGATGTTGAAGTCAGCGAAAGGGGCTAGAGTGTTGAGGTAATTTGACAAAACGACGACG
TTGTAATCCAATTCAAAACTGAAAACCGCGTTATGTGATTGGTCATGAGCTGGCTTCGCG
CGTTGACGATTGCAGATCATGTTGGGTTTG-TTTTTTCTCTTTTGTTCGTTTCTATCAAA
CTAATTCCTAATTAATAGTGTGTAATCATTTATAATGAATGTGATTATAGAATATTGTTT
TAGCAGGCGTTAAACTTTGATTCAACTCTAATTCTTTATTAAGGAAACTCGTATTAGTGC
ATGATATTTTCATCTACAATGCACCGACTTTGGACTGGTTAATCGAATAAGTGTTAAAAT
ACTTTAGGAAAAGAAAAAGTGTTAAAATATCCAAAACATGAACATCCACTATTCAACAAA
AGTTCACTGACCGTCTCACAAAAGTGTTAAAATATCCAAAACATGAACATTCACTAATCA
CTATTCAACAAAAGTCCACGGACATCACTATTCAACAAAAGTCCACGGACCGATCCATCG
TGAGAGATTAGTGTATTGACCGGAACATATAGATAGTATAGTCTTTAACAAACAAACAAA
TAACAAAATAGTATAGTGGGTTTTCTTAATAATTAAGCTTTGTTTCTTTGACTGGTTCGG
TTTGTTTTGTTCGAATTTTAGTAATCTGGAAATGGAAGAATGATGTCGAATTTTTCAGTT
CGATTTTTTGGTAAAGATATATATTTCG---GATAAAGATCGGGTTCTACCCGCACCAGG
TTTGCTATATAGAATGATGTTGTGATGATAAAGATTAATTCTATACGTTTACTTTCATAA
CAGATTAATGACTAATGGCGACACGTTGATTGGTGGTGATCACTGATCAATAGCCAGAAC
TCATGCTGACTAAGACTAACCATCGTTGTTGGTCCATAGGAA-TTTTTTCTGCAATTAAT
TTTTATTTGAAACAATAAAAATTTGTAACAGAATAGTGACATATAACAAATAAAGAGTTT
TCTACTTGTCCCTTTAGGATATAATAAAGTCAGATGTT-AAAAAAAGAAGAGTTTTCTAT
GAATTCCTGTTTCTTAAAATAATTTTTGTCAATATAGATGTTA-TTTTCCTATAAAAATC
CATGCATGACGTTAACAAAGACTAGAAAAATTCAAAAATTGAAGATTATCATATATTATA
TCTTGTCGTCGTTGATGTATATTC----ATCGACCAAATTTTGGTCTCTACACATATGTA
TATATTGGCGTCGAAGCTTAAAAG--AAA--AAAAA--AGTAAAAACCCTTATGGTCTAT
ATATAAATCTTGTTTTTATGGTACCAAAACCATATTCTAACTAATCGTAACGCAAGTGAT
CGTCTTTGCTTCAAATGTAAAGCTAGATAACCTGAACGAGTTTGGATGCTGGCATGCTGC
GACCTTGAAGTCGGTCCATTCGGTTTTTATTTGTACATACGGACAACATTAATTGCCCAT
GAGTTGCTAAAATCCTTCTCTGGGTCTTGTTACAGGCACCCTCTTCAAATTAGCCTCTAT
ATATTTTGCATGAAAATAGTCTGAGATTTCCCCGCAAATGATATTTGAATTGGTAATAA-
TTTTTCTCTAACCCCTAAACCCTAAACCCTAAACACTAAATTGCATGATCTCAATTTTTC
TGTTGAGCACATCTATCCAAAGATGTTAATTGAGCTGTTCAGATCTAAATGGGTGAAGTC
CAAATATGAACAAAACTAATGATACAAACTCAATAGCACCGTATCCAAATATGACCAAAC
TCAATAGCACCGTATCCAAATATGACCAAACTCAAATAAGACAATGATTAATTAGACAGT
GTATGGAACCTAAATATATAATATAATTTTCTATTTTCCGCAAAAACACATTTTCTGTCA
AACTCAAAGAATTGCA
>Aiell-1
TGTAACGAAATTGAACTTTATTTATTCCACCAAGTCAAACCGAAAGAAATGAAATACATT
TATCAGCAACCCACTTTTGGGTTTCTCTCATATCCTTTCTATTCTATTGGGTTTAAATTT
AAATCAAACTAT--AAAAAAAATGCCCTTGAACAAGAGTTAGCCATAAACACTTTTTTTT
AGCCATAAAAACTTAATCACTGATTAATTAACCGCAGAGCAAACCCTACGAATTTCTCCA
TTTGTCCCCGTCTTCACACCAATATTACTCATTTTAACCATTGACCTTGCGAACTGGACA
TTGAAGTTGCCTCTAGGTGCCATAAACTCTTGCACTATGGATCTTGTGGCCGGACTAGTC
CAAAGAACGTGGTCGGATTGAAGAATTCCTCTGTTACGGCTGAGATTGATGAAATAAGAT
GTGTCAAAAGTGTTTCCACTTCCGGTGTCAAGATCAACACGTGCTGATCCGTCGCCGTTT
TGGGGACAAAGTCTTTGAAGTTGTGGTACAAATGTTTGGTCCATTGTTGGATCTGCTGTG
TTTCCGCTCGAGTTGAATATCCTGTTCGTGATAAACCCACATGCAGCTGTTCCGATCGTG
TGTCCTCCTCCTATTAATTCATATAGGTTCATCTTCAGTTTGATTAATTATATAATTGAA
--AAATATATATATGTAATATGTATACCAAATTAAAACTTAATTTTCTTTGAAAAATACG
AAAACGTTTGGTTTAAACATGAACCTGATCCTAGAGTTATCCTTATTCTTATGCAAATTA
AGTACGAGTGACA--ATAAACCATGCAGTGCACAACACTAACTATTAAAGTGAAGATTCA
AAATATGAAA--AAAAAA-ACACGTGCGAGGAGTTTCCATCCAAACTAATGTATTGGATC
TATTCTGATTTCTAAACGGTG--ATATATAGGTTACATACCAACAAGAGTGACGAGATCG
CGAGTGTTGAGGCGAAAAGCGGCGAATTTCCTTTGTTGAATGGCTAGAGAGTCACTTGGA
GAAGGAAGATTGTTAACGTTCGATGCCAAGGAAACTCTTCCATCTCTACGTCCTGTTGGG
ACTTGCCAACTTTGTCCGTTTGTCTACATACA-CCCATGCAAAGCCAAACAAAACAAACG
TTAA-TACTCTCTGTCCGCTTGCACATTATTTTTGTTTTTACTTTCTTTGTTACCTATAC
TAATTTAATCTTATAGATGAAACCAAGTAAAACAAACATAAATGTTACACATAATTGTTT
GAAAATCTAATATTATAAAATCTCTA-TTTTTTTC--AAATATATGTTATGTAAGTTCTT
AAGTATCAACGTTTAGTTTGTAAACACAAAAC-CAAAGAAATGAAGAAACGTAATCTATG
TATTTTGGCGTATATATACCTTGTAAAATTAGTAAATATAAAAC-AAAAAATTGTGTTGC
CTTTGTTAATCCTCTTTACTTACTCATATCTAAATACAAACACCAAATATTGGCATTTTA
AACAATCAAGACATAGTTCTTTGCTTATGTATGATATATTGATAGTTGTATAATTAGTAT
ATATATAAACTTACGAGAGCAACGGAATCACGAGCCGCTAAGGCCAATATATCAGCACAA
GAGACAACACCAGGACATGCTGCCTCGAGCTGCCTCTTGGCATCGTCAATGACTTCAAAA
CCATGAAGGTTAACGTTTGCGCCAGCGGTTCTTTCAGAGTTAGGTCCCGATAATAGCACC
GAACCATCACAACCTTGGACAAAGCAATCATGGTTGTGCATTCTCAGTAACCCCGGTGCA
ACCTTTGGATCTGAACTAAAGTGAGATGCTACAGTGGTCCGAACAATCGTCTCGGCATTA
GGGCACGTGGTCGAGTAGAACCCGATCCTCGTACCTTGGCCATACACCGCGATGAGACAA
CTAAGGAAGACTAAGAACAAAGCAAATGATCTGACCAAGCCCATTTTTTCTTTTTG-TTG
GTTTGTGTTTTAGAT-AAGATCGCAAGTGTGTTTCGAGTTAGTAGATAGAGTTTGTTTTA
GATGCATGGAAAGTGATACGAGAATGCGAGTAACTTATAGAGGGATTGAGAAGTCAAATG
GTGATGTTGAAGTCAGCGAAAGGGGCTAGAGTGTTGAGGTAATTTGACGAAACGACGACG
TTGTAATCCAATTCAAAACTGAAAACCGCGTTATGTGATTGGTCATGAGCTGGCTTCGCG
CGTTGACGATTGCAGATCATGTTGGGTTTG-TTTTTTCTCTTTTGTTCGTTTCTATCAAA
TTAATTCCTAATTAATAGTGTGTAATCATTTATAATGAATGTGATTATAGAATATTGTTT
TAGCAGGCGTTAAACTTTGATTCAACTCTAATTCTTTATTAAGAAAACTCGTATTAGTGC
ATGATATTTTCATCTACAATGCACCGACTTTGGACTGGTTAATCGAATAAGTGTTAAAAT
ACTTTAGGAAAAGAAAAAGTGTTAAAATATCCAAAACATGAACATTCACTATTCAACAAA
AGTTCACTGACCATCTCACAAAAGTGTTAAAATATCCAAAACATGAACATTCACTAATCA
CTATTCAACAAAAGTCCACGGACATCACTATTCAACAAAAGTCCACGGACCGATCCATCG
TGAGAGATTAGTGTATTGACCGGAACATATAGATAGTATAGTCTTTAACAAACAAACAAA
TAACAAAATAGTATAGTGGGTTTTCTTAATAATTAAGCTTTGTTTCTTTGACTGGTTCGG
TTTGTTTTGTTCGAATTTTAGTAATCTGGAAATGGAAGAATGATGTCGAATTTTTCAGTT
CGATTTTTTGGTAAAGATATATATTTCG---GTTAAAGATCGGGTTCTACCCGCACCAGG
TTTGCTATATAGAATGATGTTGTGATGATAAAGATTAATTCTATACGTTTACTTTCATAA
CAGATTAATGACTAATGGCGACACGTTGATTGGTGGTGATCACTGATCAATAGCCAGAAC
TCATGCTGACTAAGACTAACCATCGTTGTTGGTCCATAGGAA-TTTTTTCTGCAATTAAT
TTTTATTTGAAACAATAAAAATTTGTAACAGAATAGTGACATATAACAAATAAAGAGTTT
TCTACTTGTCCCTTTATGATATAATAAAGTCAGATGTT-AAAAAAAGAAGAGTTTTCTAT
GAATTCCTGTTTCTTAAAATAATTTTTGTCAATATAGATGTTA-TTTTCCTATAAAAATC
CATGCATGACGTTAACAAAGACTAGAAAAATTCAAAAATTGAAGATTATCATATATTATA
TCTTGTCGTCGTTGATGTATATTC----ATCGACCAAATTTTGGTCTCTACACATATGTA
TATATTGGCGTCGAAGCTTAAAAG--AAA--AAAAA--AGTAAAAACCCTTATGGTCTAT
ATATAAATCTTGTTTTTATGGTACCAAAACCATATTCTAACTAATCGTAACGCAAGTGAT
CGTCTTTGCTTCAAATGTAAAGCTAGATAACCTGAACGAGTTTGGATGCTGGCATGCTGC
GACCTTGAAGTCGGTCCATTGGGTTTTTATTTGTACATACGGACAACATTAATTGCCCAT
GAGTTGCTAAAATCCTTCTCTGGGTCTTGTTACAAGCACCCTCTTCAAATTAGCCTCTAT
CTATTTTGCATGAAAATAGTCTGAGATTTCTCCGCAAATGATATTTGAATTGGAAATAA-
TTTTTCTCTAACCCCTAACCCCTAAACCCTAAACACTAAATTGTATGATCTTAATTTTTC
TGTTGAGCACATCTATCCAAAGATGTTAATTGAGCTGTTCAGATCTAAATGGGTGAAGTC
CAAATATGAACAAAACTAATGATACAAACTCAATAGCACCGTATCCAAATATGACCAAAC
TCAATAGCACCGTATCCAAATATGACCAAACTCAAATAAGACAATGATTAATTAGACAGT
GTATGGAACCTAAATATATAATATAATTTTCTATTTTCCGCAAAAACACATTTTCTGTCA
AACTCAAAGAATTGCA
>Aitba-1
TGTAACGAAATTGAACTTTATTTATTCCACCAAGTCAAACCGAAAGAAATGAAATACATT
TATCAGCAACCCACTTTTGGGTTTCTCTCATATCCTTTCTATTCTATTGGGTTTAAATTT
AAATCAAACTAT--AAAAAAAATGCCCTTGAACAAGAGTTAGCCATAAACACTTTTTTTT
AGCCATAAAAACTTAATCACTGATTAATTAACCGCAGAGCAAACCCTACGAATTTCTCCA
TTTGTCCCCGTCTTCACACCAATATTACTCATTTTAACCATTGACCTTGCGAACTGGACA
TTGAAGTTGCCTCTAGGTGCCATAAACTCTTGCACTATGGATCTTGTGGCCGGACTAGTC
CAAAGAACGTGATCGGATTGAAGAATTCCTCTGTTACGGCTGAGATTGATGAAATAAGAT
GTGTCAAAAGTGTTTCCACTTCCGGTGTCAAGATCAACACGTGCTGATCCGTCGCCGTTT
TGGGGACAAAGTCTTTGAAGTTGTGGTACAAATGTTTGGTCCATTGTTGGATCTGCTGTG
TTTCCGCTCGAGTTGAATATCCTGTTCGTGATAAACCCACATGCAGCTGTTCCGATCGTG
TGTCCTCCTCCTATTAATTCATATAGGTTCATCTTCAGTTTGATTAACAATATAATTGAA
--AAATATATATATGTAATATGTACACCGAAATAAAACTTAATTTTCTTTGAAAAATACG
AAAATGTTTGGTTTAAACATGAACCTGATCCTAGAGTTATCCTTATTCTTATGCAAATTA
AGTACGAGTGACA--ATAAACCATGCAGTGCACAACACTAACTATTAAAGTGAATATTCA
AAATATGAAAG-AAAAAA-ACACGTACGAGGAGTTTCCATCCAAACTAATGTATTGGATC
TATTCTGATTTCTAAACGGTG--ATATATAGGTTACATACCAACAAGAGTGACGAGATCG
CGAGTGTTGAGGCGAAAAGCGGAGAATTTCCTTTGTTGAATGGCTAGAGAGTCACTTGGA
GAAGGAAGATTGTTAACGTTCGATGCCAAGGAAACTCTTCCATCTCTACGTCCTGTTGGA
ACTTGCCAACTTTGTCCGTTTGTCTACATACA-CCCATGCAAATTAAAGCCAAACAAACG
TTAATTACTCTCTGTCCGCTTGTATATTATTTTTG-TTTTACTTTCTTTGTAATCAATAC
TAATTTAATATTATAGATGTAACCAAGTAAAATAAACTTAAATGTTACACATAATTGTTT
GAAAATATAATATTATAAAATCTATA-TTTTTCAA--AAATATATGTTATGTAAGTTCTT
AAGTATCAACGTTTAGTTTGTAAACACAAAAC-CAAAGAAATGAAGATACGTAATCTTTG
TATTTTGGCGTATACCTTCCTTGTAAAATTAGTTAATATAAAAC-AAAAAAATGTGCTGC
CTTTTTTAATCCTCTTTACTTACTCATATCTAAATACAAACACAAAATATTGGCATTTAA
AACAATCAAGACATAGTTCTTTGCTTATATATGATATATTGATAGTTGTATAATTAGTAT
ATATATAAACTTACGAGAGCAACGGAATCACGAGCCGCTAAGGCCAAGATATCAGCACAA
GAGACAACACCAGGACATGCAGCCTCGAGCTGCCTCTTGGCATCGTCAATGACCTCAAAA
CCATGGAGGTTAACGTTTGCGCCAGCGGTTCTTTCAGAGTTAGGTCCCGATAAAAGCACC
GAACCATCACAACCTTGGACAAAGCAATCATGGTTGTGCATTCTCAGTAACCCGGGTGCA
ACCTTTGGATCTGAACCAAAGTGAGATGCCACAGTGGTCCGAACAATTGTCTCGGCATTA
GGGCACGTAGTCGAGTAGAACCCGATCCTCGTACCTTGGCCATAAACGGCGATGAGACAA
CTAAGGAAGACTATGACCAAAGCAAATGATCGGACCAAGCCCATTTTTTCTTTTTG-TTG
GTTTGTGTTTTAGAT-AAGACCGCAAGTGTGTTTCGAGTTAGTAGATAGAGTTTGTTTTA
GATGCATGGAAAGTGATACGAGAACGTGAGTAACTTATAGAGGGATTGAGAAGTCAAATG
GTGATGTTGAAGTCAGCGAAAGGGGCTAGAGTGTTGAGGTAATTTGACAAAACGACGACG
TTGTAATCCAATTCAAAACTGAAAACCGCGTTATGTGATTGGTCATGAGCTGGCTTCGCG
CGTTGACGATTGCAGATCATGTTGGGTTTG-TTTTTTCTCTTTTGTTCGTTTCTATCAAA
CTAATTCCTAATTAATAGTGTGTAATCATTTATAATGAATGTGATTATAGAATATTGTTT
TAGCAGGCGTTAAACTTTGATTCAACTCTAATTCTTTATTAAGAAAACTCGTATTAGTGC
ATGATATTTTCATCTACAATGCACCGACTTTGGACTGGTTAATCGAATAAGTGTTAAAAT
ACTTTAGGAAAAGAAAAAGTGTTAAAATATCCAAAACATGAACATTCACTATTCAACAAA
AGTTCACTGACCATCTCACAAAAGTGTTAAAATATCCAAAACATGAACATTCACTAATCA
CTATTCAACAAAAGTCCACGGACATCACTATTCAACAAAAGTCCACGGACCGATCCATCG
TGAGAGATTAGTGTATTGACCGGAACATATAGATAGTATAGTCTTTAACAAACAAACAAA
TAACAAAATAGTATAGTGGGTTTTCTTAATAATTAAGCTTTGTTTCTTTGACTGGTTCGG
TTTGTTTTGTTCGAATTTTAGTAATCTGGAAATGGAAGAATGATGTCGAATTTTTCAGTT
CGATTTTTTGGTAAAGATATATATTTCG---GTTCGATCAAGGGTTCTACCCGCACCAGG
TTTGCTATATAGAATGATGTTGTGATGATAAAGATTAATTCTATACGTTTACTTTCATAA
CAGATTAATGACTAATGGCGACACGTTGATTGGTGGTGATCACTGATCAATAGCCAGAAC
TCATGCTGACTAAGACTAACCATCGTTGTTGGTCCATAGGAA-TTTTTTCTGCAATTAAT
TTTTATTTGAAACAATAAAAATTTGTAACAGAATAGTGACATATAACAAATAAAGAGTTT
TCTACTTGTCCCTTTAGGATATAATAAAGTCAGATGTT-AAAAAAAGAAGAGTTTTCTAT
GAATTCCTGTTTCTTAAAATAATTTTTGTCAATATAGATGTTA-TTTTCCTATAAAAATC
CATGCATGACGTTAACAAAGACTAGAAAAATTCAAAAATTGAAGATTATCATATATTATA
TCTTGTCGTCGTTGATGTATATTC----ATCGACCAAATTTTGGTCTCTACACATATGTA
TATATTGGCGTCGAAGCTTAAAAG--AAA--AAAAA--AGTAAAAACCCTTATGGTCTAT
ATATAAATCTTGTTTTTATGGTACCAAAACCATATTCTAACTAATCGTAACGCAAGTGAT
CGTCTTTGCTTCAAATGTAAAGCTAGATAACCTGAACGAGTTTGGATGCTGGCATGCTGC
GACCTTGAAGTCGGTCCATTGGGTTTTTATTTGTACATACGGACAACATTAATTGCCCAT
GAGTTGCTAAAATCCTTCTCTGGGTCTTGTTACAGGCACCCTCTTCAAATTAGCCTCTAT
ATATTTTGCATGAAAATAGTCTGAGATTTCCCCGCAAATGATATTTGAATTGGAAATAA-
TTTTTCTCTAACCCCTAACCCCTAAACCCTAAACACTAAATTGCATGATCTCAATTTTTC
TGTTGAGCACATCTATCTAAAGATGTTAATTGAGCTGTTCAGATCTAAATGGGTGAAGTC
CAAATATGAACAAAACTAATGATACAAACTCAATAGCACCGTATCCAAATATGACCAAAC
TCAATAGCACCGTATCCAAATATGACCAAACTCAAATAAGACAATGATTAATTAGACAGT
GTATGGAACCTAAATATATAATATAATTTTCTATTTTCCGCAAAAACACATTTTCTGTCA
AACTCAAAGAATTGCA
>Ak-1
TGTAACGAAATTGAACTTTATTTATTCCACCAAGTCAAACCGAAAGAAATGAAATACATT
TATCAGCAACCCACTTTTGGGTTTCTCTCATATCCTTTCTATTCTATTGGGTTTAAATTT
AAATCAAACTAT-AAAAAAAAATGCCCTTGAACAAGAGTTAGCCATAAACACTTTTTTTT
AGCCATAAAAACTTAATCACTGATTAATTAACCGCAGAGCAAACCCTACGAATTTCTCCA
TTTGTCCCCGTCTTCACACCAATATTACTCATTTTAACCATTGACCTTGCGAACTGGACA
TTGAAGTTGCCTCTAGGTGCCATAAACTCTTGCACTATGGATCTTGTGGCCGGACTAGTC
CAAAGAACGTGATCGGATTGAAGAATTCCTCTGTTACGGCTGAGATTGATGAAATAAGAT
GTGTCAAAAGTGTTTCCACTTCCGGTGTCAAGATCAACACGTGCTGATCCGTCGCCGTTT
TGGGGACAAAGTCTTTGAAGTTGTGGTACAAATGTTTGGTCCATTGTTGGATCTGCTGTG
TTTCCGCTCGAGTTGAATATCCTGTTCGTGATAAACCCACATGCAGCTGTTCCGATCGTG
TGTCCTCCTCCTATTAATTCATATAGGTTCATCTTCAGTTTGATTAATTATATAATTGAA
--AAATATATATATATAATATGTACACCGAAATAAAACTTAATTTTCTTTGAAAAATACG
AAAATGTTTGGTTTAAACATGAACCTGATCCTAGAGTTATCATTATTCTTATGCAAATGA
AGTACGAGTGACAAGATAAACCATGCAGTGCACAACACTAACTATTAAAGTGAATATTCA
AAATATGAAAG-AAAAAA-ACACGTACGAGGAGTTTCCATCCAAACTAATGTATTGGATC
TATTCTGATTTCTAAACGGTG--ATATATAGGTTACATACCAACAAGAGTGACGAGATCG
CGAGTGTTGAGGCGAAAAGCGGAGAATTTCCTTTGTTGAATGGCTAGAGAGTCACTTGGA
GAAGGAAGATTGTTAACGTTCGATGCCAAGGAAACTCTTCCATCTCTACGTCCTGTTGGA
ACTTGCCAACTTTGTCCGTTTGTCTACATACA-CCCATGCAAATTAAAGCCAAACAAACG
TTAATTACTCTCTGTCCGNNNNNNNNNNNNNNNNNNNNNNNNNNNNNNNNNNNNNNNNNN
NNNNNNNNNNNNNNNNNNNNNNNNNNNNNNNNNNNNNNNNNNNNNNNNNNNNNNNNNNNN
NNNNNNNNNNNNNNNNNNNNNNNNNN-NNNTTTTCAAAAATATATGTTATGTAAGTTCTT
AAGTATCAACGTTTAGTTTGTAAACACAAAAC-CAAAGAAATGAAGATACGTAATCTTTG
TATTTTGGCGTNNATATACCTTGTAAAATTAGTTAATATAAAACAAAAAAATTGTGTTGC
CTTTGTTAATCCTCTTTACTTACTCATATCTAAATACAAACACAAAATATTGGCATTTAA
AACAATCAAGACATAGTTCTTTGCTTATATATGATATATTGATAGTTGTATAATTAGTAT
ACATATAAACTTACGAGAGCAACCGAATCACGAGCCGCTAAGGCCAAGATATCAGCACAA
GAGACAACACCAGGACATGCAGCCTCGAGCTGCCTCTTGGCATCGTCAATGACCTCAAAA
CCATGGAGGTTAACGTTTGCGCCAGCGGTTCTTTCAGAGTTAGGTCCCGATAAAAGCACC
GAGCCATCACAACCTTGGACAAAGCAATCATGGTTGTGCATTCTCAGTAACCCGGGTGCA
ACCTTTGGATCTGAACCAAAGTGAGATGCCACAGTGGTCCGAACAATTGTCTCGGCATTA
GGGCACGTAGTCGAGTAGAACCCGATCCTCGTACCTTGGCCATAAACGGCGATGAGACAA
CTAAGGAAGACTATGACCAAAGCAAATGATCGGACCAAGCCCATTTTTTCTTTTTG-TTG
GTTTGTGTTTTAGAT-AAGACCGCAAGTGTGTTTCGAGTTAGTAGATAGAGTTTGTTTTA
GATGCATGGAAAGTGATACGAGAACGTGAGTAACTTATAGAGGGATTGAGAAGTCAAATG
GTGATGTTGAAGTCAGCGAAAGGGGCTAGAGTGTTGAGGTAATTTGACAAAACGACGACG
TTGTAATCCAATTCAAAACTGAAAACCGCGTTATGTGATTGGTCATGAGCTGGCTTCGCG
CGTTGACGATTGCAGATCATGTTGGGTTTG-TTTTTTCTCTTTTGTTCGTTTCTATCAAA
CTAATTCCTAATTAATAGTGTGTAATCATTTATAATGAATGTGATTATAGAATATTGTTT
TAGCAGGCGTTAAACTTTGATTCAACTCTAATTCTTTATTAAGAAAACTCGTATTAGTGC
ATGATATTTTCATCTACAATGCACCGACTTTGGACTGGTTAATCGAATAAGTGTTCAAAT
ACTTTAGGAAAAGAAAAAGTGTTAAAATATCCAAAACATGAACATTCACTATTCAACAAA
AGTTCACTGACCATCTCACAAAAGTGTTAAAATATCCAAAACATGAACATTCACTAATCA
CTATTCAACAAAAGTCCACGGACATCACTATTCAACAAAAGTCCACGGACCGATCCATCG
TGAGAGATTAGTGTATTGACCGGAACATATAGATAGTATAGTCTTTAACAAACAAACAAA
TAACAAAATAGTATAGTGGGTTTTCTTAATAATTAAGCTTTGTTTCTTTGACTGGTTCGG
TTTGTTTTGTTCGAATTTTAGTAATCTGGAAATGGAAGAATGATGTCGAATTTTTCAGTT
CGATTTTTTGGTAAAGATATATATTTCGGTTGATCAAGATCGGGTTCTACCCGCACCAGG
TTTGCTATATAGAATGATGTTGTGATGATAAAGATTAATTCTATACGTTTACTTTCATAA
CAGATTAATGACTAATGGCGACACGTTGATTGGTGGTGATCACTGATCAATAGCCAGAAC
TCATGCTGACTAAGACTAACCATCGTTGTTGGTCCATAGGAA-TTTTTTCTGCAATTAAT
TTTTATTTGAAACAATAAAAATTTGTAACAGAATAGTGACATATAACAAATAAAGAGTTT
TCTACTTGTCCCTTT-GGATATAATAAAGTCAGATGTT-AAAAAAAGAAGAGTTTTCTAT
GAATTCCTGTTTCTTAAAATAATTTTTGTCAATATAGATGTTA-TTTTCCTATAAAAATC
CATGCATGACGTTAACAAAGACTAGAAAAATTCAAAAATTGAAGATTATCATATATTATA
TCTTGTCGTCGTTGATGTATATTC----ATCGACCAAATTTTGGTCTCTACACATATGTA
TATATTGGCGTCGAAGCTTAAAAG--AAA--AAAAA--AGTAAAAACCCTTATGGTCTAT
ATATAAATCTTGTTTTTATGGTACCAAAACCATATTCTAACTAATCGTAACGCAAGTGAT
CGTCTTTGCTTCAAATGTAAAGCTAGATAACCTGAACGAGTTTGGATGCTGGCATGCTGC
GACCTTGAAGTCGGTCCATTGGGTTTTTATTTGTACATACGGACAACATTAATTGCCCAT
GAGTTGCTAAAATCCTTCTCTGGGTCTTGTTACAAGCACCCTCTTCAAATTAGCCTCTAT
ATATTTTGCATGAAAATAGTCTGAGATTTCCCCGCAAATGATATTTGAATTGGAAATAA-
TTTTTCTCTAACCCCTAACCCCTAAACCCTAAACACTAAATTGCATTATCTCAATTTTTC
TGTTGAGCACATCTATCTAAAGATGTTAATTGAGCTGTTCAGATCTAAATGGGTGAAGTC
CAAATATGAACAAAACTAATGATACAAACTCAATAGCACCGTATCCAAATATGACCAAAC
TCAATAGCACCGTATCCAAATATGACCAAACTCAAATAAGACAATGATTAATTAGACAGT
GTATGGAACCTAAATATATAATATAATTTTCTATTTTCCGCAAAAACACATTTTCTCTCA
AACTCAAAGAATTGCA
>Alc-0
TGTAACGAAATTGAACTTTATTTATTCCACCAAGTCAAACCGAAAGAAATGAAATACATT
TATCAGCAACCCACTTTTGGGTTTCTCTCATATCCTTTCTATTCTATTGGGTTTAAATTT
AAATCAAACTAT--AAAAAAAATGCCCTTGAACAAGAGTTAGCCATAAACACTTTTTTTT
AGCCATAAAAACTTAATCACTGATTAATTAACCGCAGAGCAAACCCTACGAATTTCTCCA
TTTGTCCCCGTCTTCACACCAATATTACTCATTTTAACCATTGACCTTGCGAACTGGACA
TTGAAGTTGCCTCTAGGTGCCATAAACTCTTGCACTATGGATCTTGTGGCCGGACTAGTC
CAAAGAACGTGGTCGGATTGAAGAATTCCTCTGTTACGGCTGAGATTGATGAAATAAGAT
GTGTCAAAAGTGTTTCCACTTCCGGTGTCAAGATCAACACGTGCTGATCCGTCGCCGTTT
TGGGGACAAAGTCTTTGAAGTTGTGGTACAAATGTTTGGTCCATTGTTGGATCTGCTGTG
TTTCCGCTCGAGTTGAATATCCTGTTCGTGATAAACCCACATGCAGCTGTTCCGATCGTG
TGTCCTCCTCCTATTAATTCATATAGGTTCATCTTCAGTTTGATTAACAATATAATTGAA
--AAATATATATATGTAATATGTACACCGAAATAAAACTTAATTTTCTTTGAAAAATACG
AAAATGTTTGGTTTAAACATGAACCTGATCCTAGAGTTATCCTTATTCTTATGCAAATTA
AGTACGAGTGACA--ATAAACCATGCAGTGCACAACACTAACTATTAACGTGAATATTCA
AAATATGAAAG-AAAAAA-ACACGTACGAGGAGTTTCCATCCAAACTAATGTATTGGATC
TATTCTGATTTCTAAACGGTG--ATATATAGGTTACATACCAACAAGAGTGACGAGATCG
CGAGTGTTGAGGCGAAAAGCGGAGAATTTCCTTTGTTGAATGGCTAGAGAGTCACTTGGA
GAAGGAAGATTGTTAACGTTCGATGCCAAGGAAACTCTTCCATCTCTACGTCCTGTTGGA
ACTTGCCAACTTTGTCCGTTTGTCTACATACA-CCCATGCAAATTAAAGCCAAACAAACG
TTAATTACTCTCTGTCCGCTTGTACATTATTTTTGTTTTTACTTTCTTTGTAACCAATAC
TAAGTTAATATTATAGAAGAAACCAAGTAAAACAAACATAAATGTTACACATAATTGTTT
GAAAATATAATATTATAAAATCTCTA-TTTTTTTC--AAATATATGTTATGTAAGTTCTT
AAGTATCAACGTTTAGTTTGTAAACACAAAAC-CAAAGAAATGAAGAAACGTAATCTTTG
TATTTTGGCGTATATATACCTTGTAAAATTAGTTAATATAAAAC-AAAAAATTGTGTTGC
CTTTGTTAATCCTCTTTACTTACTCATATCTAAATACAAACACAAAATATTGGCATTTAA
AACAATCAAGACATAGTTCTTTGCTTATATATGATTTATTGATTGTTGTATAATTAGTAT
ATATATAAACTTACGAGAGAAACCGAATCACGAGCCGCTAAGGCCAAGATATCAGCACAA
GAGACAACACCAGGACATGCTGCCTCGAGCTGCCTCTTGGCATCGTCAATGACCTCAAAA
CCATGGAGGTTAACGTTTGCGCCAGCGGTTCTTTCAGAGTTAGGTCCCGATAAAAGCACC
GAACCATCACAACCTTGGACAAAGCAATCATGGTTGTGCATTCTCAGTAACCCGGGTGCA
ACCTTTGGATCTGAACCAAAGTGAGATGCCACAGTGGTCCGAACAATTGTCTCGGCATTA
GGGCACGTAGTCGAGTAGAACCCGATCCTCGTACCTTGGCCATAAACGGCGATGAGACAA
CTAAGGAAGACTATGACCAAAGCAAATGATCGGACCAAGCCCATTTTTTCTTTTTG-TTG
GTTTGTGTTTTAGAT-AAGACCGCAAGTGTGTTTCGAGTTAGTAGATAGAGTTTGTTTTA
GATGCATGGAAAGTGATACGAGAACGTGAGTAACTTATAGAGGGATTGAGAAGTCAAATG
GTGATGTTGAAGTCAGCGAAAGGGGCTAGAGTGTTGAGGTAATTTGACAAAACGACGACG
TTGTAATCCAATTCAAAACTGAAAACCGCGTTATGTGATTGGTCATGAGCTGGCTTCGCG
CGTTGACGATTGCAGATCATGTTGGGTTTG-TTTTTTCTCTTTTGTTCGTTTCTATCAAA
CTAATTCCTAATTAATAGTGTGTAATCATTTATAATGAATGTGATTATAGAATATTGTTT
TAGCAGGCGTTAAACTTTGATTCAACTCTAATTCTTTATTAAGAAAACTCGTATTAGTGC
ATGATATTTTCATCTACAATGCACCGACTTTGGACTGGTTAATCGAATAAGTGTTAAAAT
ACTTTAGGAAAAGAAAAAGTGTTAAAATATCCAAAACATGAACATTCACTATTCAACAAA
AGTTCACTGACCATCTCACAAAAGTGTTAAAATATCCAAAACATGAACATTCACTAATCA
CTATTCAACAAAAGTCCACGGACATCACTATTCAACAAAAGTCCACGGACCGATCCATCG
TGAGAGATTAGTGTATTGACCGGAACATATAGATAGTATAGTCTTTAACAAACAAACAAA
TAACAAAATAGTATAGTGGGTTTTCTTAATAATTAAGCTTTGTTTCTTTGACTGGTTCGG
TTTGTTTTGTTCGAATTTTAGTAATCTGGAAATGGAAGAATGATGTCGAATTTTTCAGTT
CGATTTTTTGGTAAAGATATATATTTCG---GATAAAGATCGGGTTCTACCCGCACCAGG
TTTGCTATATAGAATGATGTTGTGATGATAAAGATTAATTCTATACGTTTACTTTCATAA
CAGATTAATGACTAATGGCGACACGTTGATTGGTGGTGATCACTGATCAATAGCCAGAAC
TCATGCTGACTAAGACTAACCATCGTTGTTGGTCCATAGGAA-TTTTTTCTGCAATTAAT
TTTTATTTGAAACAATAAAAATTTGTAACAGAATAGTGATATATAACAAATAAAGAGTTT
TCTACTTGTCCCTTTAGGATATAATAAAGTCAGATGTT-AAAAAAAGAAGAGTTTTCTAT
GAATTCCTGTTTCTTAAAATAATTTTTGTCAATATAGATGTTA-TTTTCCTATAAAAATC
CATGCATGACGTTAACAAAGACTAGAAAAAATCAAATATTGAAGATTATCATATATTATA
TCTTGTCGTCGTTGATGTATATTC----ATCGACCAAATTTTGGTCTCTACACATATGTA
TATATTGGCGTCGAAGCTTAAAAG--AAA--AAAAA--AGTAAAAACCCTTATGGTCTAT
ATATAAATCTTGTTTTTATGGTACCAAAACCATATTCTAACTAATCGTAACGCAAGTGAT
CGTCTTTGCTTCAAATGTAAAGCTAGATAACCTGAACGAGTTTGGATGCTGGCATGCTGC
GACCTTGAAGTCGGTCCATTGGGTTTTTATTTGTACATACGGACAACATTAATTGCCCAT
GAGTTGCTAAAATCCTTCTCTGGGTCTTGTTACAGGCACCCTCTTCAAATTAGCCTCTAT
ATATTTTGCATGAAAATAGTCTGAGATTTCCCCGCAAATGATATTTGAATTGGAAATAA-
TTTTTCTCTAACCCCTAACCCCTAAACCCTAAACMCTAAATTGCATGATCTCAATTTTTC
TGTTGAGCACATCTATCCAAAGATGTTAATTGAGCTGTTCAGATCTAAATGGGTGAAGTC
CAAATATGAACAAAACTAATGATACAAACTCAATAGCACCGTATCCAAATATGACCAAAC
TCAATAGCACCGTATCCAAATATGACCAAACTCAAATAAGACAATGATTAATTAGACAGT
GTATGGAACGTAAATATATAATATAATTTTCTATTTTCCGCAAAAACACATTTTCTGTCA
AACTCAAAGAATTGCA
>Ale-Stenar-44
TGTAACGAAATTGAACTTTATTTATTCCACCAAGTCAAACCGAAAGAAATGAAATACATT
TATCAGCAACCCACTTTTGGGTTTCTCTCATATCCTTTCTATTCTATTGGGTTTAAATTT
AAATCAAACTAT--AAAAAAAATGCCCTTGAACAAGAGTTAGCCATAAACACTTTTTTTT
AGCCATAAAAACTTAATCACTGATTAATTAACCGCAGAGCAAACCCTACGAATTTCTCCA
TTTGTCCCCGTCTTCACACCAATATTACTCATTTTAACCATTGACCTTGCGAACTGGACA
TTGAAGTTGCCTCTAGGTGCCATAAACTCTTGCACTATGGATCTTGTGGCCGGACTAGTC
CAAAGAACGTGATCGGATTGAAGAATTCCTCTGTTACGGCTGAGATTGATGAAATAAGAT
GTGTCAAAAGTGTTTCCACTTCCGGTGTCAAGATCAACACGTGCTGATCCGTCGCCGTTT
TGGGGACAAAGTCTTTGAAGTTGTGGTACAAATGTTTGGTCCATTGTTGGATCTGCTGTG
TTTCCGCTCGAGTTGAATATCCTGTTCGTGATAAACCCACATGCAGCTGTTCCGATCGTG
TGTCCTCCTCCTATTAATTCATATAGGTTCATCTTCAGTTTGATTAACAATATAATTGAA
--AAATATATATATGTAATATGTACACCGAAATAAAACTTAATTTTCTTTGAAAAATACG
AAAATGTTTGGTTTAAACATGAACCTGATCCTAGAGTTATCCTTATTCTTATGCAAATTA
AGTACGAGTGACA--ATAAACCATGCAGTGCACAACACTAACTATTAAAGTGAATATTCA
AAATATGAAAG-AAAAAA-ACACGTACGAGGAGTTTCCATCCAAACTAATGTATTGGATC
TATTCTGATTTCTAAACGGTG--ATATATAGGTTACATACCAACAAGAGTGACGAGATCG
CGAGTGTTGAGGCGAAAAGCGGAGAATTTCCTTTGTTGAATGGCTAGAGAGTCACTTGGA
GAAGGAAGATTGTTAACGTTCGATGCCAAGGAAACTCTTCCATCTCTACGTCCTGTTGGA
ACTTGCCAACTTTGTCCGTTTGTCTACATACA-CCCATGCAAATTAAAGCCAAACAAACG
TTAATTACTCTCTGTCCGCTTGTACATTATTTTTGTTTTTACTTTCTTTGTAACCAATAC
TAAGTTAATATTATAGAAGAAACCAAGTAAAACAAACATAAATGTTACACATAATTGTTT
GAANNNNNNNNNNNNNNNNNNNNNNN-NNNNNNNN--NNNNNNNNNNNNNNNNNNNNCTT
AAGTATCAACGTTTAGTTTGTAAACACAAAAC-CAAAGAAATGAAGAAACGTAATCTTTG
TATTTTGGCGTATATATACCTTGTAAAATTAGTTAATATAAAAC-AAAAAATTGTGTTGC
CTTTGTTAATCCTCTTTACTTACTCATATCTAAATACAAACACAAAATATTGGCATTTAA
AACAATCAAGACATAGTTCTTTGCTTATATATGATATATTGATTGTTGTATAATTAGTAT
ATATATAAACTTACGAGAGAAACCGAATCACGAGCCGCTAAGGCCAAGATATCAGCACAA
GAGACAACACCAGGACATGCTGCCTCGAGCTGCCTCTTGGCATCGTCAATGACCTCAAAA
CCATGGAGGTTAACGTTTGCGCCAGCGGTTCTTTCAGAGTTAGGTCCCGATAAAAGCACC
GAACCATCACAACCTTGGACAAAGCAATCATGGTTGTGCATTCTCAGTAACCCGGGTGCA
ACCTTTGGATCTGAACCAAAGTGAGATGCCACAGTGGTCCGAACAATTGTCTCGGCATTA
GGGCACGTAGTCGAGTAGAACCCGATCCTCGTACCTTGGCCATAAACGGCGATGAGACAA
CTAAGGAAGACTATGACCAAAGCAAATGATCGGACCAAGCCCATTTTTTCTTTTTG-TTG
GTTTGTGTTTTAGAT-AAGACCGCAAGTGTGTTTCGAGTTAGTAGATAGAGTTTGTTTTA
GATGCATGGAAAGTGATACGAGAACGTGAGTAACTTATAGAGGGATTGAGAAGTCAAATG
GTGATGTTGAAGTCAGCGAAAGGGGCTAGAGTGTTGAGGTAATTTGACAAAACGACGACG
TTGTAATCCAATTCAAAACTGAAAACCGCGTTATGTGATTGGTCATGAGCTGGCTTCGCG
CGTTGACGATTGCAGATCATGTTGGGTTTG-TTTTTTCTCTTTTGTTCGTTTCTATCAAA
CTAATTCCTAATTAATAGTGTGTAATCATTTATAATGAATGTGATTATAGAATATTGTTT
TAGCAGGCGTTAAACTTTGATTCAACTCTAATTCTTTATTAAGGAAACTCGTATTAGTGC
ATGATATTTTCATCTACAATGCACCGACTTTGGACTGGTTAATCGAATAAGTGTTAAAAT
ACTTTAGGAAAAGAAAAAGTGTTAAAATATCCAAAACATGAACATCCACTATTCAACAAA
AGTTCACTGACCGTCTCACAAAAGTGTTTAAATATCCAAAACATGAACATTCACTAATCA
CTATTCAACAAAAGTCCACGGACATCACTATTCAACAAAAGTCCACGGACCGATCCATCG
TGAGAGATTAGTGTATTGACCGGAACATATAGATAGTATAGTCTTTAACAAACAAACAAA
TAACAAAATAGTATAGTGGGTTTTCTTAATAATTAAGCTTTGTTTCTTTGACTGGTTCGG
TTTGTTTTGTTCGAATTTTAGTAATCTGGAAATGGAAGAATGATGTCGAATTTTTCAGTT
CGATTTTTTGGTAAAGATATATATTTCG---GATAAAGATCGGGTTCTACCCGCACCAGG
TTTGCTATATAGAATGATGTTGTGATGATAAAGATTAATTCTATACGTTTACTTTCATAA
CAGATTAATGACTAATGGCGACACGTTGATTGGTGGTGATCACTGATCAATAGCCAGAAC
TCATGCTGACTAAGACTAACCATCGTTGTTGGTCCATAGGAA-TTTTTTCTGCAATTAAT
TTTTATTTGAAACAATAAAAATTTGTAACAGAATAGTGACATATAACAAATAAAGAGTTT
TCTACTTGTCCCTTTAGGATATAATAAAGTCAGATGTT-AAAAAAAGAAGAGTTTTCTAT
GAATTCCTGTTTCTTAAAATAATTTTTGTCAATATAGATGTTA-TTTTCCTATAAAAATC
CATGCATGACGTTAACAAAGACTAGAAAAATTCAAAAATTGAAGATTATCATATATTATA
TCTTGTCGTCGTTGATGTATATTC----ATCGACCAAATTTTGGTCTCTACACATATGTA
TATATTGGCGTCGAAGCTTAAAAG--AAA--AAAAA--AGTAAAAACCCTTATGGTCTAT
ATATAAATCTTGTTTTTATGGTACCAAAACCATATTCTAACTAATCGTAACGCAAGTGAT
CGTCTTTGCTTCAAATGTAAAGCTAGATAACCTGAACGAGTTTGGATGCTGGCATGCTGC
GACCTTGAAGTCGGTCCATTGGGTTTTTATTTGTACATACGGACAACATTAATTGCCCAT
GAGTTGCTAAAATCCTTCTCTGGGTCTTGTTACAGGCACCCTCTTCAAATTAGCCTCTAT
ATATTTTGCATGAAAATAGTCTGAGATTTCCCCGCAAATGATATTTGAATTGAAAATAA-
TTTTTTTCTAACCCCTAACCCCTAAACCCTAAACACTAAATTGCATGATCTCAATTTTTC
TGTTGAGCACATCTATCCAAAGATGTTAATTGAGCTGTTCAGATCTAAATGGGTGAAGTC
CAAATATGAACAAAACTAATGATACAAACTCAATAGCACCGTATCCAAATATGACCAAAC
TCAATAGCACCGTATCCAAATATGACCAAACTCAAATAAGACAATGATTAATTAGACAGT
GTATGGAACCTAAATATATAATATAATTTTCTATTTTCCGCAAAAACACATTTTCTGTCA
AACTCAAAGAATTGCA
>Ale-Stenar-56
TGTAACGAAATTGAACTTTATTTATTCCACCAAGTCAAACCGAAAGAAATGAAATACATT
TATCAGCAACCCACTTTTGGGTTTCTCTCATATCCTTTCTATTCTATTGGGTTTAAATTT
AAATCAAACTAT--AAAAAAAATGCCCTTGAACAAGAGTTAGCCATAAACACTTTTTTTT
AGCCATAAAAACTTAATCACTGATTAATTAACCGCAGAGCAAACCCTACGAATTTCTCCA
TTTGTCCCCGTCTTCACACCAATATTACTCATTTTAACCATTGACCTTGCGAACTGGACA
TTGAAGTTGCCTCTAGGTGCCATAAACTCTTGCACTATGGATCTTGTGGCCGGACTAGTC
CAAAGAACGTGGTCGGATTGAAGAATTCCTCTGTTACGGCTGAGATTGATGAAATAAGAT
GTGTCAAAAGTGTTTCCACTTCCGGTGTCAAGATCAACACGTGCTGATCCGTCGCCGTTT
TGGGGACAAAGTCTTTGAAGTTGTGGTACAAATGTTTGGTCCATTGTTGGATCTGCTGTG
TTTCCGCTCGAGTTGAATATCCTGTTCGTGATAAACCCACATGCAGCTGTTCCGATCGTG
TGTCCTCCTCCTATTAATTCATATAGGTTCATCTTCAGTTTGATTAATTATATAATTGAA
--ATATATATATATGTAATATGTATACCGAATTAAAACTTAATTTTCTTTGAAAAATANN
NNNNNNNNNNNNNNNNNNNNNNNNNNNNNNNNNNNNNNNNNNNNNNNCTTATGCAAATTA
AGTACGAGTGACA--ATAAACCATGCAGTGCACAACACTAACTATTAAAGTGAAGATTCA
AAATATGAANN-NNNNNN-NNNNNNNNNAGGAGTTTCCATCCAAACTAATGTATTGGATC
TATTCTGATTTCTAAACGGTG--ATATATAGGTTACATACCAACAAGAGTGACGAGATCG
CGAGTGTTGAGGCGAAAAGCGACGAATTTCCTTTGTTGAATGGCTAGAGAGTCACTTGGA
GAAGGAAGATTGTTAACGTTCGATGCCAAGGAAACTCTTCCATCTCTACGTCCTGTTGGG
ACTTGCCAACTTTGTCCGTTTGTCTACATACA-CCCATGCAAATTAAAGCCAAACAAACG
TTAATTACTCTCTGTCCGCTTGCACATTATTTTTGTTTTTACTTTCTTTGTTACCTATAC
TAATTTAATCTTATAGATGAAACCAAGTAAAACAAACATAAATGTTACACATAATTGTTT
GAAAATCTAATATTATAAAATCTCTA-TTTTTTTC--AAATATATGTTATGTAAGTTCTT
AAGTATCAACGTTTAGTTTGTAAACACAAAAC-CAAAGAAATGAAGAAACGTAATCTATG
TATTTTGGCGTATATATACCTTGTAAAATTAGTTAATATAAAAC-AAAAAATTGTGTTGC
CTTTGTTAATCCTCTTTACTTACTCATATCTAAATACAAACACCAAATATTGGCATTTTA
AACAATCAAGACATAGTTCTTTGCTTATGTATGATATATTGATAGTTGTATAATTAGTAT
ATATATATACTTACGAGAGCAACGGAATCACGAGCCGCTAAGGCCAATATATCAGCACAA
GAGACAACACCAGGACATGCTGCCTCGAGCTGCCTCTTGGCATCGTCAATGACTTCAAAA
CCATGAAGGTTAACGTTTGCGCCAGCGGTTCTTTCAGAGTTAGGTCCCGATAATAGCACC
GAACCATCACAACCTTGGACAAAGCAATCATGGTTGTGCATTCTCAGTAACCCCGGTGCA
ACCTTTGGATCTGAACTAAAGTGAGATGCTACAGTGGTCCGAACAATCGTCTCGGCATTA
GGGCACGTGGTCGAGTAGAACCCGATCCTCGTACCTTGGCCATACACCGCGATGAGACAA
CTAAGGAAGACTAAGAACAAAGCAAATGATCTGACCAAGCCCATTTTTTCTTTTTG-TTG
GTTTGTGTTTTAGAT-AAGACCGCAAGTGTGTTTCGAGTTAGTAGATAGAGTTTGTTTTA
GATGCATGGAAAGTGATACGAGAATGCGAGTAACTTATAGAGGGATTGAGAAGTCAAATG
GTGATGTTGAAGTCAGAGAAAGGGGCTAGAGTGTTGAGGTAATTTGACGAAACGACGACG
TTGTAATCCAATTCAAAACTGAAAACCGCGTTATGTGATTGGTCATGAGCTGGCTTCGCG
CGTTGACGATTGCAGATCATGTTGGGTTTG-TTTTTTCTCTTTTGTTCGTTTCTATCAAA
TTAATTCCTAATTAATAGTGTGTAATCATTTATAATGAATGTGATTATAGAATATTGTTT
TAGCAGGCGTTAAACTTTGATTCAATTCTAATTCTTTATTAAGAAAACTCGTATTAGTGC
ATGATATTTTCATCTACAATGCACCGACTTTGGACTGGTTAATCGAATAAGTGTTAAAAT
ACTTTAGGAAAAGAAAAAGTGTTAAAATATCCAAAACATGAACATTCACTATTCAACAAA
AGTTCACTGACCATCTCACAAAAGTGTTAAAATATCCAAAACATGAACATTCACTAATCA
CTATTCAACAAAAGTCCACGGACATCACTATTCAACAAAAGTCCACGGACCGATCCATCG
TGAGAGATTAGTGTATTGACCGGAACATATAGATAGTATAGTCTTTAACAAACAAACAAA
TAACAAAATAGTATAGTGGGTTTTCTTAATAATTAAGCTTTGTTTCTTTGACTGGTTCGG
TTTGTTTTGTTCGAATTTTAGTAATCTGGAAATGGAAGAATGATGTCGAATTTTTCAGTT
CGATTTTTTGGTAAAGATATATATTTCG---GATAAAGATCGGGTTCTACCCGCACCAGG
TTTGCTATATAGAATGATGTTGTGATGATAAAGATTAATTCTATACGTTTACTTTCATAA
CAGATTAATGACTAATGGCGACACGTTGATTGGTGGTGATCACTGATCAATAGCCAGAAC
TCATGCTGACTAAGACTAACCATCGTTGTTGGTCCATAGGAA-TTTTTTCTGCAATTAAT
TTTTATTTGAAACAATAAAAATTTGTAACAGAATAGTGACATATAACAAATAAAGAGTTT
TCTACTTGTCCCTTTAGGATATAATAAAGTCAGATGTT-AAAAAAAGAAGAGTTTTCTAT
GAATTCCTGTTTCTTAAAATAATTTTTGTCAATATAGATGTTA-TTTTCCTATAAAAATC
CATGCATGACGTTAACAAAGACTAGAAAAAATCAAATATTGAAGATTATCATATATTATA
TCTTGTCGTCGTTGATGTATATTC----ATCGACCAAATTTTGGTCTCTACACATATGTA
TATATTGGCGTCGAAGCTTAAAAG--AAA--AAAAA--AGTAAAAACCCTTATGGTCTAT
ATATAAATCTTGTTTTTATGGTACCAAAACCATATTCTAACTAATCGTAACGCAAGTGAT
CGTCTTTGCTTCAAATGTAAAGCTAGATAACCTGAACGAGTTTGGATGCTGGCATGCTGC
GACCTTGAAGTCGGTCCATTGGGTTTTTATTTGTACATACGGACAACATTAATTGCCCAT
GAGTTGCTAAAATCCTTCTCTGGGTCTTGTTACAGGCACCCTCTTCAAATTAGCCTTTAT
ATATTTTGCATGAAAATAGTCTGAGATTTCCCCGCAAATAATATTTGAATTGGAAATAA-
TTTTTCTCTAACCCCTAACCCCTAAACCCTAAACACTAAATTGCATGATCTCAATTTTTC
TGTTGAGCACATCTATCCAAAGATGTTAATTGAGCTGTTCAGATCTAAATGGGTGAAGTC
CAAATATGAACAAAACTAATGATACAAACTCAATAGCACCGTATCCAAATATGACCAAAC
TCAANNNNNNNGTATCCAAATATGACCAAACTCAAATAAGACAATGATTAATTAGACAGT
GTATGGAACGTAAATATATAATATAATTTTCTATTTTCCGCAAAAACACATTTTCTGTCA
AACTCAAAGAATTGCA
>Ale-Stenar-64
TGTAACGAAATTGAACTTTATTTATTCCACCAAGTCAAACCGAAAGAAATGAAATACATT
TATCAGCAACCCACTTTTGGGTTTCTCTCATATCCTTTCTATTCTATTGGGTTTAAATTT
AAATCAAACTAT--AAAAAAAATGCCCTTGAACAAGAGTTAGCCATAAACACTTTTTTTT
AGCCATAAAAACTTAATCACTGATTAATTAACCGCAGAGCAAACCCTACGAATTTCTCCA
TTTGTCCCCGTCTTCACACCAATATTACTCATTTTAACCATTGACCTTGCGAACTGGACA
TTGAAGTTGCCTCTAGGTGCCATAAACTCTTGCACTATGGATCTTGTGGCCGGACTAGTC
CAAAGAACGTGATCGGATTGAAGAATTCCTCTGTTACGGCTGAGATTGATGAAATAAGAT
GTGTCAAAAGTGTTTCCACTTCCGGTGTCAAGATCAACACGTGCTGATCCGTCGCCGTTT
TGGGGACAAAGTCTTTGAAGTTGTGGTACAAATGTTTGGTCCATTGTTGGATCTGCTGTG
TTTCCGCTCGAGTTGAATATCCTGTTCGTGATAAACCCACATGCAGCTGTTCCGATCGTG
TGTCCTCCTCCTATTAATTCATATAGGTTCATCTTCAGTTTGATTAACAATATAATTGAA
--AAATATATATATGTAATATGTACACCGAAATAAAACTTAATTTTCTTTGAAAAATACG
AAAATGTTTGGTTTAAACATGAACCTGATCCTAGAGTTATCCTTATTCTTATGCAAATTA
AGTACGAGTGACA--ATAAACCATGCAGTGCACAACACTAACTATTAAAGTGAATATTCA
AAATATGAAAG-AAAAAA-ACACGTACGAGGAGTTTCCATCCAAACTAATGTATTGGATC
TATTCTGATTTCTAAACGGTG--ATATATAGGTTACATACCAACAAGAGTGACGAGATCG
CGAGTGTTGAGGCGAAAAGCGGAGAATTTCCTTTGTTGAATGGCTAGAGAGTCACTTGGA
GAAGGAAGATTGTTAACGTTCGATGCCAAGGAAACTCTTCCATCTCTACGTCCTGTTGGA
ACTTGCCAACTTTGTCCGTTTGTCTACATACA-CCCATGCAAATTAAAGCCAAACAAACG
TTAATTACTCTCTGTCCGCTTGTACATTATTTTTGTTTTTACTTTCTTTGTAACCAATAC
TAAGTTAATATTATAGAAGAAACCAAGTAAAACAAACATAAATGTTACACATAATTGTTT
GAAAATATAATATTATAAAATCTATA-TTTTTTTC--AAATATATGTTATGTAAGTTCTT
AAGTATCAACGTTTAGTTTGTAAACACAAAAC-CAAAGAAATGAAGAAACGTAATCTTTG
TATTTTGGCGTATATATACCTTGTAAAATTAGTTAATATAAAAC-AAAAAATTGTGTTGC
CTTTGTTAATCCTCTTTACTTACTCATATCTAAATACAAACACAAAATATTGGCATTTAA
AACAATCAAGACATAGTTCTTTGCTTATATATGATATATTGATTGTTGTATAATTAGTAT
ATATATAAACTTACGAGAGAAACCGAATCACGAGCCGCTAAGGCCAAGATATCAGCACAA
GAGACAACACCAGGACATGCTGCCTCGAGCTGCCTCTTGGCATCGTCAATGACCTCAAAA
CCATGGAGGTTAACGTTTGCGCCAGCGGTTCTTTCAGAGTTAGGTCCCGATAAAAGCACC
GAACCATCACAACCTTGGACAAAGCAATCATGGTTGTGCATTCTCAGTAACCCGGGTGCA
ACCTTTGGATCTGAACCAAAGTGAGATGCCACAGTGGTCCGAACAATTGTCTCGGCATTA
GGGCACGTAGTCGAGTAGAACCCGATCCTCGTACCTTGGCCATAAACGGCGATGAGACAA
CTAAGGAAGACTATGACCAAAGCAAATGATCGGACCAAGCCCATTTTTTCTTTTTG-TTG
GTTTGTGTTTTAGAT-AAGACCGCAAGTGTGTTTCGAGTTAGTAGATAGAGTTTGTTTTA
GATGCATGGAAAGTGATACGAGAACGTGAGTAACTTATAGAGGGATTGAGAAGTCAAATG
GTGATGTTGAAGTCAGCGAAAGGGGCTAGAGTGTTGAGGTAATTTGACAAAACGACGACG
TTGTAATCCAATTCAAAACTGAAAACCGCGTTATGTGATTGGTCATGAGCTGGCTTCGCG
CGTTGACGATTGCAGATCATGTTGGGTTTG-TTTTTTCTCTTTTGTTCGTTTCTATCAAA
CTAATTCCTAATTAATAGTGTGTAATCATTTATAATGAATGTGATTATAGAATATTGTTT
TAGCAGGCGTTAAACTTTGATTCAACTCTAATTCTTTATTAAGGAAACTCGTATTAGTGC
ATGATATTTTCATCTACAATGCACCGACTTTGGACTGGTTAATCGAATAAGTGTTAAAAT
ACTTTAGGAAAAGAAAAAGTGTTAAAATATCCAAAACATGAACATCCACTATTCAACAAA
AGTTCACTGACCGTCTCACAAAAGTGTTTAAATATCCAAAACATGAACATTCACTAATCA
CTATTCAACAAAAGTCCACGGACATCACTATTCAACAAAAGTCCACGGACCGATCCATCG
TGAGAGATTAGTGTATTGACCGGAACATATAGATAGTATAGTCTTTAACAAACAAACAAA
TAACAAAATAGTATAGTGGGTTTTCTTAATAATTAAGCTTTGTTTCTTTGACTGGTTCGG
TTTGTTTTGTTCGAATTTTAGTAATCTGGAAATGGAAGAATGATGTCGAATTTTTCAGTT
CGATTTTTTGGTAAAGATATATATTTCG---GATAAAGATCGGGTTCTACCCGCACCAGG
TTTGCTATATAGAATGATGTTGTGATGATAAAGATTAATTCTATACGTTTACTTTCATAA
CAGATTAATGACTAATGGCGACACGTTGATTGGTGGTGATCACTGATCAATAGCCAGAAC
TCATGCTGACTAAGACTAACCATCGTTGTTGGTCCATAGGAA-TTTTTTCTGCAATTAAT
TTTTATTTGAAACAATAAAAATTTGTAACAGAATAGTGACATATAACAAATAAAGAGTTT
TCTACTTGTCCCTTTAGGATATAATAAAGTCAGATGTT-AAAAAAAGAAGAGTTTTCTAT
GAATTCCTGTTTCTTAAAATAATTTTTGTCAATATAGATGTTA-TTTTCCTATAAAAATC
CATGCATGACGTTAACAAAGACTAGAAAAATTCAAAAATTGAAGATTATCATATATTATA
TCTTGTCGTCGTTGATGTATATTC----ATCGACCAAATTTTGGTCTCTACACATATGTA
TATATTGGCGTCGAAGCTTAAAAG--AAA--AAAAA--AGTAAAAACCCTTATGGTCTAT
ATATAAATCTTGTTTTTATGGTACCAAAACCATATTCTAACTAATCGTAACGCAAGTGAT
CGTCTTTGCTTCAAATGTAAAGCTAGATAACCTGAACGAGTTTGGATGCTGGCATGCTGC
GACCTTGAAGTCGGTCCATTGGGTTTTTATTTGTACATACGGACAACATTAATTGCCCAT
GAGTTGCTAAAATCCTTCTCTGGGTCTTGTTACAGGCACCCTCTTCAAATTAGCCTCTAT
ATATTTTGCATGAAAATAGTCTGAGATTTCCCCGCAAATGATATTTGAATTGAAAATAA-
TTTTTTTCTAACCCCTAACCCCTAAACCCTAAACACTAAATTGCATGATCTCAATTTTTC
TGTTGAGCACATCTATCCAAAGATGTTAATTGAGCTGTTCAGATCTAAATGGGTGAAGTC
CAAATATGAACAAAACTAATGATACAAACTCAATAGCACCGTATCCAAATATGACCAAAC
TCAATAGCACCGTATCCAAATATGACCAAACTCAAATAAGACAATGATTAATTAGACAGT
GTATGGAACCTAAATATATNNNNNNNNNNNCTATTTTCCGCAAAAACACATTTTCTGTCA
AACTCAAAGAATTGCA
>Algutsrum
TGTAACGAAATTGAACTTTATTTATTCCACCAAGTCAAACCGAAAGAAATGAAATACATT
TATCAGCAACCCACTTTTGGGTTTCTCTCATATCCTTTCTATTCTATTGGGTTTAAATTT
AAATCAAACTAT--AAAAAAAATGCCCTTGAACAAGAGTTAGCCATAAACACTTTTTTTT
AGCCATAAAAACTTAATCACTGATTAATTAACCGCAGAGCAAACCCTACGAATTTCTCCA
TTTGTCCCCGTCTTCACACCAATATTACTCATTTTAACCATTGACCTTGCGAACTGGACA
TTGAAGTTGCCTCTAGGTGCCATAAACTCTTGCACTATGGATCTTGTGGCCGGACTAGTC
CAAAGAACGTGATCGGATTGAAGAATTCCTCTGTTACGGCTGAGATTGATGAAATAAGAT
GTGTCAAAAGTGTTTCCACTTCCGGTGTCAAGATCAACACGTGCTGATCCGTCGCCGTTT
TGGGGACAAAGTCTTTGAAGTTGTGGTACAAATGTTTGGTCCATTGTTGGATCTGCTGTG
TTTCCGCTCGAGTTGAATATCCTGTTCGTGATAAACCCACATGCAGCTGTTCCGATCGTG
TGTCCTCCTCCTATTAATTCATATAGGTTCATCTTCAGTTTGATTAACAATATAATTGAA
--AAATATATATATGTAATATGTACACCGAAATAAAACTTAATTTTCTTTGAAAAATACG
AAAATGTTTGGTTTAAACATGAACCTGATCCTAGAGTTATCCTTATTCTTATGCAAATTA
AGTACGAGTGACA--ATAAACCATGCAGTGCACAACACTAACTATTAAAGTGAATATTCA
AAATATGAAAG-AAAAAA-ACACGTACGAGGAGTTTCCATCCAAACTAATGTATTGGATC
TATTCTGATTTCTAAACGGTG--ATATATAGGTTACATACCAACAAGAGTGACGAGATCG
CGAGTGTTGAGGCGAAAAGCGGAGAATTTCCTTTGTTGAATGGCTAGAGAGTCACTTGGA
GAAGGAAGATTGTTAACGTTCGATGCCAAGGAAACTCTTCCATCTCTACGTCCTGTTGGA
ACTTGCCAACTTTGTCCGTTTGTCTACATACA-CCCATGCAAATTAAAGCCAAACAAACG
TTAATTACTCTCTGTCCGCTTGTACATTATTTTTGTTTTTACTTTCTTTGTAATCAATAC
TAATTTAATATTATAGATGTAACCAAGTAAAACAAACATAAATGTTACACATAATTGTTT
TAAAATATAAAATTATAAAATCTATA-TTTTTTTC--AAATATATGTTATGTAAGTTCTT
AAGTATCAACGTTTAGTTTGTAAACACAAAAC-CAAAGAAATGAAGATACGTAATCTTTG
TATTTTGGCGTATATATACCTTGTAAAATTAGTTAATATAAAAC-AAAAAATTGTGCTGC
CTTTTTTAATCCTCTTTACTTACTCATATCTAAATACAAACACAAAATATTGGCATTTAA
AACAATCAAGACATAGTTCTTTGCTTATATATGATATATTGATAGTTGTATAATTAGTAT
ATATATAAACTTACGAGAGCAACGGAATCACGAGCCGCTAAGGCCAAGATATCAGCACAA
GAGACAACACCAGGACATGCAGCCTCGAGCTGCCTCTTGGCATCGTCAATGACCTCAAAA
CCATGGAGGTTAACGTTTGCGCCAGCGGTTCTTTCAGAGTTAGGTCCCGATAAAAGCACC
GAACCATCACAACCTTGGACAAAGCAATCATGGTTGTGCATTCTCAGTAACCCGGGTGCA
ACCTTTGGATCTGAACCAAAGTGAGATGCCACAGTGGTCCGAACAATTGTCTCGGCATTA
GGGCACGTAGTCGAGTAGAACCCGATCCTCGTACCTTGGCCATAAACGGCGATGAGACAA
CTAAGGAAGACTATGACCAAAGCAAATGATCGGACCAAGCCCATTTTTTCTTTTTG-TTG
GTTTGTGTTTTAGAT-AAGACCGCAAGTGTGTTTCGAGTTAGTAGATAGAGTTTGTTTTA
GATGCATGGAAAGTGATACGAGAACGTGAGTAACTTATAGAGGGATTGAGAAGTCAAATG
GTGATGTTGAAGTCAGCGAAAGGGGCTAGAGTGTTGAGGTAATTTGACAAAACGACGACG
TTGTAATCCAATTCAAAACTGAAAACCGCGTTATGTGATTGGTCATGAGCTGGCTTCGCG
CGTTGACGATTGCAGATCATGTTGGGTTTG-TTTTTTCTCTTTTGTTCGTTTCTATCAAA
CTAATTCCTAATTAATAGTGTGTAATCATTTATAATGAATGTGATTATAGAATATTGTTT
TAGCAGGCGTTAAACTTTGATTCAACTCTAATTCTTTATTAAGAAAACTCGTATTAGTGC
ATGATATTTTCATCTACAATGCACCGACTTTGGACTGGTTAATCGAATAAGTGTTAAAAT
ACTTTAGGAAAAGAAAAAGTGTTAAAATATCCAAAACATGAACATTCACTATTCAACAAA
AGTTCACTGACCATCTCACAAAAGTGTTAAAATATCCAAAACATGAACATTCACTAATCA
CTATTCAACAAAAGTCCACGGACATCACTATTCAACAAAAGTCCACGGACCGATCCATCG
TGAGAGATTAGTGTATTGACCGGAACATATAGATAGTATAGTCTTTAACAAACAAACAAA
TAACAAAATAGTATAGTGGGTTTTCTTAATAATTAAGCTTTGTTTCTTTGACTGGTTCGG
TTTGTTTTGTTCGAATTTTAGTAATCTGGAAATGGAAGAATGATGTCGAATTTTTCAGTT
CGATTTTTTGGTAAAGATATATATTTCG---GATAAAGATCGGGTTCTACCCGCACCAGG
TTTGCTATATAGAATGATGTTGTGATGATAAAGATTAATTCTATACGTTTACTTTCATAA
CAGATTAATGACTAATGGCGACACGTTGATTGGTGGTGATCACTGATCAATAGCCAGAAC
TCATGCTGACTAAGACTAACCATCGTTGTTGGTCCATAGGAA-TTTTTTCTGCAATTAAT
TTTTATTTGAAACAATAAAAATTTGTAACAGAATAGTGACATATAACAAATAAAGAGTTT
TCTACTTGTCCCTTTAGGATATAATAAAGTCAGATGTT-TTAAAAAGAAGAGTTTTCTAT
GAATTCCTGTTTCTTAAAATAATTTTTGTCAATATAGATGTTA-TTTTCCTATAAAAATC
CATGCATGACGTTAACAAAGACTAGAAAAATTCAAAAATTGAAGATTATCATATATTATA
TCTTGTCGTCGTTGATGTATATTC----ATCGACCAAATTTTGGTCTCTACACATATGTA
TATATTGGCGTCGAAGCTTAAAAG--AAA--AAAAA--AGTAAAAACCCTTATGGTCTAT
ATATAAATCTTGTTTTTATGGTACCAAAACCATATTCTAACTAATCGTAACGCAAGTGAT
CGTCTTTGCTTCAAATGTAAAGCTAGATAACCTGAACGAGTTTGGATGCTGGCATGCTGC
GACCTTGAAGTCGGTCCATTGGGTTTTTATTTGTACATACGGACAACATTAATTGCCCAT
GAGTTGCTAAAATCCTTCTCTGGGTCTTGTTACAGGCACCCTCTTCAAATTAGCCTCTAT
ATATTTTGCATGAAAATAGTCTGAGATTTCCCCGCAAATGATATTTGAATTGGAAATAA-
TTTTTCTCTAACCCCTAACCCCTAAACTCTAAACACTAAATTGCATGATCTCAATTTTTC
TGTTGAGCACATCTATCCAAAAATGTTAATTGAGCTGTTCAGATCTAAATGGGTGAAGTC
CAAATATGAACAAAACTAATGATACAAACTCAATAACACCGTATCCAAATATGACCAAAC
TCAATAGCACCGTATCCAAATATGACCAAACTCAAATAAGACAATGATTAATTAGACAGT
GTATGGAACCTAAATATATAATATAATTTTCTATTTTCCGCAAAAACACATTTTCTGTCA
AACTCAAAGAATTGCA
>Alst-1
TGTAACGAAATTGAACTTTATTTATTCCACCAAGTCAAACCGAAAGAAATGAAATACATT
TATCAGCAACCCACTTTTGGGTTTCTCTCATATCCTTTCTATTCTATTGGGTTTAAATTT
AAATCAAACTAT-AAAAAAAAATGCCCTTGAACAAGAGTTAGCCATAAACACTTTTTTTT
AGCCATAAAAACTTAATCACTGATTAATTAACCGCAGAGCAAACCCTACGAATTTCTCCA
TTTGTCCCCGTCTTCACACCAATATTACTCATTTTAACCATTGACCTTGCGAACTGGACA
TTGAAGTTGCCTCTAGGTGCCATAAACTCTTGCACTATGGATCTTGTGGCCGGACTAGTC
CAAAGAACGTGGTCGGATTGAAGAATTCCTCTGTTACGGCTGAGATTGATGAAATAAGAT
GTGTCAAAAGTGTTTCCACTTCCGGTGTCAAGATCAACACGTGCTGATCCGTCGCCGTTT
TGGGGACAAAGTCTTTGAAGTTGTGGTACAAATGTTTGGTCCATTGTTGGATCTGCTGTG
TTTCCGCTCGAGTTGAATATCCTGTTCGTGATAAACCCACATGCAGCTGTTCCGATCGTG
TGTCCTCCTCCTATTAATTCATATAGGTTCATCTTCAGTTTGATTAACAATATAATTGAA
--AAATATATATATGTAATATGTACACCGAAATAAAACTTAATTTTCTTTGAAAAATACG
AAAATGTTTGGTTTAAACATGAACCTGATCCTAGAGTTATCCTTATTCTTATGCAAATTA
AGTACGAGTGACA--ATAAACCATGCAGTGCACAACACTAACTATTAAAGTGAATATTCA
AAATATGAAAG-AAAAAA-ACACGTACGAGGAGTTTCCATCCAAACTAATGTATTGGATC
TATTCTGATTTCTAAACGGTG--ATATATAGGTTACATACCAACAAGAGTGACGAGATCG
CGAGTGTTGAGGCGAAAAGCGGAGAATTTCCTTTGTTGAATGGCTAGAGAGTCACTTGGA
GAAGGAAGATTGTTAACGTTCGATGCCAAGGAAACTCTTCCATCTCTACGTCCTGTTGGA
ACTTGCCAACTTTGTCCGTTTGTCTACATACA-CCCATGCAAATTAAAGCCAAACAAACG
TTAATTACTCTCTGTCCGCTTGTACATTATTTTTGTTTTTACTTTCTTTGTAACCAATAC
TAAGTTAATATTATAGAAGAAACCAAGTAAAACAAACATAAATGTTACACATAATTGTTT
GAAAATATAATATTATAAAATCTATA-TTTTTTTC--AAATATATGTTATGTAAGTTCTT
AAGTATCAACGTTTAGTTTGTAAACACAAAAC-CAAAGAAATGAAGAAACGTAATCTTTG
TATTTTGGCGTATATATACCTTGTAAAATTAGTTAATATAAAAC-AAAAAATTGTGTTGC
CTTTGTTAATCCTCTTTACTTACTCATATCTAAATACAAACACAAAATATTGGCATTTAA
AACAATCAAGACATAGTTCTTTGCTTATATATGATATATTGATTGTTGTATAATTAGTAT
ATATATAAACTTACGAGAGAAACCGAATCACGAGCCGCTAAGGCCAAGATATCAGCACAA
GAGACAACACCAGGACATGCTGCCTCGAGCTGCCTCTTGGCATCGTCAATGACCTCAAAA
CCATGGAGGTTAACGTTTGCGCCAGCGGTTCTTTCAGAGTTAGGTCCCGATAAAAGCACC
GAACCATCACAACCTTGGACAAAGCAATCATGGTTGTGCATTCTCAGTAACCCGGGTGCA
ACCTTTGGATCTGAACCAAAGTGAGATGCCACAGTGGTCCGAACAATTGTCTCGGCATTA
GGGCACGTAGTCGAGTAGAACCCGATCCTCGTACCTTGGCCATAAACGGCGATGAGACAA
CTAAGGAAGACTATGACCAAAGCAAATGATCGGACCAAGCCCATTTTTTCTTTTTG-TTG
GTTTGTGTTTTAGAT-AAGACCGCAAGTGTGTTTCGAGTTAGTAGATAGAGTTTGTTTTA
GATGCATGGAAAGTGATACGAGAACGTGAGTAACTTATAGAGGGATTGAGAAGTCAAATG
GTGATGTTGAAGTCAGCGAAAGGGGCTAGAGTGTTGAGGTAATTTGACAAAACGACGACG
TTGTAATCCAATTCAAAACTGAAAACCGCGTTATGTGATTGGTCATGAGCTGGCTTCGCG
CGTTGACGATTGCAGATCATGTTGGGTTTG-TTTTTTCTCTTTTGTTCGTTTCTATCAAA
CTAATTCCTAATTAATAGTGTGTAATCATTTATAATGAATGTGATTATAGAATATTGTTT
TAGCAGGCGTTAAACTTTGATTCAACTCTAATTCTTTATTAAGGAAACTCGTATTAGTGC
ATGATATTTTCATCTACAATGCACCGACTTTGGACTGGTTAATCGAATAAGTGTTAAAAT
ACTTTAGGAAAAGAAAAAGTGTTAAAATATCCAAAACATGAACATCCACTATTCAACAAA
AGTTCACTGACCGTCTCACAAAAGTGTTTAAATATCCAAAACATGAACATTCACTAATCA
CTATTCAACAAAAGTCCACGGACATCACTATTCAACAAAAGTCCACGGACCGATCCATCG
TGAGAGATTAGTGTATTGACCGGAACATATAGATAGTATAGTCTTTAACAAACAAACAAA
TAACAAAATAGTATAGTGGGTTTTCTTAATAATTAAGCTTTGTTTCTTTGACTGGTTCGG
TTTGTTTTGTTCGAATTTTAGTAATCTGGAAATGGAAGAATGATGTCGAATTTTTCAGTT
CGATTTTTTGGTAAAGATATATATTTCG---GATAAAGATCGGGTTCTACCCGCACCAGG
TTTGCTATATAGAATGATGTTGTGATGATAAAGATTAATTCTATACGTTTACTTTCATAA
CAGATTAATGACTAATGGCGACACGTTGATTGGTGGTGATCACTGATCAATAGCCAGAAC
TCATGCTGACTAAGACTAACCATCGTTGTTGGTCCATAGGAA-TTTTTTCTGCAATTAAT
TTTTATTTGAAACAATAAAAATTTGTAACAGAATAGTGACATATAACAAATAAAGAGTTT
TCTACTTGTCCCTTTAGGATATAATAAAGTCAGATGTT-AAAAAAAGAAGAGTTTTCTAT
GAATTCCTGTTTCTTAAAATAATTTTTGTCAATATAGATGTTA-TTTTCCTATAAAAATC
CATGCATGACGTTAACAAAGACTAGAAAAATTCAAAAATTGAAGATTATCATATATTATA
TCTTGTCGTCGTTGATGTATATTC----ATCGACCAAATTTTGGTCTCTACACATATGTA
TATATTGGCGTCGAAGCTTAAAAG--AAA--AAAAAAAAGTAAAAACCCTTATGGTCTAT
ATATAAATCTTGTTTTTATGGTACCAAAACCATATTCTAACTAATCGTAACGCAAGTGAT
CGTCTTTGCTTCAAATGTAAAGCTAGATAACCTGAACGAGTTTGGATGCTGGCATGCTGC
GACCTTGAAGTCGGTCCATTGGGTTTTTATTTGTACATACGGACAACATTAATTGCCCAT
GAGTTGCTAAAATCCTTCTCTGGGTCTTGTTACAGGCACCCTCTTCAAATTAGCCTCTAT
ATATTTTGCATGAAAATAGTCTGAGATTTCCCCGCAAATGATATTTGAATTGAAAATAA-
TTTTTTTCTAACCCCTAACCCCTAAACCCTAAACACTAAATTGCATGATCTCAATTTTTC
TGTTGAACACATCTATCCAAAGATGTTAATTGAGCTGTTCAGATCTAAATGGGTGAAGTC
CAAATATGAACAAAACTAATGATACAAACTCAATAGCACCGTATCCAAATATGACCAAAC
TCAATAGCACCGTATCCAAATATGACCAAACTCAAATAAGACAATGATTAATTAGACAGT
GTATGGAACCTAAATATATAATATAATTTTCTATTTTCCGCAAAAACACATTTTCTGTCA
AACTCAAAGAATTGCA
>Alt-1
TGTAACGAAATTGAACTTTATTTATTCCACCAAGTCAAACCGAAAGAAATGAAATACATT
TATCAGCAACCCACTTTTGGGTTTCTCTCATATCCTTTCTATTCTATTGGGTTTAAATTT
AAATCAAACTAT--AAAAAAAATGCCCTTGAACAAGAGTTAGCCATAAACACTTTTTTTT
AGCCATAAAAACTTAATCACTGATTAATTAACCGCAGAGCAAACCCTACGAATTTCTCCA
TTTGTCCCCGTCTTCACACCAATATTACTCATTTTAACCATTGACCTTGCGAACTGGACA
TTGAAGTTGCCTCTAGGTGCCATAAACTCTTGCACTATGGATCTTGTGGCCGGACTAGTC
CAAAGAACGTGGTCGGATTGAAGAATTCCTCTGTTACGGCTGAGATTGATGAAATAAGAT
GTGTCAAAAGTGTTTCCACTTCCGGTGTCAAGATCAACATGTGCTGATCCGTCGCCGTTT
TGGGGACAAAGTCTTTGAAGTTGTGGTACAAATGTTTGGTCCATTGTTGGATCTGCTGTG
TTTCCGCTCGAGTTGAATATCCTGTTCGTGATAAACCCACATGCAGCTGTTCCGATCGTG
TGTCCTCCTCCTATTAATTCATATAGGTTCATCTTCAGTTTGATTAATTATATAATTGAA
--ATATATATATATGTAATATGTATACCAAATTAAAACTTAATTTTCTTTGAAAAATACG
AAAACGTTTGGTTTAAACATGAACCTGATCCTAGAGTTATCCTTATTCTTATGCAAATTA
AGTACGAGTGACA--ATAAACCATGCAGTGCACAACACTAACTATTAAAGTGAAGATTCA
AAATATGAAAA-AAAAAA-ACACGTGCGAGGAGTTTCCATCCAAACTAATGTATTGGATC
TATTATGATTTCTAAACGGTG--ATATATAGGTTACATACCAACAAGAGTGACGAGATCG
CGAGTGTTGAGGCGAAAAGCGGCGAATTTCCTTTGTTGAATGGCTAGAGAGTCACTTGGA
GAAGGAAGATTGTTAACGTTCGATGCCAAGGAAACTCTTCCATCTCTACGTCCTGTTGGG
ACTTGCCAACTTTGTCCGTTTGTCTACATACA-CCCATGCAAAGCCAAGCCAAACAAACG
TTAATTACTCTCTGTCCGCTTGCACATTATTTTTGTTTTTACTTTCTTTGTTACCTATAC
TAATTTAATCTTATAGATGAAACCAAGTAAAACAAACATAAATGTTACACATAATTGTTT
GAAAATCTAATATTATAAAATCTCTA-TTTTTTTC--AAATATATGTTATGTAAGTTCTT
AAGTATCAACGTTTAGTTTGTAAACACAAAAC-CAAAGAAATGAAGAAACGTAATCTATG
TATTTTGGCGTATATATACCTTGTAAAATTAGTTAATATAAAAC-AAAAAATTGTGTTGC
CTTTGTTAATCCTCTTTACTTACTCATATCTAAATACAAACACCAAATATTGGCATTTTA
AACAATCAAGACATAGTTCTTTGCTTATGTATGATATATTGATAGTTGTATAATTAGTAT
ATATATAAACTTACGAGAGCAACGGAATCACGAGCCGCTAAGGCCAATATATCAGCACAA
GAGACAACACCAGGACATGCTGCCTCGAGCTGCCTCTTGGCATCGTCAATGACTTCAAAA
CCATGAAGGTTAACGTTTGCGCCAGCGGTTCTTTCAGAGTTAGGTCCCGATAATAGCACC
GAACCATCACAACCTTGGACAAAGCAATCATGGTTGTGCATTCTCAGTAACCCCGGTGCA
ACCTTTGGATCTGAACTAAAGTGAGATGCTACAGTGGTCCGAACAATCGTCTCGGCATTA
GGGCACGTGGTCGAGTAGAACCCGATCCTCGTACCTTGGCCATACACCGCGATGAGACAA
CTAAGGAAGACTAAGAACAAAGCAAATGATCTGACCAAGCCCATTTTTTCTTTTTG-TTG
GTTTGTGTTTTAGAT-AAGATCGCAAGTGTGTTTCGAGTTAGTAGATAGAGTTTGTTTTA
GATGCATGGAAAGTGATACGAGAATGCGAGTAACTTATAGAGGGATTGAGAAGTCAAATG
GTGATGTTGAAGTCAGCGAAAGGGGCTAGAGTGTTGAGGTAATTTGACGAAACGACGACG
TTGTAATCCAATTCAAAACTGAAAACCGCGTTATGTGATTGGTCATGAGCTGGCTTCGCG
CGTTGACGATTGCAGATCATGTTGGGTTTG-TTTTTTCTCTTTTGTTCGTTTCTATCAAA
TTAATTCCTAATTAATAGTGTGTAATCATTTATAATGAATGTGATTATAGAATATTGTTT
TAGCAGGCGTTAAACTTTGATTCAACTCTAATTCTTTATTAAGAAAACTCGTATTAGTGC
ATGATATTTTCATCTACAATGCACCGACTTTGGACTGGTTAATCGAATAAGTGTTAAAAT
ACTTTAGGAAAAGAAAAAGTGTTAAAATATCCAAAACATGAACATTCACTATTCAACAAA
AGTTCACTGACCATCTCACAAAAGTGTTAAAATATCCAAAACATGAACATTCACTAATCA
CTATTCAACAAAAGTCCACGGACATCACTATTCAACAAAAGTCCACGGACCGATCCATCG
TGAGAGATTAGTGTATTGACCGGAACATATAGATAGTATAGTCTTTAACAAACAAACAAA
TAACAAAATAGTATAGTGGGTTTTCTTAATAATTAAGCTTTGTTTCTTTGACTGGTTCGG
TTTGTTTTGTTCGAATTTTAGTAATCTGGAAATGGAAGAATGATGTCGAATTTTTCAGTT
CGATTTTTTGGTAAAGATATATATTTCG---GATCAAGATCGGGTTCTACCCGCACCAGG
TTTGCTATATAGAATGATGTTGTGATGATAAAGATTAATTCTATACGTTTACTTTCATAA
CAGATTAATGACTAATGGCGACACGTTGATTGGTGGTGATCACTGATCAATAGCCAGAAC
TCATGCTGACTAAGACTAACCATCGTTGTTGGTCCATAGGAA-TTTTTTCTGCAATTAAT
TTTTATTTGAAACAATAAAAATTTGTAACAGAATAGTGACATATAACAAATAAAGAGTTT
TCTACTTGTCCCTTTAGGATATAATAAAGTCAGATGTT-AAAAAAAGAAGAGTTTTCTAT
GAATTCCTGTTTCTTAAAATAATTTTTGTCAATATAGATGTTA-TTTTCCTATAAAAATC
CATGCATGACGTTAACAAAGACTAGAAAAAATCAAATATTGAAGATTATCATATATTATA
TCTTGTCGTCGTTGATGTATATTC----ATCGACCAAATTTTGGTCTCTACACATATGTA
TATATTGGCGTCGAAGCTTAAAAG--AAA--AAAAA--AGTAAAAACCCTTATGGTCTAT
ATATAAATCTTGTTTTTATGGTACCAAAACCATATTCTAACTAATCGTAACGCAAGTGAT
CGTCTTTGCTTCAAATGTAAAGCTAGATAACCTGAACGAGTTTGGATGCTGGCATGCTGC
GACCTTGAAGTCGGTCCATTCGGTTTTTATTTGTACATACGGACAACATTAATTGCCCAT
GAGTTGCTAAAATCCTTCTCTGGGTCTTGTTACAGGCACCCTCTTCAAATTAGCCTCTAT
CTATTTTGCATGAAAATAGTCTGAGATTTCCCCGCAAATGATATTTGAATTGGAAATAA-
TTTTTCTCTAACCCCTAACCCCTAAACCCTAAACACTAAATTGCATGATCTCAATTTTTC
TGTTGAGCACATCTATCCAAAGATGTTAATTGAGCTGTTCAGATCTAAATGGGTGAAGTC
CAAATATGAACAAAACTAATGATACAAACTCAATAGCACCGTATCCAAATATGACCAAAC
TCAATAGCACCGTATCCAAATATGACCAAACTCAAATAAGACAATGATTAATTAGACAGT
GTATGGAACCTAAATATATAATATAATTTTCTATTTTCCGCAAAAACACATTTTCTGTCA
AACTCAAAGAATTGCA
>Altai-5
TGTAACGAAATTGAACTTTATTTATTCCACCAAGTCAAACCGAAAGAAATGAAATACATT
TATCAGCAACCCACTTTTGGGTTTCTCTCATATCCTTTCTATTCTATTGGGTTTAAATTT
AAATCAAACTAT-AAAAAAAAATGCCCTTGAACAAGAGTTAGCCATAAACACTTTTTTTT
AGCCATAAAAACTTAATCACTGATTAATTAACCGCAGAGCAAACCCTACGAATTTCTCCA
TTTGTCCCCGTCTTCACACCAATATTACTCATTTTAACCATTGACCTTGCGAACTGGACA
TTGAAGTTGCCTCTAGGTGCCATAAACTCTTGCACTATGGATCTTGTGGCCGGACTAGTC
CAAAGAACGTGGTCGGATTGAAGAATTCCTCTGTTACGGCTGAGATTGATGAAATAAGAT
GTGTCAAAAGTGTTTCCACTTCCGGTGTCAAGATCAACACGTGCTGATCCGTCGCCGTTT
TGGGGACAAAGTCTTTGAAGTTGTGGTACAAATGTTTGGTCCATTGTTGGATCTGCTGTG
TTTCCGCTCGAGTTGAATATCCTGTTCGTGATAAACCCACATGCAGCTGTTCCGATCGTG
TGTCCTCCTCCTATTAATTCATATAGGTTCATCTTCAGTTTGATTAACAATATAATTGAA
--AAATATATATATGTAATATGTACACCGAAATAAAACATAATTTTCTTTGAAAAATACG
AAAATGTTTGGTTTAAACATGAACCTGATCCTAGAGTTATCCTTATTCTTATGCAAATTA
AGTACGAGTGACA--ATAAACCATGCAGTGCACAACACTAACTATTAAAGTGAATATTCA
AAATATGAAAGAAAAAAA-ACACGTACGAGGAGTTTCCATCCAAACTAATGTATTGGATC
TATTCTGATTTCTAAACGGTG--ATATATAGGTTACATACCAACAAGAGTGACGAGATCG
CGAGTGTTGAGGCGAAAAGCGGAGAATTTCCTTTGTTGAATGGCTAGAGAGTCACTTGGA
GAAGGAAGATTGTTAACGTTCGATGCCAAGGAAACTCTTCCATCTCTACGTCCTGTTGGA
ACTTGCCAACTTTGTCCGTTTGTCTACATACA-CCCATGCAAATTAAAGCCAAACAAACG
TTAATTACTCTCTGTCCGCTTGTACATTATTTTTGTTTTTACTTTCTTTGTAACCAATAC
TAAGTTAATATTATAGAAGAAACCAAGTAAAACAAACATAAATGTTACACATAATTGTTT
GAAAATATAATATTATAAAATCTCTA-TTTTTTTC--AAATATATGTTATGTAAGTTCTT
AAGTATCAACGTTTAGTTTGTAAACACAAAAC-CAAAGAAATGAAGAAACGTAATCTTTG
TATTTTGGCGTATATATACCTTGTAAAATTAGTTAATATAAAAC-AAAAAATTGTGTTGC
CTTTGTTAATCCTCTTTACTTACTCATATCTAAATACAAACACAAAATATTGGCATTTAA
AACAATCAAGACATAGTTCTTTGCTTATATATGATATATTGATTGTTGTATAATTAGTAT
ATATATAAACTTACGAGAGAAACCGAATCACGAGCCGCTAAGGCCAAGATATCAGCACAA
GAGACAACACCAGGACATGCTGCCTCGAGCTGCCTCTTGGCATCGTCAATGACCTCAAAA
CCATGGAGGTTAACGTTTGCGCCAGCGGTTCTTTCAGAGTTAGGTCCCGATAAAAGCACC
GAACCATCACAACCTTGGACAAAGCAATCATGGTTGTGCATTCTCAGTAACCCGGGTGCA
ACCTTTGGATCTGAACCAAAGTGAGATGCCACAGTGGTCCGAACAATTGTCTCGGCATTA
GGGCACGTAGTCGAGTAGAACCCGATCCTCGTACCTTGGCCATAAACGGCGATGAGACAA
CTAAGGAAGACTATGACCAAAGCAAATGATCGGACCAAGCCCAT-TTTTCTTTTTG-TTG
GTTTGTGTTTTAGATAAAGATCGCAAGTGTGTTTCGAGTTAGTAGATAGAGTTTGTTTTA
GATGCATGGAAAGTGATACGAGAA-GCGAGTAACTTATAGAGGGATTGAGAAGTCAAATG
GTGATGTTGAAGTCAGCGAAAGGGGCTAGAGTGTTGAGGTAATTTGACGAAACGACGACG
TTGTAATCC-ATTCAAAACTGAAAACCGCGTTATGTGATTGGTCATGAGCTGGCTTCGCG
CGTTGACGATTGCAGATCATGTTGGGTTTGTTTTTTTCTCTTTTGTTCGTTTCTATCAAA
TTAATTCCTAATTAATAGTGTGTAATCATTTATAATGAATGTGATTATAGAATATTGTTT
TAGCAGGCGTTAAACTTTGATTCAACTCTAATTCTTTATTAAGAAAACTCGTATTAGTGC
ATGATATTTTCATCTACAATGCACCGACTTTGGACTGGTTAATCGAATAAGTGTTAAAAT
ACTTTAGGAAAAGAAAAAGTGTTAAAATATCCAAAACATGAACATCCACTATTCAACAAA
AGTTCACTGACCGTCTCACAAAAGTGTTAAAATATCCAAAACATGAACATTCACTAATCA
CTATTCAACAAAAGTCCACGGACATCACTATTCAACAAAAGTCCACGGACCGATCCATCG
TGAGAGATTAGTGTATTGACCGGAACATATAGATAGTATAGTCTTTAACAAACAAACAAA
TAACAAAATAGTATAGTGGGTTTTCTTAATAATTAAGCTTTGTTTCTTTGACTGGTTCGG
TTTGTTTTGTTCGAATTTTAGTAATCTGGAAATGGAAGAATGATGTCGAATTTTTCAGTT
CGATTTTTTGGTAAAGATATATATTTCGGTTGATCAAGATCGGGTTCTACCCGCACCAGG
TTTGCTATATAGAATGATGTTGTGATGATAAAGATTAATTCTATACGTTTACTTTCATAA
CAGATTAATGACTAATGGCGACACGTTGATTGGTGGTGATCACTGATCAATAGCCAGAAC
TCATGCTGACTAAGACTAACCATCGTTGTTGGTCCATAGGAA-TTTTTTCTGCAATTAAT
TTTTATTTGAAACAATAAAAATTTGTAACAGAATAGTGACATATAACAAATAAAGAGTTT
TCTACTTGTCCCTTTAGGATATAATAAAGTCAGATGTT-TTAAAAAGAAGAGTTTTCTAT
GAATTCCTGTTTCTTAAAATAATTTTTGTCAATATAGATGTTA-TTTTCCTATAAAAATC
CATGCATGACGTTAACAAAGACTAGAAAAATTCAAAAATTGAAGATTATCATATATTATA
TCTTGTCGTCGTTGATGTATATTC----ATCGACCAAATTTTGGTCTCTACACATATGTA
TATATTGGCGTCGAAGCTTAAAAG-AAAAA-AAAAA--AGTAAAAACCCTTATGGTCTAT
ATATAAATCTTGTTTTTATGGTACCAAAACCATATTCTAACTAATCGTAACGCAAGTGAT
CGTCTTTGCTTCAAATGTAAAGCTAGATAACCTGAACGAGTTTGGATGCTGGCATGCTGC
GACCTTGAAGTCGGTCCATTGGGTTTTTATTTGTACATACGGACAACATTAATTGCCCAT
GAGTTGCTAAAATCCTTCTCTGGGTCTTGTTACAGGCACCCTCTTCAAATTAGCCTCTAT
ATATTTTGCATGAAAATAGTCTGAGATTTCCCCGCAAATGATATTTGAATTGGAAATAA-
TTTTTCTCTAACCCCTAACCCCTAAACCCTAAACACTAAATTGCATAATCTCAATTTTTC
TGTTGAGCACATCTATCCAAAAATGTTAATTGAGCTGTTCAGATCTAAATGGGTGAAGTC
CAAATATGAACAAAACTAATGATACAAACTCAATAGCACCGTATCCAAATATGACCAAAC
TCAATAGCACCGTATCCAAATATGACCAAACTCAAATAAGACAATGATTAATTAGACAGT
GTATGGAACGTAAATATATAATATAATTTTCTATTTTCCGCAAAAACACATTTTCTGTCA
AACTCAAAGAATTGCA
>Amel-1
TGTAACGAAATTGAACTTTATTTATTCCACCAAGTCAAACCGAAAGAAATGAAATACATT
TATCAGCAACCCACTTTTGGGTTTCTCTCATATCCTTTCTATTCTATTGGGTTTAAATTT
AAATCAAACTAT-AAAAAAAAATGCCCTTGAACAAGAGTTAGCCATAAACACTTTTTTTT
AGCCATAAAAACTTAATCACTGATTAATTAACCGCAGAGCAAACCCTACGAATTTCTCCA
TTTGTCCCCGTCTTCACACCAATATTACTCATTTTAACCATTGACCTTGCGAACTGGACA
TTGAAGTTGCCTCTAGGTGCCATAAACTCTTGCACTATGGATCTTGTGGCCGGACTAGTC
CAAAGAACGTGATCGGATTGAAGAATTCCTCTGTTACGGCTGAGATTGATGAAATAAGAT
GTGTCAAAAGTGTTTCCACTTCCGGTGTCAAGATCAACACGTGCTGATCCGTCGCCGTTT
TGGGGACAAAGTCTTTGAAGTTGTGGTACAAATGTTTGGTCCATTGTTGGATCTGCTGTG
TTTCCGCTCGAGTTGAATATCCTGTTCGTGATAAACCCACATGCAGCTGTTCCGATCGTG
TGTCCTCCTCCTATTAATTCATATAGGTTCATCTTCAGTTTGATTAACAATATAATTGAA
--AAATATATATATGTAATATGTACACCGAAATAAAACTTAATTTTCTTTGAAAAATACG
AAAATGTTTGGTTTAAACATGAACCTGATCCTAGAGTTATCCTTATTCTTATGCAAATTA
AGTACGAGTGACA--ATAAACCATGCAGTGCACAACACTAACTATTAAAGTGAATATTCA
AAATATGAAAG-AAAAAA-ACACGTACGAGGAGTTTCCATCCAAACTAATGTATTGGATC
TATTCTGATTTCTAAACGGTG--ATATATAGGTTACATACCAACAAGAGTGACGAGATCG
CGAGTGTTGAGGCGAAAAGCGGAGAATTTCCTTTGTTGAATGGCTAGAGAGTCACTTGGA
GAAGGAAGATTGTTAACGTTCGATGCCAAGGAAACTCTTCCATCTCTACGTCCTGTTGGA
ACTTGCCAACTTTGTCCGTTTGTCTACATACA-CCCATGCAAATTAAAGCCAAACAAACG
TTAATTACTCTCTGTCCGCTTGTACATTATTTTTGTTTTTACTTTCTTTGTAACCAATAC
TAAGTTAATATTATAGAAGAAACCAAGTAAAACAAACATAAATGTTACACATAATTGTTT
GAAAATATAATATTATAAAATCTATA-TTTTTTTC--AAATATATGTTATGTAAGTTCTT
AAGTATCAACGTTTAGTTTGTAAACACAAAAC-CAAAGAAATGAAGAAACGTAATCTTTG
TATTTTGGCGTATATATACCTTGTAAAATTAGTTAATATAAAAC-AAAAAATTGTGTTGC
CTTTGTTAATCCTCTTTACTTACTCATATCTAAATACAAACACAAAATATTGGCATTTAA
AACAATCAAGACATAGTTCTTTGCTTATATATGATATATTGATTGTTGTATAATTAGTAT
ATATATAAACTTACGAGAGAAACCGAATCACGAGCCGCTAAGGCCAAGATATCAGCACAA
GAGACAACACCAGGACATGCTGCCTCGAGCTGCCTCTTGGCATCGTCAATGACCTCAAAA
CCATGGAGGTTAACGTTTGCGCCAGCGGTTCTTTCAGAGTTAGGTCCCGATAAAAGCACC
GAACCATCACAACCTTGGACAAAGCAATCATGGTTGTGCATTCTCAGTAACCCGGGTGCA
ACCTTTGGATCTGAACCAAAGTGAGATGCCACAGTGGTCCGAACAATTGTCTCGGCATTA
GGGCACGTAGTCGAGTAGAACCCGATCCTCGTACCTTGGCCATAAACGGCGATGAGACAA
CTAAGGAAGACTATGACCAAAGCAAATGATCGGACCAAGCCCATTTTTTCTTTTTG-TTG
GTTTGTGTTTTAGAT-AAGACCGCAAGTGTGTTTCGAGTTAGTAGATAGAGTTTGTTTTA
GATGCATGGAAAGTGATACGAGAACGTGAGTAACTTATAGAGGGATTGAGAAGTCAAATG
GTGATGTTGAAGTCAGCGAAAGGGGCTAGAGTGTTGAGGTAATTTGACAAAACGACGACG
TTGTAATCCAATTCAAAACTGAAAACCGCGTTATGTGATTGGTCATGAGCTGGCTTCGCG
CGTTGACGATTGCAGATCATGTTGGGTTTG-TTTTTTCTCTTTTGTTCGTTTCTATCAAA
CTAATTCCTAATTAATAGTGTGTAATCATTTATAATGAATGTGATTATAGAATATTGTTT
TAGCAGGCGTTAAACTTTGATTCAACTCTAATTCTTTATTAAGGAAACTCGTATTAGTGC
ATGATATTTTCATCTACAATGCACCGACTTTGGACTGGTTAATCGAATAAGTGTTAAAAT
ACTTTAGGAAAAGAAAAAGTGTTAAAATATCCAAAACATGAACATCCACTATTCAACAAA
AGTTCACTGACCGTCTCACAAAAGTGTTTAAATATCCAAAACATGAACATTCACTAATCA
CTATTCAACAAAAGTCCACGGACATCACTATTCAACAAAAGTCCACGGACCGATCCATCG
TGAGAGATTAGTGTATTGACCGGAACATATAGATAGTATAGTCTTTAACAAACAAACAAA
TAACAAAATAGTATAGTGGGTTTTCTTAATAATTAAGCTTTGTTTCTTTGACTGGTTCGG
TTTGTTTTGTTCGAATTTTAGTAATCTGGAAATGGAAGAATGATGTCGAATTTTTCAGTT
CGATTTTTTGGTAAAGATATATATTTCG---GATAAAGATCGGGTTCTACCCGCACCAGG
TTTGCTATATAGAATGATGTTGTGATGATAAAGATTAATTCTATACGTTTACTTTCATAA
CAGATTAATGACTAATGGCGACACGTTGATTGGTGGTGATCACTGATCAATAGCCAGAAC
TCATGCTGACTAAGACTAACCATCGTTGTTGGTCCATAGGAA-TTTTTTCTGCAATTAAT
TTTTATTTGAAACAATAAAAATTTGTAACAGAATAGTGACATATAACAAATAAAGAGTTT
TCTACTTGTCCCTTTAGGATATAATAAAGTCAGATGTT-AAAAAAAGAAGAGTTTTCTAT
GAATTCCTGTTTCTTAAAATAATTTTTGTCAATATAGATGTTA-TTTTCCTATAAAAATC
CATGCATGACGTTAACAAAGACTAGAAAAATTCAAAAATTGAAGATTATCATATATTATA
TCTTGTCGTCGTTGATGTATATTC----ATCGACCAAATTTTGGTCTCTACACATATGTA
TATATTGGCGTCGAAGCTTAAAAG--AAA--AAAAAA-AGTAAAAACCCTTATGGTCTAT
ATATAAATCTTGTTTTTATGGTACCAAAACCATATTCTAACTAATCGTAACGCAAGTGAT
CGTCTTTGCTTCAAATGTAAAGCTAGATAACCTGAACGAGTTTGGATGCTGGCATGCTGC
GACCTTGAAGTCGGTCCATTGGGTTTTTATTTGTACATACGGACAACATTAATTGCCCAT
GAGTTGCTAAAATCCTTCTCTGGGTCTTGTTACAGGCACCCTCTTCAAATTAGCCTCTAT
ATATTTTGCATGAAAATAGTCTGAGATTTCCCCGCAAATGATATTTGAATTGAAAATAA-
TTTTTTTCTAATCCCTAACCCCTAAACCCTAAACACTAAATTGCATGATCTCAATTTTTC
TGTTGAGCACATCTATCCAAAGATGTTAATTGAGCTGTTCAGATCTAAATGGGTGAAGTC
CAAATATGAACAAAACTAATGATACAAACTCAATAGCACCGTATCCAAATATGACCAAAC
TCAATAGCACCGTATCCAAATATGACCAAACTCAAATAAGACAATGATTAATTAGACAGT
GTATGGAACCTAAATATATAATATAATTTTCTATTTTCCGCAAAAACACATTTTCTGTCA
AACTCAAAGAATTGCA
>An-1-
TGTAACGAAATTGAACTTTATTTATTCCACCAAGTCAAACCGAAAGAAATGAAATACATT
TATCAGCAACCCACTTTTGGGTTTCTCTCATATCCTTTCTATTCTATTGGGTTTAAATTT
AAATCAAACTAT--AAAAAAAATGCCCTTGAACAAGAGTTAGCCATAAACACTTTTTTTT
AGCCATAAAAACTTAATCACTGATTAATTAACCGCAGAGCAAACCCTACGAATTTCTCCA
TTTGTCCCCGTCTTCACACCAATATTACTCATTTTAACCATTGACCTTGCGAACTGGACA
TTGAAGTTGCCTCTAGGTGCCATAAACTCTTGCACTATGGATCTTGTGGCCGGACTAGTC
CAAAGAACGTGATCGGATTGAAGAATTCCTCTGTTACGGCTGAGATTGATGAAATAAGAT
GTGTCAAAAGTGTTTCCACTTCCGGTGTCAAGATCAACACGTGCTGATCCGTCGCCGTTT
TGGGGACAAAGTCTTTGAAGTTGTGGTACAAATGTTTGGTCCATTGTTGGATCTGCTGTG
TTTCCGCTCGAGTTGAATATCCTGTTCGTGATAAACCCACATGCAGCTGTTCCGATCGTG
TGTCCTCCTCCTATTAATTCATATAGGTTCATCTTCAGTTTGATTAACAATATAATTGAA
--AAATATATATATGTAATATGTACACCGAAATAAAACTTAATTTTCTTTGAAAAATACG
AAAATGTTTGGTTTAAACATGAACCTGATCCTAGAGTTATCCTTATTCTTATGCAAATTA
AGTACGAGTGACA--ATAAACCATGCAGTGCACAACACTAACTATTAAAGTGAATATTCA
AAATATGAAAG-AAAAAA-ACACGTACGAGGAGTTTCCATCCAAACTAATGTATTGGATC
TATTCTGATTTCTAAACGGTG--ATATATAGGTTACATACCAACAAGAGTGACGAGATCG
CGAGTGTTGAGGCGAAAAGCGGAGAATTTCCTTTGTTGAATGGCTAGAGAGTCACTTGGA
GAAGGAAGATTGTTAACGTTCGATGCCAAGGAAACTCTTCCATCTCTACGTCCTGTTGGA
ACTTGCCAACTTTGTCCGTTTGTCTACATACA-CCCATGCAAATTAAAGCCAAACAAACG
TTAATTACTCTCTGTCCGCTTGTACATTATTTTTGTTTTTACTTTCTTTGTAACCAATAC
TAAGTTAATATTATAGAAGAAACCAAGTAAAACAAACATAAATGTTACACATAATTGTTT
GAAAATATAATATTATAAAATCTATA-TTTTTTTC--AAATATATGTTATGTAAGTTCTT
AAGTATCAACGTTTAGTTTGTAAACACAAAAC-CAAAGAAATGAAGAAACGTAATCTTTG
TATTTTGGCGTATATATACCTTGTAAAATTAGTTAATATAAAAC-AAAAAATTGTGTTGC
CTTTGTTAATCCTCTTTACTTACTCATATCTAAATACAAACACAAAATATTGGCATTTAA
AACAATCAAGACATAGTTCTTTGCTTATATATGATATATTGATTGTTGTATAATTAGTAT
ATATATAAACTTACGAGAGAAACCGAATCACGAGCCGCTAAGGCCAAGATATCAGCACAA
GAGACAACACCAGGACATGCTGCCTCGAGCTGCCTCTTGGCATCGTCAATGACCTCAAAA
CCATGGAGGTTAACGTTTGCGCCAGCGGTTCTTTCAGAGTTAGGTCCCGATAAAAGCACC
GAACCATCACAACCTTGGACAAAGCAATCATGGTTGTGCATTCTCAGTAACCCGGGTGCA
ACCTTTGGATCTGAACCAAAGTGAGATGCCACAGTGGTCCGAACAATTGTCTCGGCATTA
GGGCACGTAGTCGAGTAGAACCCGATCCTCGTACCTTGGCCATAAACGGCGATGAGACAA
CTAAGGAAGACTATGACCAAAGCAAATGATCGGACCAAGCCCATTTTTTCTTTTTG-TTG
GTTTGTGTTTTAGAT-AAGACCGCAAGTGTGTTTCGAGTTAGTAGATAGAGTTTGTTTTA
GATGCATGGAAAGTGATACGAGAACGTGAGTAACTTATAGAGGGATTGAGAAGTCAAATG
GTGATGTTGAAGTCAGCGAAAGGGGCTAGAGTGTTGAGGTAATTTGACAAAACGACGACG
TTGTAATCCAATTCAAAACTGAAAACCGCGTTATGTGATTGGTCATGAGCTGGCTTCGCG
CGTTGACGATTGCAGATCATGTTGGGTTTG-TTTTTTCTCTTTTGTTCGTTTCTATCAAA
CTAATTCCTAATTAATAGTGTGTAATCATTTATAATGAATGTGATTATAGAATATTGTTT
TAGCAGGCGTTAAACTTTGATTCAACTCTAATTCTTTATTAAGGAAACTCGTATTAGTGC
ATGATATTTTCATCTACAATGCACCGACTTTGGACTGGTTAATCGAATAAGTGTTAAAAT
ACTTTAGGAAAAGAAAAAGTGTTAAAATATCCAAAACATGAACATCCACTATTCAACAAA
AGTTCACTGACCGTCTCACAAAAGTGTTAAAATATCCAAAACATGAACATTCACTAATCA
CTATTCAACAAAAGTCCACGGACATCACTATTCAACAAAAGTCCACGGACCGATCCATCG
TGAGAGATTAGTGTATTGACCGGAACATATAGATAGTATAGTCTTTAACAAACAAACAAA
TAACAAAATAGTATAGTGGGTTTTCTTAATAATTAAGCTTTGTTTCTTTGACTGGTTCGG
TTTGTTTTGTTCGAATTTTAGTAATCTGGAAATGGAAGAATGATGTCGAATTTTTCAGTT
CGATTTTTTGGTAAAGATATATATTTCG---GATAAAGATCGGGTTCTACCCGCACCAGG
TTTGCTATATAGAATGATGTTGTGATGATAAAGATTAATTCTATACGTTTACTTTCATAA
CAGATTAATGACTAATGGCGACACGTTGATTGGTGGTGATCACTGATCAATAGCCAGAAC
TCATGCTGACTAAGACTAACCATCGTTGTTGGTCCATAGGAA-TTTTTTCTGCAATTAAT
TTTTATTTGAAACAATAAAAATTTGTAACAGAATAGTGACATATAACAAATAAAGAGTTT
TCTACTTGTCCCTTTAGGATATAATAAAGTCAGATGTT-TTAAAAAGAAGAGTTTTCTAT
GAATTCCTGTTTCTTAAAATAATTTTTGTCAATATAGATGTTA-TTTTCCTATAAAAATC
CATGCATGACGTTAACAAAGACTAGAAAAATTCAAAAATTGAAGATTATCATATATTATA
TCTTGTCGTCGTTGATGTATATTC----ATCGACCAAATTTTGGTCTCTACACATATGTA
TATATTGGCGTCGAAGCTTAAAAG--AAA--AAAAA--AGTAAAAACCCTTATGGTCTAT
ATATAAATCTTGTTTTTATGGTACCAAAACCATATTCTAACTAATCGTAACGCAAGTGAT
CGTCTTTGCTTCAAATGTAAAGCTAGATAACCTGAACGAGTTTGGATGCTGGCATGCTGC
GACCTTGAAGTCGGTCCATTGGGTTTTTATTTGTACATACGGACAACATTAATTGCCCAT
GAGTTGCTAAAATCCTTCTCTGGGTCTTGTTACAAGCACCCTCTTCAAATTAGCCTCTAT
ATATTTTGCATGAAAATAGTCTGAGATTTCCCCGCAAATGATATTTGAATTGGAAATAA-
TTTTTCTCTAACCCCTAACCCCTAAACCCTAAACACTAAATTGCATAATCTCAATTTTTC
TGTTGAGCACATCTATCTAAAGATGTTAATTGAGCTGTTCAGATCTAAATGGGTGAAGTC
CAAATATGAACAAAACTAATGATACAAACTCAATAGCACCGTATCCAAATATGACCAAAC
TCAATAGCACCGTATCCAAATATGACCAAACTCAAATAAGACAATGATTAATTAGACAGT
GTATGGAACCTAAATATATAATATAATTTTCTATTTTCCGCAAAAACACATTTTCTCTCA
AACTCAAAGAATTGCA
>Ang-0
TGTAACGAAATTGAACTTTATTTATTCCACCAAGTCAAACCGAAAGAAATGAAATACATT
TATCAGCAACCCACTTTTGGGTTTCTCTCATATCCTTTCTATTCTATTGGGTTTAAATTT
AAATCAAACTAT-AAAAAAAAATGCCCTTGAACAAGAGTTAGCCATAAACACTTTTTTTT
AGCCATAAAAACTTAATCACTGATTAATTAACCGCAGAGCAAACCCTACGAATTTCTCCA
TTTGTCCCCGTCTTCACACCAATATTACTCATTTTAACCATTGACCTTGCGAACTGGACA
TTGAAGTTGCCTCTAGGTGCCATAAACTCTTGCACTATGGATCTTGTGGCCGGACTAGTC
CAAAGAACGTGATCGGATTGAAGAATTCCTCTGTTACGGCTGAGATTGATGAAATAAGAT
GTGTCAAAAGTGTTTCCACTTCCGGTGTCAAGATCAACACGTGCTGATCCGTCGCCGTTT
TGGGGACAAAGTCTTTGAAGTTGTGGTACAAATGTTTGGTCCATTGTTGGATCTGCTGTG
TTTCCGCTCGAGTTGAATATCCTGTTTGTGATAAACCCACATGCAGCTGTTCCGATCGTG
TGTCCTCCTCCTATTAATTCATATAGGTTCATCTTCAGTTTGATTAATTATATAATTGAA
--ATATATATATATATAATATGTACACCGAAATAAAACTTAATTTTCTTTGAAAAATACG
AAAATGTTTGGTTTAAACATGAACCTGATCCTAGAGTTATCATTATTCTTATGCAAATGA
AGTACGAGTGACAAGATAAACCATGCAGTGCACAACACTAACTATTAAAGTGAATATTCA
AAATATGAAAG-AAAAAA-ACACGTACGAGGAGTTTCCATCCAAACTAATGTATTGGATC
TATTCTGATTTCTAAACGGTG--ATATATAGGTTACATACCAACAAGAGTGACGAGATCG
CGAGTGTTGAGGCGAAAAGCGGAGAATTTCCTTTGTTGAATGGCTAGAGAGTCACTTGGA
GAAGGAAGATTGTTAACGTTCGATGCCAAGGAAACTCTTCCATCTCTACGTCCTGTTGGA
ACTTGCCAACTTTGTCCGTTTGTCTACATACA-CCCATGCAAATTAAAGCCAAACAAACG
TTAATTACTCTCTGTCCGCTTGTNNNNNNNNNNNNNNNNNNNNNNNNNNNNNNNNNNNNN
NNNNNNNNNNNNNNNNNNNNNNNNNNNNNNNNNNNNNNNNNNNNNNNNNNNNNNNNNNNN
NNNNNNNNNNNNNNNNNNNNNNNNNA-TTTTTTTCAAAAATATATGTTATGTAAGTTCTT
AAGTATCAACGTTTAGTTTGTAAACACAAAACACAAAGAAATGAAGATACGTAATCTTTG
TATTTTGGCGTATATATACCTTGTAAAATTAGTTAATATAAAACAAAAAAATTGTGTTGC
CTTTGTTAATCCTCTTTACTTACTCATATCTAAATACAAACACAAAATATTGGCATTTAA
AACAATCAAGACATAGTTCTTTGCTTATATATGATATATTGATAGTTGTATAATTAGTAT
ACATATAAACTTACGAGAGAAACCGAATCACGAGCCGCTAAGGCCAAGATATCAGCACAA
GAGACAACACCAGGACATGCAGCCTCGAGCTGCCTCTTGGCATCGTCAATGACCTCAAAA
CCATGGAGGTTAACGTTTGCGCCAGCGGTTCTTTCAGAGTTAGGTCCCGATAAAAGCACC
GAGCCATCACAACCTTGGACAAAGCAATCATGGTTGTGCATTCTCAGTAACCCGGGTGCA
ACCTTTGGATCTGAACCAAAGTGAGATGCCACAGTGGTCCGAACAATTGTCTCGGCATTA
GGGCACGTAGTCGAGTAGAACCCGATCCTCGTACCTTGGCCATAAACGGCGATGAGACAA
CTAAGGAAGACTATGACCAAAGCAAATGATCGGACCAAGCCCATTTTTTCTTTTTG-TTG
GTTTGTGTTTTAGAT-AAGACCGCAAGTGTGTTTCGAGTTAGTAGATAGAGTTTGTTTTA
GATGCATGGAAAGTGATACGAGAACGTGAGTAACTTATAGAGGGATTGAGAAGTCAAATG
GTGATGTTGAAGTCAGCGAAAGGGGCTAGAGTGTTGAGGTAATTTGACAAAACGACGACG
TTGTAATCCAATTCAAAACTGAAAACCGCGTTATGTGATTGGTCATGAGCTGGCTTCGCG
CGTTGACGATTGCAGATCATGTTGGGTTTG-TTTTTTCTCTTTTGTTCGTTTCTATCAAA
CTAATTCCTAATTAATAGTGTGTAATCATTTATAATGAATGTGATTATAGAATATTGTTT
TAGCAGGCGTTAAACTTTGATTCAACTCTAATTCTTTATTAAGAAAACTCGTATTAGTGC
ATGATATTTTCATCTACAATGCACCGACTTTGGACTGGTTAATCGAATAAGTGTTCAAAT
ACTTTAGGAAAAGAAAAAGTGTTAAAATATCCAAAACATGAACATTCACTATTCAACAAA
AGTTCACTGACCATCTCACAAAAGTGTTAAAATATCCAAAACATGAACATTCACTAATCA
CTATTCAACAAAAGTCCACGGACATCACTATTCAACAAAAGTCCACGGACCGATCCATCG
TGAGAGATTAGTGTATTGACCGGAACATATAGATAGTATAGTCTTTAACAAACAAACAAA
TAACAAAATAGTATAGTGGGTTTTCTTAATAATTAAGCTTTGTTTCTTTGACTGGTTCGG
TTTGTTTTGTTCGAATTTTAGTAATCTGGAAATGGAAGAATGATGTCGAATTTTTCAGTT
CGATTTTTTGGTAAAGATATATATTTCGGTTGATCAAGATCGGGTTCTACCCGCACCAGG
TTTGCTATATAGAATGATGTTGTGATGATAAAGATTAATTCTATACGTTTACTTTCATAA
CAGATTAATGACTAATGGCGACACGTTGATTGGTGGTGATCACTGATCAATAGCCAGAAC
TCATGCTGACTAAGACTAACCATCGTTGTTGGTCCATAGGAA-TTTTTTCTGCAATTAAT
TTTTATTTGAAACAATAAAAATTTGTAACAGAATAGTGACATATAACAAATAAAGAGTTT
TCTACTTGTCCCTTT-GGATATAATAAAGTCAGATGTT-AAAAAAAGAAGAGTTTTCTAT
GAATTCCTGTTTCTTAAAATAATTTTTGTCAATATAGATGTTA-TTTTCCTATAAAAATC
CATGCATGACGTTAACAAAGACTAGAAAAATTCAAAAATTGAAGATTATCATATATTATA
TCTTGTCGTCGTTGATGTATATTC----ATCGACCAAATTTTGGTCTCTACACATATGTA
TATATTGGCGTCGAAGCTTAAAAG--AAA--AAAAA--AGTAAAAACCCTTATGGTCTAT
ATATAAATCTTGTTTTTATGGTACCAAAACCATATTCTAACTAATCGTAACGCAAGTGAT
CGTCTTTGCTTCAAATGTAAAGCTAGATAACCTGAACGAGTTTGGATGCTGGCATGCTGC
GACCTTGAAGTCGGTCCATTGGGTTTTTATTTGTACATACGGACAACATTAATTGCCCAT
GAGTTGCTAAAATCCTTCTCTGGGTCTTGTTACAAGCACCCTCTTCAAATTAGCCTCTAT
ATATTTTGCATGAAAATAGTCTGAGATTTCCCCGCAAATGATATTTGAATTGGAAATAA-
TTTTTCTCTAACCCCTAACCCCTAAACCCTAAACACTAAATTGCATTATCTCAATTTTTC
TGTTGAGCACATCTATCTAAAGATGTTAATTGAGCTGTTCAGATCTAAATGGGTGAAGTC
CAAATATGAACAAAACTAATGATACAAACTCAATAGCACCGTATCCAAATATGACCAAAC
TCAATAGCACCGTATCCAAATATGACCAAACTCAAATAAGACAATGATTAATTAGACAGT
GTATGGAACCTAAATATATAATATAATTTTCTATTTTCCGCAAAAACACATTTTCTCTCA
AACTCAAAGAATTGCA
>Anholt-1
TGTAACGAAATTGAACTTTATTTATTCCACCAAGTCAAACCGAAAGAAATGAAATACATT
TATCAGCAACCCACTTTTGGGTTTCTCTCATATCCTTTCTATTCTATTGGGTTTAAATTT
AAATCAAACTAT-AAAAAAAAATGCCCTTGAACAAGAGTTAGCCATAAACACTTTTTTTT
AGCCATAAAAACTTAATCACTGATTAATTAACCGCAGAGCAAACCCTACGAATTTCTCCA
TTTGTCCCCGTCTTCACACCAATATTACTCATTTTAACCATTGACCTTGCGAACTGGACA
TTGAAGTTGCCTCTAGGTGCCATAAACTCTTGCACTATGGATCTTGTGGCCGGACTAGTC
CAAAGAACGTGGTCGGATTGAAGAATTCCTCTGTTACGGCTGAGATTGATGAAATAAGAT
GTGTCAAAAGTGTTTCCACTTCCGGTGTCAAGATCAACACGTGCTGATCCGTCGCCGTTT
TGGGGACAAAGTCTTTGAAGTTGTGGTACAAATGTTTGGTCCATTGTTGGATCTGCTGTG
TTTCCGCTCGAGTTGAATATCCTGTTCGTGATAAACCCACATGCAGCTGTTCCGATCGTG
TGTCCTCCTCCTATTAATTCATATAGGTTCATCTTCAGTTTGATTAATTATATAATTGAA
--ANNNNNATATATGTAATATGTACACCGAAATAAAACTTAATTTTCTTTGAAAAATACG
AAAATGTTTGGTTTAAACATGAACCTGATCCTAGAGTTATCATTATTCTTATGCAAATGA
AGTACGAGTGACAAGATAAACCATGCAGTGCACAACACTAACTATTAAAGTGAATATTCA
AAATATGAAAGAAAAAAA-ACACGTACGAGGAGTTTCCATCCAAACTAATGTATTGGATC
TATTCTGATTTCTTAACGGTG--ATATATAGGTTACTTACCAACAAGAGCGACGAGATCG
CGAGTGTTGAGGCGAAAAGCGGAGAATTTCCTTTGTTGAATAGCTAGAGAGTCACTTGGA
GAAGGAAGATTGTTAACGTTCGATGCCAAGGAAACTCTTCCATCTCTACGTCCTGTTGGA
ACTTGCCAACTTTGTCCGTTTGTCTACATACA-CCCATGCAAATTAAAGCCAAACAAACG
TTAATTACTCTCTGTCCGCTTGTANNNNNNNNNNNNNNNNNNNNNNNNNNNNNNNNNNNN
NNNNNNNNNNNNNNNNNNNNNNNNNNNNNNNNNNNNNNNNNNNNNNNNNNNNNNNNNNNN
NNNNNNNNNNNNNNNNNNNNNNNNNN-NNNTTTTC--AAATATATGTTATGTAAGTTCTT
AAGTATCAACGTTTAGTTTGTAAACACAAAAC-CAAAGAAATGAAGAAACGTAATCTTTG
TATTTTGGCGTATANNNNNNNNGTAAAATTAGTTAATATAAAACAAAAAAAATGTGCTGC
CTTTTTTAATCCTCTTTACTTACTCATATCTAAATACAAACACAAAATATTGGCATTTAA
AACAATCAAGACATAGTTCTTTGCTTATATATGATATATTGATAGTTGTATAATTAGTAT
ATATATAAACTTACGAGAGAAACCGAATCACGAGCCGCTAAGGCCAAGATATCAGCACAA
GAGACAACACCAGGACATGCAGCCTCGAGCTGCCTCTTGGCATCGTCAATGACCTCAAAA
CCATGGAGGTTAACGTTTGCGCCAGCGGTTCTTTCAGAGTTAGGTCCCGATAAAAGCACC
GAACCATCACAACCTTGGACAAAGCAATCATGGTTGTGCATTCTCAGTAACCCGGGTGCA
ACCTTTGGATCTGAACCAAAGTGAGATGCCACAGTGGTCCGAACAATTGTCTCGGCATTA
GGGCACGTAGTCGAGTAGAACCCGATCCTCGTACCTTGGCCATAAACGGCGATGAGACAA
CTAAGGAAGACTATGACCAAAGCAAATGATCGGACCAAGCCCATTTTTTCTTTTTG-TTG
GTTTGTGTTTTAGAT-AAGACCGCAAGTGTGTTTCGAGTTAGTAGATAGAGTTTGTTTTA
GATGCATTGAAAGTGATACGAGAACGTGAGTAACTTATAGAGGGATTGAGAAGTCAAATG
GTGATGTTGAAGTCAGCGAAAGGGGCTAGAGTGTTGAGGTAATTTGACGAAACGACGACG
TTGTAATCC-ATTCAAAACTGAAAACCGCGTTATGTGATTGGTCATGAGCTGGCTTCGCG
CGTTGACGATTGCAGATCATGTTGGGTTTGTTTTTTTCTCTTTTGTTCGTTTCTATCAAA
TTAATTCCTAATTAATAGTGTGTAATCATTTATAATGAATGTGATTATAGAATATTGTTT
TAGCAGGCGTTAAACTTTGATTCAACTCTAATTCTTTATTAAGAAAACTCGTATTAGTGC
ATGATATTTTCATCTACAATGCACCGACTTTGGACTGGTTAATCGAATAAGTGTTAAAAT
ACTTTAGGAAAAGAAAAAGTGTTAAAATATCCAAAACATGAACATCCACTATTCAAAAAA
AGTTCACTGACCGTCTCACAAAAGTGTTAAAATATCCAAAACATGAACATTCACTAATCA
CTATTCAACAAAAGTCCACGGACATCACTATTCAACAAAAGTCCACGGACCGATCCATCG
TGAGAGATTAGTGTATTGACCGGAACATATAGATAGTATAGTCTTTAACAAACAAACAAA
TAACAAAATAGTATAGTGGGTTTTCTTAATAATTAAGCTTTGTTTCTTTGACTGGTTCGG
TTTGTTTTGTTCGAATTTTAGTAATCTGGAAATGGAAGAATGATGTCGAATTTTTCAGTT
CGATTTTTTGGTAAAGATATATATTTCGGTTGATCAAGATCGGGTTCTACCCGCACCAGG
TTTGCTATATAGAATGATGTTGTGATGATAAAGATTAATTCTATACGTTTACTTTCATAA
CAGATTAATGACTAATGGCGACACGTTGATTGGTGGTGATCACTGATCAATAGCCAGAAC
TCATGCTGACTAAGACTAACCATCGTTGTTGGTCCATAGGAA-TTTTTTCTGCAATTAAT
TTTTATTTGAAACAATAAAAATTTGTAACAGAATAGTGACATATAACAAATAAAGAGTTT
TCTACTTGTCCCTTTAGGATATAATAAAGTCAGATGTT-AAAAAAAGAAGAGTTTTCTAT
GAATTCCTGTTTCTTAAAATAATTTTTGTCAATATAGATGTTA-TTTTCCTATAAAAATC
CATGCATGACGTTAACAAAGACTAGAAAAATTCAAAAATTGAAGATTATCATATATTATA
TCTTGTCGTCGTTGATGTATATTC----ATCGACCAAATTTTGGTCTCTACACATATGTA
TATATTGGCGTCGAAGCTTAAAAG--AAA--AAAAA--AGTAAAAACCCTTATGGTCTAT
ATATAAATCTTGTTTTTATGGTACCAAAACCATATTCTAACTAATCGTAACGCAAGTGAT
CGTCTTTGCTTCAAATGTAAAGCTAGATAACCTGAACGAGTTTGGATGCTGGCATGCTGC
GACCTTGAAGTCGGTCCATTCGGTTTTTATTTGTACATACGGACAACATTAATTGCCCAT
GAGTTGCTAAAATCCTTCTCTGGGTCTTGTTACAGGCACCCTCTTCAAATTAGCCTCTAT
ATATTTTGCATGAAAATAGTCTGAGATTTCCCCGCAAATGATATTTGAATTGGAAATAA-
TTTTTCTCTAACCCCTAACCCCTAAACCCTAAACACTAAATTGCATAATCTCAATTTTTC
TGTTGAGCACATCTATCCAAAGATGTTAATTGAGCTGTTCAGATCTAAATGGGTGAAGTC
CAAATATGAACAAAACTAATGATACAAACTCAATAATACCGTATCCAAATATGACCAAAC
TCAATAGCACCGTATCCAAATATGACCAAACTCAAATAAGACAATGATTAATTAGACAGT
GTATGGAACCTAAATATATAATATAATTTTCTATTTTCCGCAAAAACACATTTTCTGTCA
AACTCAAAGAATTGCA
>Ann-1
TGTAACGAAATTGAACTTTATTTATTCCACCAAGTCAAACCGAAAGAAATGAAATACATT
TATCAGCAACCCACTTTTGGGTTTCTCTCATATCCTTTCTATTCTATTGGGTTTAAATTT
AAATCAAACTAT-AAAAAAAAATGCCCTTGAACAAGAGTTAGCCATAAACACTTTTTTTT
AGCCATAAAAACTTAATCACTGATTAATTAACCGCAGAGCAAACCCTACGAATTTCTCCA
TTTGTCCCCGTCTTCACACCAATATTACTCATTTTAACCATTGACCTTGCGAACTGGACA
TTGAAGTTGCCTCTAGGTGCCATAAACTCTTGCACTATGGATCTTGTGGCCGGACTAGTC
CAAAGAACGTGGTCGGATTGAAGAATTCCTCTGTTACGGCTGAGATTGATGAAATAAGAT
GTGTCAAAAGTGTTTCCACTTCCGGTGTCAAGATCAACACGTGCTGATCCGTCGCCGATT
TGGGGACAAAGTCTTTGAAGTTGTGGTACAAATGTTTGGTCCATTGTTGGATCTGCTGTG
TTTCCGCTCGAGTTGAATATCCTGTTCGTGATAAACCCACATGCAGCTGTTCCGATCGTG
TGTCCTCCTCCTATTAATTCATATAGGTTCATCTTCAGTTTGATTAACAATATAATTGAA
--AAATATATATATGTAATATGTACACCGAAATAAAACTTAATTTTCTTTGAAAAATACG
AAAACGTTTGGTTTAAACATGAACCTGATCCTAGAGTTATCCTTATTCTTATGCAAATTA
AGTACGAGTGACAAGATAAACCATGCAGTGCACAACACTAACTATTAAAGTGAAGATTCA
AAATATGNNNN-NNNNNN-NNNNNNNNNNNNNNNNNNNNNNNNNNNNNNNNNNNNNGATC
TATTATGATTTCTAAACGGTG--ATATATAGGTTACATACCAACAAGAGTGACGAGATCG
CGAGTGTTGAGGCGAAAAGCGGCGAATTTCCTTTGTTGAATGGCTAGAGAGTCACTTGGA
GAAGGAAGATTGTTAACGTTCGATGCCAAGGAAACTCTTCCATCTCTACGTCCTGTTGGA
ACTTGCCAACTTTGTCCGTTTGTCTACATACA-CCCATGCAAATTAAAGNNNNNNNNNNN
NNNNNNNNNNNNNNNNNNNNNNNNNNNNNNNNNNNNNNNNNNNNNNNNNNNNNNNNNTAC
TAAGTTAATATTATAGATGAAACCAAGTAAAACAAACATAAATGTTACACATAATTGTTT
GAAAATCTAATATTATAAAATCTCTA-TTTTTTTC--AAATATATGTTATGTAAGTTCTT
AAGTATCAACGTTTAGTTTGTAAACACAAAACACAAAGAAATGAAGAAACGTAATCTATG
TATTTTGGCGTATATATACCTTGTAAAATTAGTTAATATAAAACTAAAAAATTGTGTTGC
CTTTGTTAATCCTCTTTACTTACTCATATCTAAATACAAACACCAAATATTGGCATTTTA
AACAATCAAGACATAGTTCTTTGCTTATATATGATATATTGATAGTTGTATAATTAGTAT
ATATAT--ACTTACGAGAGCAACGGAATCACGAGCCGCTAAGGCCAATATATCAGCACAA
GAGACAACACCAGGACATGCTGCCTCGAGCTGCCTCTTGGCATCGTCAATGACTTCAAAA
CCATGAAGGTTAACGTTTGCGCCAGCGGTTCTTTCAGAGTTAGGTCCCGATAATAGCACC
GAACCATCACAACCTTGGACAAAGCAATCATGGTTGTGCATTCTCAGTAACCCCGGTGCA
ACCTTTGGATCTGAACTAAAGTGAGATGCCACAGTGGCCCGAACAATCGTCTCGGCATTA
GGGCACGTGGTCGAGTAGAACCCGATCCTCGTACCTTGGCCATACACCGCGATGAGACAA
CTAAGGAAGACTAAGAACAAAGCAAATGATCGGACCAAGCCCATTTTTTCTTTTTG-TTG
GTTTGTGTTTTAGATAAAGATCGCAAGTGTGTTTCGAGTTAGTAGATAGAGTTTGTTTTA
GATGCATGGAAAGTGATACGAGAATGCGAGTAACTTATAGAGGGATTGAGAAGTCAAATG
GTGATGTTGAAGTCAGCGAAAGGGGCTAGAGTGTTGAGGTAATTTGACGAAACGACGACG
TTGTAATCC-ATTCAAAACTGAAAACCGCGTTATGTGATTGGTCATGAGCTGGCTTCGCG
CGTTGACGATTGCAGATCATGTTGGGTTTGTTTTTTTCTCTTTTGTTCGTTTCTATCAAA
TTAATTCCTAATTAATAGTGTGTAATCATTTATAATGAATGTGATTATAGAATATTGTTT
TAGCAGGCGTTAAACTTTGATTCAACTCTAATTCTTTATTAAGAAAACTCGTATTAGTGC
ATGATATTTTCATCTACAATGCACCGACTTTGGACTGGTTAATCGAATAAGTGTTAAAAT
ACTTTAGGAAAAGAAAAAGTGTTAAAATATCCAAAACATGAACATTCACTATTCAACAAA
AGTTCACTGACCATCTCACAAAAGTGTTAAAATATCCAAAACATGAACATTCACTAATCA
CTATTCAACAAAAGTCCACGGACATCACTATTCAACAAAAGTCCACGGACCGATCCATCG
TGAGAGATTAGTGTATTGACCGGAACATATAGATAGTATAGTCTTTAACAAACAAACAAA
TAACAAAATAGTATAGTGGGTTTTCTTAATAATTAAGCTTTGTTTCTTTGACTGGTTCGG
TTTGTTTTGTTCGAATTTTAGTAATCTGGAAATGGAAGAATGATGTCGAATTTTTCAGTT
CGATTTTTTGGTAAAGATATATATTTCGGTTGATCAAGATCGGGTTCTACCCGCACCAGG
TTTGCTATATAGAATGATGTTGTGATGATAAAGATTAATTCTATACGTTTACTTTCATAA
CAGATTAATGACTAATGGCGACACGTTGATTGGTGGTGATCACTGATCAATAGCCAGAAC
TCATGCTGACTAAGACTAACCATCGTTGTTGGTCCATAGGAA-TTTTTTCTGCAATTAAT
TTTTATTTGAAACAATAAAAATTTGTAACAGAATAGTGACATATAACAAATAAAGAGTTT
TCTACTTGTCCCTTTATGATATAATAAAGTCAGATGTT-AAAAAAAGAAGAGTTTTCTAT
GAATTCCTGTTTCTTAAAATAATTTTTGTCAATATAGATGTTA-TTTTCCTATAAAAATC
CATGCATGACGTTAACAAAGACTAGAAAAATTCAAAAATTGAAGATTATCATATATTATA
TCTTGTCGTCGTTGATGTATATTC----ATCGACCAAATTTTGGTCTCTACACATATGTA
TATATTGGCGTCGAAGCTTAAAAG-AAGA--AAAAA--AGTAAAAACCCTTATGGTCTAT
ATATAAATCTTGTTTTTATGGTACCAAAACCATATTCTAACTAATCGTAACGCAAGTGAT
CGTCTTTGCTTCAAATGTAAAGCTAGATAACCTGAACGAGTTTGGATGCTGGCATGCTGC
GACCTTGAAGTCGGTCCATTGGGTTTTTATTTGTACATACGGACAACATTAATTGCCCAT
GAGTTGCTAAAATCCTTCTCTGGGTCTTGTTACAGGCACCCTCTTCAAATTAGCCTCTAT
ATATTTTGCATGAAAATAGTCTGAGATTTCCCCGCAAATGATATTTGAATTGGAAATAA-
TTTTTCTCTAACCCCTAACCCTTAAACCCTAAACACTAAATTGCATAATCTCAATTTTTC
TGTTGAGCACATCTATCCAAAGATGTTAATTGAGCTGTTCAGATCTAAATGGGTGAAGTC
CAAATATGAACAAAACTAATGATACAAACTCAATAGCACCGTATCCAAATATGACCAAAC
TCAATAGCACCGTATCCAAATATGACCAAACTCAAATAAGACAATGATTAATTAGACAGT
GTATGGAACCTAAATATATAATATAATTTTCTATTTTCCGCAAAAACACATTTTCTGTCA
AACTCAAAGAATTGCA
>Anz-0
TGTAACGAAATTGAACTTTATTTATTCCACCAAGTCAAACCGAAAGAAATGAAATACATT
TATCAGCAACCCACTTTTGGGTTTCTCTCATATCCTTTCTATTCTATTGGGTTTAAATTT
AAATCAAACTAT-AAAAAAAAATGCCCTTGAACAAGAGTTAGCCATAAACACTTTTTTTT
AGCCATAAAAACTTAATCACTGATTAATTAACCGCAGAGCAAACCCTACGAATTTCTCCA
TTTGTCCCCGTCTTCACACCAATATTACTCATTTTAACCATTGACCTTGCGAACTGGACA
TTGAAGTTGCCTCTAGGTGCCATAAACTCTTGCACTATGGATCTTGTGGCCGGACTAGTC
CAAAGAACGTGATCGGATTGAAGAATTCCTCTGTTACGGCTGAGATTGATGAAATAAGAT
GTGTCAAAAGTGTTTCCACTTCCGGTGTCAAGATCAACACGTGCTGATCCGTCGCCGTTT
TGGGGACAAAGTCTTTGAAGTTGTGGTACAAATGTTTGGTCCATTGTTGGATCTGCTGTG
TTTCCGCTCGAGTTGAATATCCTGTTCGTGATAAACCCACATGCAGCTGTTCCGATCGTG
TGTCCTCCTCCTATTAATTCATATAGGTTCATCTTCAGTTTGATTAACAATATAATTGAA
--AAATATATATATGTAATATGTACACCGAAATAAAACTTAATTTTCTTTGAAAAATACG
AAAATGTTTGGTTTAAACATGAACCTGATCCTAGAGTTATCCTTATTCTTATGCAAATTA
AGTACGAGTGACA--ATAAACCATGCAGTGCACAACACTAACTATTAAAGTGAATATTCA
AAATATGAAAGAAAAAAA-ACACGTACGAGGAGTTTCCATCCAAACTAATGTATTGGATC
TATTCTGATTTCTAAACGGTG--ATATATAGGTTACATACCAACAAGAGTGACGAGATCG
CGAGTGTTGAGGCGAAAAGCGGAGAATTTCCTTTGTTGAATGGCTAGAGAGTCACTTGGA
GAAGGAAGATTGTTAACGTTCGATGCCAAGGAAACTCTTCCATCTCTACGTCCTGTTGGA
ACTTGCCAACTTTGTCCGTTTGTCTACATACA-CCCATGCAAATTAAAGCCAAACAAACG
TTAATTACTCTCTGTCCGCTTGTACATTATTTTTGTTTTTACTTTCTTTGTAACCAATAC
TAAGTTAATATTATAGAAGAAACCAAGTAAAACAAACATAAATGTTACACATAATTGTTT
GAAAATATAATATTATAAAATCTATA-TTTTTTTC--AAATATATGTTATGTAAGTTCTT
AAGTATCAACGTTTAGTTTGTAAACACAAAAC-CAAAGAAATGAAGAAACGTAATCTTTG
TATTTTGGCGTATATATACCTTGTAAAATTAGTTAATATAAAAC-AAAAAATTGTGTTGC
CTTTGTTAATCCTCTTTACTTACTCATATCTAAATACAAACACAAAATATTGGCATTTAA
AACAATCAAGACATAGTTCTTTGCTTATATATGATATATTGATTGTTGTATAATTAGTAT
ATATATAAACTTACGAGAGAAACCGAATCACGAGCCGCTAAGGCCAAGATATCAGCACAA
GAGACAACACCAGGACATGCTGCCTCGAGCTGCCTCTTGGCATCGTCAATGACCTCAAAA
CCATGGAGGTTAACGTTTGCGCCAGCGGTTCTTTCAGAGTTAGGTCCCGATAAAAGCACG
GAACCATCACAACCTTGGACAAAGCAATCATGGTTGTGCATTCTCAGTAACCCGGGTGCA
ACCTTTGGATCTGAACCAAAGTGAGATGCCACAGTGGTCCGAACAATTGTCTCGGCATTA
GGGCACGTAGTCGAGTAGAACCCGATCCTCGTACCTTGGCCATAAACGGCGATGAGACAA
CTAAGGAAGACTATGACCAAAGCAAATGATCGGACCAAGCCCATTTTTTCTTTTTG-TTG
GTTTGTGTTTTAGAT-AAGACCGCAAGTGTGTTTCGAGTTAGTAGATAGAGTTTGTTTTA
GATGCATGGAAAGTGATACGAGAACGTGAGTAACTTATAGAGGGATTGAGAAGTCAAATG
GTGATGTTGAAGTCAGCGAAAGGGGCTAGAGTGTTGAGGTAATTTGACAAAACGACGACG
TTGTAATCCAATTCAAAACTGAAAACCGCGTTATGTGATTGGTCATGAGCTGGCTTCGCG
CGTTGACGATTGCAGATCATGTTGGGTTTG-TTTTTTCTCTTTTGTTCGTTTCTATCAAA
CTAATTCCTAATTAATAGTGTGTAATCATTTATAATGAATGTGATTATAGAATATTGTTC
TAGCAGGCGTTAAACTTTGATTCAACTCTAATTCTTTATTAAGGAAACTCGTATTAGTGC
ATGATATTTTCATCTACAATGCACCGACTTTGGACTGGTTAATCGAATAAGTGTTAAAAT
ACTTTAGGAAAAGAAAAAGTGTTAAAATATCCAAAACATGAACATCCACTATTCAACAAA
AGTTCACTGACCGTCTCACAAAAGTGTTAAAATATCCAAAACATGAACATTCACTAATCA
CTATTCAACAAAAGTCCACGGACATCACTATTCAACAAAAGTCCACGGACCGATCCATCG
TGAGAGATTAGTGTATTGACCGGAACATATAGATAGTATAGTCTTTAACAAACAAACAAA
TAACAAAATAGTATAGTGGGTTTTCTTAATAATTAAGCTTTGTTTCTTTGACTGGTTCGG
TTTGTTTTGTTCGAATTTTAGTAATCTGGAAATGGAAGAATGATGTCGAATTTTTCAGTT
CGATTTTTTGGTAAAGATATATATTTCG---GATAAAGATCGGGTTCTACCCGCACCAGG
TTTGCTATATAGAATGATGTTGTGATGATAAAGATTAATTCTATACGTTTACTTTCATAA
CAGATTAATGACTAATGGCGACACGTTGATTGGTGGTGATCACTGATCAATAGCCAGAAC
TCATGCTGACTAAGACTAACCATCGTTGTTGGTCCATAGGAA-TTTTTTCTGCAATTAAT
TTTTATTTGAAACAATAAAAATTTGTAACAGAATAGTGACATATAACAAATAAAGAGTTT
TCTACTTGTCCCTTTAGGATATAATAAAGTCAGATGTT-AAAAAAAGAAGAGTTTTCTAT
GAATTCCTGTTTCTTAAAATAATTTTTGTCAATATAGATGTTA-TTTTCCTATAAAAATC
CATGCATGACGTTAACAAAGACTAGAAAAATTCAAAAATTGAAGATTATCATATATTATA
TCTTGTCGTCGTTGATGTATATTC----ATCGACCAAATTTTGGTCTCTACACATATGTA
TATATTGGCGTCGAAGCTTAAAAG-AAAA--AAAAA--AGTAAAAACCCTTATGGTCTAT
ATATAAATCTTGTTTTTATGGTACCAAAACCATATTCTAACTAATCGTAACGCAAGTGAT
CGTCTTTGCTTCAAATGTAAAGCTAGATAACCTGAACGAGTTTGGATGCTGGCATGCTGC
GACCTTGAAGTCGGTCCATTGGGTTTTTATTTGTACATACGGACAACATTAATTGCCCAT
GAGTTGCTAAAATCCTTCTCTGGGTCTTGTTACAGGCACCCTCTTCAAATTAGCCTCTAT
ATATTTTGCATGAAAATAGTCTGAGATTTCCCTGCAAATGATATTTGAATTGGAAATAA-
TTTTTCTCTAACCCCTAACCCCTAAACCCTAAACACTAAATTGCATAATCTCAATTTTTC
TGTTGAGCACATCTATCCAAAGATGTTAATTGAGCTGTTCAGATCTAAATGGGTGAAGTC
CAAATATGAACAAAACTAATGATACAAACTCAATAGCACCGTATCCAAATATGACCAAGC
TCAATAGCACCGTATCCAAATATGACCAAACTCAAATAAGACAATGATTAATTAGATAGT
GTATGGAACCTAAATATATAATATAATTTTCTATTTTCCGCAAAAACACATTTTCTGTCA
AACTCAAAGAATTGCA
>App1-12
TGTAACGAAATTGAACTTTATTTATTCCACCAAGTCAAACCGAAAGAAATGAAATACATT
TATCAGCAACCCACTTTTGGGTTTCTCTCATATCCTTTCTATTCTATTGGGTTTAAATTT
AAATCAAACTAT--AAAAAAAATGCCCTTGAACAAGAGTTAGCCATAAACACTTTTTTTT
AGCCATAAAAACTTAATCACTGATTAATTAACCGCAGAGCAAACCCTACGAATTTCTCCA
TTTGTCCCCGTCTTCACACCAATATTACTCATTTTAACCATTGACCTTGCGAACTGGACA
TTGAAGTTGCCTCTAGGTGCCATAAACTCTTGCACTATGGATCTTGTGGCCGGACTAGTC
CAAAGAACGTGATCGGATTGAAGAATTCCTCTGTTACGGCTGAGATTGATGAAATAAGAT
GTGTCAAAAGTGTTTCCACTTCCGGTGTCAAGATCAACACGTGCTGATCCGTCGCCGTTT
TGGGGACAAAGTCTTTGAAGTTGTGGTACAAATGTTTGGTCCATTGTTGGATCTGCTGTG
TTTCCGCTCGAGTTGAATATCCTGTTCGTGATAAACCCACATGCAGCTGTTCCGATCGTG
TGTCCTCCTCCTATTAATTCATATAGGTTCATCTTCAGTTTGATTAACAATATAATTGAA
--AAATATATATATGTAATATGTACACCGAAATAAAACTTAATTTTCTTTGAAAAATACG
AAAATGTTTGGTTTAAACATGAACCTGATCCTAGAGTTATCCTTATTCTTATGCAAATTA
AGTACGAGTGACA--ATAAACCATGCAGTGCACAACACTAACTATTAAAGTGAATATTCA
AAATATGAAAG-AAAAAA-ACACGTACGAGGAGTTTCCATCCAAACTAATGTATTGGATC
TATTCTGATTTCTAAACGGTG--ATATATAGGTTACATACCAACAAGAGTGACGAGATCG
CGAGTGTTGAGGCGAAAAGCGGAGAATTTCCTTTGTTGAATGGCTAGAGAGTCACTTGGA
GAAGGAAGATTGTTAACGTTCGATGCCAAGGAAACTCTTCCATCTCTACGTCCTGTTGGA
ACTTGCCAACTTTGTCCGTTTGTCTACATACA-CCCATGCAAATTAAAGCCAAACAAACG
TTAATTACTCTCTGTCCGCTTGTACATTATTTTTGTTTTTACTTTCTTTGTAACCAATAC
TAAGTTAATATTATAGAAGAAACCAAGTAAAACAAACATAAATGTTACACATAATTGTTT
GAAAATATAATATTATAAAATCTATA-TTTTTTTC--AAATATATGTTATGTAAGTTCTT
AAGTATCAACGTTTAGTTTGTAAACACAAAAC-CAAAGAAATGAAGAAACGTAATCTTTG
TATTTTGGCGTATATATACCTTGTAAAATTAGTTAATATAAAAC-AAAAAATTGTGTTGC
CTTTGTTAATCCTCTTTACTTACTCATATCTAAATACAAACACAAAATATTGGCATTTAA
AACAATCAAGACATAGTTCTTTGCTTATATATGATATATTGATTGTTGTATAATTAGTAT
ATATATAAACTTACGAGAGAAACCGAATCACGAGCCGCTAAGGCCAAGATATCAGCACAA
GAGACAACACCAGGACATGCTGCCTCGAGCTGCCTCTTGGCATCGTCAATGACCTCAAAA
CCATGGAGGTTAACGTTTGCGCCAGCGGTTCTTTCAGAGTTAGGTCCCGATAAAAGCACC
GAACCATCACAACCTTGGACAAAGCAATCATGGTTGTGCATTCTCAGTAACCCGGGTGCA
ACCTTTGGATCTGAACCAAAGTGAGATGCCACAGTGGTCCGAACAATTGTCTCGGCATTA
GGGCACGTAGTCGAGTAGAACCCGATCCTCGTACCTTGGCCATAAACGGCGATGAGACAA
CTAAGGAAGACTATGACCAAAGCAAATGATCGGACCAAGCCCATTTTTTCTTTTTG-TTG
GTTTGTGTTTTAGAT-AAGACCGCAAGTGTGTTTCGAGTTAGTAGATAGAGTTTGTTTTA
GATGCATGGAAAGTGATACGAGAACGTGAGTAACTTATAGAGGGATTGAGAAGTCAAATG
GTGATGTTGAAGTCAGCGAAAGGGGCTAGAGTGTTGAGGTAATTTGACAAAACGACGACG
TTGTAATCCAATTCAAAACTGAAAACCGCGTTATGTGATTGGTCATGAGCTGGCTTCGCG
CGTTGACGATTGCAGATCATGTTGGGTTTG-TTTTTTCTCTTTTGTTCGTTTCTATCAAA
CTAATTCCTAATTAATAGTGTGTAATCATTTATAATGAATGTGATTATAGAATATTGTTT
TAGCAGGCGTTAAACTTTGATTCAACTCTAATTCTTTATTAAGGAAACTCGTATTAGTGC
ATGATATTTTCATCTACAATGCACCGACTTTGGACTGGTTAATCGAATAAGTGTTAAAAT
ACTTTAGGAAAAGAAAAAGTGTTAAAATATCCAAAACATGAACATCCACTATTCAACAAA
AGTTCACTGACCGTCTCACAAAAGTGTTTAAATATCCAAAACATGAACATTCACTAATCA
CTATTCAACAAAAGTCCACGGACATCACTATTCAACAAAAGTCCACGGACCGATCCATCG
TGAGAGATTAGTGTATTGACCGGAACATATAGATAGTATAGTCTTTAACAAACAAACAAA
TAACAAAATAGTATAGTGGGTTTTCTTAATAATTAAGCTTTGTTTCTTTGACTGGTTCGG
TTTGTTTTGTTCGAATTTTAGTAATCTGGAAATGGAAGAATGATGTCGAATTTTTCAGTT
CGATTTTTTGGTAAAGATATATATTTCG---GATAAAGATCGGGTTCTACCCGCACCAGG
TTTGCTATATAGAATGATGTTGTGATGATAAAGATTAATTCTATACGTTTACTTTCATAA
CAGATTAATGACTAATGGCGACACGTTGATTGGTGGTGATCACTGATCAATAGCCAGAAC
TCATGCTGACTAAGACTAACCATCGTTGTTGGTCCATAGGAA-TTTTTTCTGCAATTAAT
TTTTATTTGAAACAATAAAAATTTGTAACAGAATAGTGACATATAACAAATAAAGAGTTT
TCTACTTGTCCCTTTAGGATATAATAAAGTCAGATGTT-AAAAAAAGAAGAGTTTTCTAT
GAATTCCTGTTTCTTAAAATAATTTTTGTCAATATAGATGTTA-TTTTCCTATAAAAATC
CATGCATGACGTTAACAAAGACTAGAAAAATTCAAAAATTGAAGATTATCATATATTATA
TCTTGTCGTCGTTGATGTATATTC----ATCGACCAAATTTTGGTCTCTACACATATGTA
TATATTGGCGTCGAAGCTTAAAAG--AAA--AAAAA--AGTAAAAACCCTTATGGTCTAT
ATATAAATCTTGTTTTTATGGTACCAAAACCATATTCTAACTAATCGTAACGCAAGTGAT
CGTCTTTGCTTCAAATGTAAAGCTAGATAACCTGAACGAGTTTGGATGCTGGCATGCTGC
GACCTTGAAGTCGGTCCATTGGGTTTTTATTTGTACATACGGACAACATTAATTGCCCAT
GAGTTGCTAAAATCCTTCTCTGGGTCTTGTTACAGGCACCCTCTTCAAATTAGCCTCTAT
ATATTTTGCATGAAAATAGTCTGAGATTTCCCCGCAAATGATATTTGAATTGAAAATAA-
TTTTTTTCTAACCCCTAACCCCTAAACCCTAAACACTAAATTGCATGATCTCAATTTTTC
TGTTGAGCACATCTATCCAAAGATGTTAATTGAGCTGTTCAGATCTAAATGGGTGAAGTC
CAAATATGAACAAAACTAATGATACAAACTCAATAGCACCGTATCCAAATATGACCAAAC
TCAATAGCACCGTATCCAAATATGACCAAACTCAAATAAGACAATGATTAATTAGACAGT
GTATGGAACCTAAATATATAATATAATTTTCTATTTTCCGCAAAAACACATTTTCTGTCA
AACTCAAAGAATTGCA
>App1-14
TGTAACGAAATTGAACTTTATTTATTCCACCAAGTCAAACCGAAAGAAATGAAATACATT
TATCAGCAACCCACTTTTGGGTTTCTCTCATATCCTTTCTATTCTATTGGGTTTAAATTT
AAATCAAACTAT--AAAAAAAATGCCCTTGAACAAGAGTTAGCCATAAACACTTTTTTTT
AGCCATAAAAACTTAATCACTGATTAATTAACCGCAGAGCAAACCCTACGAATTTCTCCA
TTTGTCCCCGTCTTCACACCAATATTACTCATTTTAACCATTGACCTTGCGAACTGGACA
TTGAAGTTGCCTCTAGGTGCCATAAACTCTTGCACTATGGATCTTGTGGCCGGACTAGTC
CAAAGAACGTGATCGGATTGAAGAATTCCTCTGTTACGGCTGAGATTGATGAAATAAGAT
GTGTCAAAAGTGTTTCCACTTCCGGTGTCAAGATCAACACGTGCTGATCCGTCGCCGTTT
TGGGGACAAAGTCTTTGAAGTTGTGGTACAAATGTTTGGTCCATTGTTGGATCTGCTGTG
TTTCCGCTCGAGTTGAATATCCTGTTCGTGATAAACCCACATGCAGCTGTTCCGATCGTG
TGTCCTCCTCCTATTAATTCATATAGGTTCATCTTCAGTTTGATTAACAATATAATTGAA
--AAATATATATATGTAATATGTACACCGAAATAAAACTTAATTTTCTTTGAAAAATACG
AAAATGTTTGGTTTAAACATGAACCTGATCCTAGAGTTATCCTTATTCTTATGCAAATTA
AGTACGAGTGACA--ATAAACCATGCAGTGCACAACACTAACTATTAAAGTGAATATTCA
AAATATGAAAG-AAAAAA-ACACGTACGAGGAGTTTCCATCCAAACTAATGTATTGGATC
TATTCTGATTTCTAAACGGTG--ATATATAGGTTACATACCAACAAGAGTGACGAGATCG
CGAGTGTTGAGGCGAAAAGCGGAGAATTTCCTTTGTTGAATGGCTAGAGAGTCACTTGGA
GAAGGAAGATTGTTAACGTTCGATGCCAAGGAAACTCTTCCATCTCTACGTCCTGTTGGA
ACTTGCCAACTTTGTCCGTTTGTCTACATACA-CCCATGCAAATTAAAGCCAAACAAACG
TTAATTACTCTCTGTCCGCTTGTACATTATTTTTGTTTTTACTTTCTTTGTAACCAATAC
TAAGTTAATATTATAGAAGAAACCAAGTAAAACAAACATAAATGTTACACATAATTGTTT
GAAAATATAATATTATAAAATCTATA-TTTTTTTC--AAATATATGTTATGTAAGTTCTT
AAGTATCAACGTTTAGTTTGTAAACACAAAAC-CAAAGAAATGAAGAAACGTAATCTTTG
TATTTTGGCGTATATATACCTTGTAAAATTAGTTAATATAAAAC-AAAAAATTGTGTTGC
CTTTGTTAATCCTCTTTACTTACTCATATCTAAATACAAACACAAAATATTGGCATTTAA
AACAATCAAGACATAGTTCTTTGCTTATATATGATATATTGATTGTTGTATAATTAGTAT
ATATATAAACTTACGAGAGAAACCGAATCACGAGCCGCTAAGGCCAAGATATCAGCACAA
GAGACAACACCAGGACATGCTGCCTCGAGCTGCCTCTTGGCATCGTCAATGACCTCAAAA
CCATGGAGGTTAACGTTTGCGCCAGCGGTTCTTTCAGAGTTAGGTCCCGATAAAAGCACC
GAACCATCACAACCTTGGACAAAGCAATCATGGTTGTGCATTCTCAGTAACCCGGGTGCA
ACCTTTGGATCTGAACCAAAGTGAGATGCCACAGTGGTCCGAACAATTGTCTCGGCATTA
GGGCACGTAGTCGAGTAGAACCCGATCCTCGTACCTTGGCCATAAACGGCGATGAGACAA
CTAAGGAAGACTATGACCAAAGCAAATGATCGGACCAAGCCCATTTTTTCTTTTTG-TTG
GTTTGTGTTTTAGAT-AAGACCGCAAGTGTGTTTCGAGTTAGTAGATAGAGTTTGTTTTA
GATGCATGGAAAGTGATACGAGAACGTGAGTAACTTATAGAGGGATTGAGAAGTCAAATG
GTGATGTTGAAGTCAGCGAAAGGGGCTAGAGTGTTGAGGTAATTTGACAAAACGACGACG
TTGTAATCCAATTCAAAACTGAAAACCGCGTTATGTGATTGGTCATGAGCTGGCTTCGCG
CGTTGACGATTGCAGATCATGTTGGGTTTG-TTTTTTCTCTTTTGTTCGTTTCTATCAAA
CTAATTCCTAATTAATAGTGTGTAATCATTTATAATGAATGTGATTATAGAATATTGTTT
TAGCAGGCGTTAAACTTTGATTCAACTCTAATTCTTTATTAAGGAAACTCGTATTAGTGC
ATGATATTTTCATCTACAATGCACCGACTTTGGACTGGTTAATCGAATAAGTGTTAAAAT
ACTTTAGGAAAAGAAAAAGTGTTAAAATATCCAAAACATGAACATCCACTATTCAACAAA
AGTTCACTGACCGTCTCACAAAAGTGTTTAAATATCCAAAACATGAACATTCACTAATCA
CTATTCAACAAAAGTCCACGGACATCACTATTCAACAAAAGTCCACGGACCGATCCATCG
TGAGAGATTAGTGTATTGACCGGAACATATAGATAGTATAGTCTTTAACAAACAAACAAA
TAACAAAATAGTATAGTGGGTTTTCTTAATAATTAAGCTTTGTTTCTTTGACTGGTTCGG
TTTGTTTTGTTCGAATTTTAGTAATCTGGAAATGGAAGAATGATGTCGAATTTTTCAGTT
CGATTTTTTGGTAAAGATATATATTTCG---GATAAAGATCGGGTTCTACCCGCACCAGG
TTTGCTATATAGAATGATGTTGTGATGATAAAGATTAATTCTATACGTTTACTTTCATAA
CAGATTAATGACTAATGGCGACACGTTGATTGGTGGTGATCACTGATCAATAGCCAGAAC
TCATGCTGACTAAGACTAACCATCGTTGTTGGTCCATAGGAA-TTTTTTCTGCAATTAAT
TTTTATTTGAAACAATAAAAATTTGTAACAGAATAGTGACATATAACAAATAAAGAGTTT
TCTACTTGTCCCTTTAGGATATAATAAAGTCAGATGTT-AAAAAAAGAAGAGTTTTCTAT
GAATTCCTGTTTCTTAAAATAATTTTTGTCAATATAGATGTTA-TTTTCCTATAAAAATC
CATGCATGACGTTAACAAAGACTAGAAAAATTCAAAAATTGAAGATTATCATATATTATA
TCTTGTCGTCGTTGATGTATATTC----ATCGACCAAATTTTGGTCTCTACACATATGTA
TATATTGGCGTCGAAGCTTAAAAG--AAA--AAAAA--AGTAAAAACCCTTATGGTCTAT
ATATAAATCTTGTTTTTATGGTACCAAAACCATATTCTAACTAATCGTAACGCAAGTGAT
CGTCTTTGCTTCAAATGTAAAGCTAGATAACCTGAACGAGTTTGGATGCTGGCATGCTGC
GACCTTGAAGTCGGTCCATTGGGTTTTTATTTGTACATACGGACAACATTAATTGCCCAT
GAGTTGCTAAAATCCTTCTCTGGGTCTTGTTACAAGCACCCTCTTCAAATTAGCCTCTAT
ATATTTTGCATGAAAATAGTCTGAGATTTCCCCGCAAATGATATTTGAATTGAAAATAA-
TTTTTTTCTAACCCCTAACCCCTAAACCCTAAACACTAAATTGCATGATCTCAATTTTTC
TGTTGAGCACATCTATCCAAAGATGTTAATTGAGCTGTTCAGATCTAAATGGGTGAAGTC
CAAATATGAACAAAACTAATGATACAAACTCAATAGCACCGTATCCAAATATGACCAAAC
TCAATAGCACCGTATCCAAATATGACCAAACTCAAATAAGACAATGATTAATTAGACAGT
GTATGGAACCTAAATATATAATATAATTTTCTATTTTCCGCAAAAACACATTTTCTGTCA
AACTCAAAGAATTGCA
>App1-16
TGTAACGAAATTGAACTTTATTTATTCCACCAAGTCAAACCGAAAGAAATGAAATACATT
TATCAGCAACCCACTTTTGGGTTTCTCTCATATCCTTTCTATTCTATTGGGTTTAAATTT
AAATCAAACTAT--AAAAAAAATGCCCTTGAACAAGAGTTAGCCATAAACACTTTTTTTT
AGCCATAAAAACTTAATCACTGATTAATTAACCGCAGAGCAAACCCTACGAATTTCTCCA
TTTGTCCCCGTCTTCACACCAATATTACTCATTTTAACCATTGACCTTGCGAACTGGACA
TTGAAGTTGCCTCTAGGTGCCATAAACTCTTGCACTATGGATCTTGTGGCCGGACTAGTC
CAAAGAACGTGGTCGGATTGAAGAATTCCTCTGTTACGGCTGAGATTGATGAAATAAGAT
GTGTCAAAAGTGTTTCCACTTCCGGTGTCAAGATCAACACGTGCTGATCCGTCGCCGTTT
TGGGGACAAAGTCTTTGAAGTTGTGGTACAAATGTTTGGTCCATTGTTGGATCTGCTGTG
TTTCCGCTCGAGTTGAATATCCTGTTCGTGATAAACCCACATGCAGCTGTTCCGATCGTG
TGTCCTCCTCCTATTAATTCATATAGGTTCATCTTCAGTTTGATTAATTATATAATTGAA
--ATATATATATATGTAATATGTATACCGAATTAAAACTTAATTTTCTTTGAAAAATACG
AAAACGTTTGGTTTAAACATGAACCTGATCCTAGAGTTATCCTTATTCTTATGCAAATTA
AGTACGAGTGACA--ATAAACCATGCAGTGCACAACACTAACTATTAAAGTGAAGATTCA
AAATATGAAAG-AAAAAA-ACATGTGCGAGGAGTTTCCATCCAAACTAATGTATTGGATC
TATTATGATTTCTAAACGGTG--ATATATAGGTTACATACCAACAAGAGTGACGAGATCG
CGAGTGTTGAGGCGAAAAGCGGCGAATTTCCTTTGTTGAATGGCTAGAGAGTCACTTGGA
GAAGGAAGATTGTTAACGTTCGATGCCAAGGAAACTCTTCCATCTCTACGTCCTGTTGGG
ACTTGCCAACTTTGTCCGTTTGTCTACATACA-CCCATGCAAATTAAAGCCAAACAAACG
TTAATTACTCTCTGTCCGCTTGCACATTATTTTTGTTTTTACTTTCTTTGTTACCTATAC
TAATTTAATCTTATAGATGAAACCAAGTAAAACAAACATAAATGTTACACATAATTGTTT
GAAAATCTACTATTATAAAATCTCTA-TTTTTTTC--AAATATATGTTATGTAAGTTCTT
AAGTATCAACGTTTAGTTTGTAAACACAAAAC-CAAAGAAATGAAGAAACGTAATCTATG
TATTTTGGCGTATATATACCTTGTAAAATTAGTTAATATAAAAC-AAAAAATTGTGTTGC
CTTTGTTAATCCTCTTTACTTACTCATATCTAAATACAAACACCAAATATTGGCATTTTA
AACAATCAAGACATAGTTCTTTGCTTATGTATGATATATTGATAGTTGTATAATTAGTAT
ATATATATACTTACGAGAGCAACGGAATCACGAGCCGCTAAGGCCAATATATCAGCACAA
GAGACAACACCAGGACATGCTGCCTCGAGCTGCCTCTTGGCATCGTCAATGACTTCAAAA
CCATGAAGGTTAACGTTTGCGCCAGCGGTTCTTTCAGAGTTAGGTCCCGATAATAGCACC
GAACCATCACAACCTTGGACAAAGCAATCATGGTTGTGCATTCTCAGTAACCCCGGTGCA
ACCTTTGGATCTGAACTAAAGTGAGATGCTACAGTGGTCCGAACAATCGTCTCGGCATTA
GGGCACGTGGTCGAGTAGAACCCGATCCTCGTACCTTGGCCATACACCGCGATGAGACAA
CTAAGGAAGACTAAGAACAAAGCAAATGATCTGACCAAGCCCATTTTTTCTTTTTG-TTG
GTTTGTGTTTTAGAT-AAGACCGCAAGTGTGTTTCGAGTTAGTAGATAGAGTTTGTTTTA
GATGCATGGAAAGTGATACGAGAATGCGAGTAACTTATAGAGGGATTGAGAAGTCAAATG
GTGATGTTGAAGTCAGCGAAAGGGGCTAGAGTGTTGAGGTAATTTGACGAAACGACGACG
TTGTAATCCAATTCAAAACTGAAAACCGCGTTATGTGATTGGTCATGAGCTGGCTTCGCG
CGTTGACGATTGCAGATCATGTTGGGTTTG-TTTTTTCTCTTTTGTTCGTTTCTATCAAA
TTAATTCCTAATTAATAGTGTGTAATCATTTATAATGAATGTGATTATAGAATATTGTTT
TAGCAGGCGTTAAACTTTGATTCAACTCTAATTCTTTATTAAGAAAACTCGTATTAGTGC
ATGATATTTTCATCTACAATGCACCGACTTTGGACTGGTTAATCGAATAAGTGTTAAAAT
ACTTTAGGAAAAGAAAAAGTGTTAAAATATCCAAAACATGAACATTCACTATTCAACAAA
AGTTCACTGACCATCTCACAAAAGTGTTAAAATATCCAAAACATGAACATTCACTAATCA
CTATTCAACAAAAGTCCACGGACATCACTATTCAACAAAAGTCCACGGACCGATCCATCG
TGAGAGATTAGTGTATTGACCGGAACATATAGATAGTATAGTCTTTAACAAACAAACAAA
TAACAAAATAGTATAGTGGGTTTTCTTAATAATTAAGCTTTGTTTCTTTGACTGGTTCGG
TTTGTTTTGTTCGAATTTTAGTAATCTGGAAATGGAAGAATGATGTCGAATTTTTCAGTT
CGATTTTTTGGTAAAGATATATATTTCG---GATAAAGATCGGGTTCTACCCGCACCAGG
TTTGCTATATAGAATGATGTTGTGATGATAAAGATTAATTCTATACGTTTACTTTCATAA
CAGATTAATGACTAATGGCGACACGTTGATTGGTGGTGATCACTGATCAATAGCCAGAAC
TCATGCTGACTAAGACTAACCATCGTTGTTGGTCCATAGGAA-TTTTTTCTGCAATTAAT
TTTTATTTGAAACAATAAAAATTTGTAACAGAATAGTGACATATAACAAATAAAGAGTTT
TCTACTTGTCCCTTTAGGATATAATAAAGTCAGATGTT-AAAAAAAGAAGAGTTTTCTAT
GAATTCCTGTTTCTTAAAATAATTTTTGTCAATATAGATGTTA-TTTTCCTATAAAAATC
CATGCATGACGTTAACAAAGACTAGAAAAAATCAAATATTGAAGATTATCATATATTATA
TCTTGTCGTCGTTGATGTATATTC----ATCGACCAAATTTTGGTCTCTACACATATGTA
TATATTGGCGTCGAAGCTTAAAAG--AAA--AAAAA--AGTAAAAACCCTTATGGTCTAT
ATATAAATCTTGTTTTTATGGTACCAAAACCATATTCTAACTAATCGTAACGCAAGTGAT
CGTCTTTGCTTCAAATGTAAAGCTAGATAACCTGAACGAGTTTGGATGCTGGCATGCTGC
GACCTTGAAGTCGGTCCATTGGGTTTTTATTTGTACATACGGACAACATTAATTGCCCAT
GAGTTGCTAAAATCCTTCTCTGGGTCTTGTTACAGGCACCCTCTTCAAATTAGCCTCTAT
ATATTTTGCATGAAAATAGTCTGAGATTTCCCCGCAAATGATATTTGAATTGGAAATAA-
TTTTTCTCTAACCCCTAACCCCTAAACCCTAAACACTAAATTGCATGATCTCAATTTTTC
TGTTGAGCACATCTATCCAAAAATGTTAATTGAGCTGTTCAGATCTAAATGGGTGAAGTC
CAAATATGAACAAAACTAATGATACAAACTCAATAGCACCGTATCCAAATATGACCAAAC
TCAATAGCACCGTATCCAAATATGACCAAACTCAAATAAGACAATGATTAATTAAACAGT
GTATGGAACCTAAATATATAATATAATTTTCTATTTTCCGCAAAAACACATTTTCTCTCA
AACTCAAAAAATTGCA
>Appt-1
TGTAACGAAATTGAACTTTATTTATTCCACCAAGTCAAACCGAAAGAAATGAAATACATT
TATCAGCAACCCACTTTTGGGTTTCTCTCATATCCTTTCTATTCTATTGGGTTTAAATTT
AAATCAAACTAT-AAAAAAAAATGCCCTTGAACAAGAGTTAGCCATAAACACTTTTTTTT
AGCCATAAAAACTTAATCACTGATTAATTAACCGCAGAGCAAACCCTACGAATTTCTCCA
TTTGTCCCCGTCTTCACACCAATATTACTCATTTTAACCATTGACCTTGCGAACTGGACA
TTGAAGTTGCCTCTAGGTGCCATAAACTCTTGCACTATGGATCTTGTGGCCGGACTAGTC
CAAAGAACGTGATCGGATTGAAGAATTCCTCTGTTACGGCTGAGATTGATGAAATAAGAT
GTGTCAAAAGTGTTTCCACTTCCGGTGTCAAGATCAACACGTGCTGATCCGTCGCCGTTT
TGGGGACAAAGTCTTTGAAGTTGTGGTACAAATGTTTGGTCCATTGTTGGATCTGCTGTG
TTTCCGCTCGAGTTGAATATCCTGTTCGTGATAAACCCACATGCAGCTGTTCCGATCGTG
TGTCCTCCTCCTATTAATTCATATAGGTTCATCTTCAGTTTGATTAACAATATAATTGAA
--AAATATATATATGTAATATGTACACCGAAATAAAACTTAATTTTCTTTGAAAAATACG
AAAATGTTTGGTTTAAACATGAACCTGATCCTAGAGTTATCCTTATTCTTATGCAAATTA
AGTACGAGTGACA--ATAAACCATGCAGTGCACAACACTAACTATTAAAGTGAATATTCA
AAATATGAAAG-AAAAAA-ACACGTACGAGGAGTTTCCATCCAAACTAATGTATTGGATC
TATTCTGATTTCTAAACGGTG--ATATATAGGTTACATACCAACAAGAGTGACGAGATCG
CGAGTGTTGAGGCGAAAAGCGGAGAATTTCCTTTGTTGAATGGCTAGAGAGTCACTTGGA
GAAGGAAGATTGTTAACGTTCGATGCCAAGGAAACTCTTCCATCTCTACGTCCTGTTGGA
ACTTGCCAACTTTGTCCGTTTGTCTACATACA-CCCATGCAAATTAAAGCCAAACAAACG
TTAATTACTCTCTGTCCGCTTGTACATTATTTTTGTTTTTACTTTCTTTGTAACCAATAC
TAAGTTAATATTATAGAAGAAACCAAGTAAAACAAACATAAATGTTACACATAATTGTTT
GAAAATATAATATTATAAAATCTATA-TTTTTTTC--AAATATATGTTATGTAAGTTCTT
AAGTATCAACGTTTAGTTTGTAAACACAAAAC-CAAAGAAATGAAGAAACGTAATCTTTG
TATTTTGGCGTATATATACCTTGTAAAATTAGTTAATATAAAAC-AAAAAATTGTGTTGC
CTTTGTTAATCCTCTTTACTTACTCATATCTAAATACAAACACAAAATATTGGCATTTAA
AACAATCAAGACATAGTTCTTTGCTTATATATGATATATTGATTGTTGTATAATTAGTAT
ATATATAAACTTACGAGAGAAACCGAATCACGAGCCGCTAAGGCCAAGATATCAGCACAA
GAGACAACACCAGGACATGCTGCCTCGAGCTGCCTCTTGGCATCGTCAATGACCTCAAAA
CCATGGAGGTTAACGTTTGCGCCAGCGGTTCTTTCAGAGTTAGGTCCCGATAAAAGCACC
GAACCATCACAACCTTGGACAAAGCAATCATGGTTGTGCATTCTCAGTAACCCGGGTGCA
ACCTTTGGATCTGAACCAAAGTGAGATGCCACAGTGGTCCGAACAATTGTCTCGGCATTA
GGGCACGTAGTCGAGTAGAACCCGATCCTCGTACCTTGGCCATAAACGGCGATGAGACAA
CTAAGGAAGACTATGACCAAAGCAAATGATCGGACCAAGCCCATTTTTTCTTTTTG-TTG
GTTTGTGTTTTAGAT-AAGACCGCAAGTGTGTTTCGAGTTAGTAGATAGAGTTTGTTTTA
GATGCATGGAAAGTGATACGAGAACGTGAGTAACTTATAGAGGGATTGAGAAGTCAAATG
GTGATGTTGAAGTCAGCGAAAGGGGCTAGAGTGTTGAGGTAATTTGACAAAACGACGACG
TTGTAATCCAATTCAAAACTGAAAACCGCGTTATGTGATTGGTCATGAGCTGGCTTCGCG
CGTTGACGATTGCAGATCATGTTGGGTTTG-TTTTTTCTCTTTTGTTCGTTTCTATCAAA
CTAATTCCTAATTAATAGTGTGTAATCATTTATAATGAATGTGATTATAGAATATTGTTT
TAGCAGGCGTTAAACTTTGATTCAACTCTAATTCTTTATTAAGGAAACTCGTATTAGTGC
ATGATATTTTCATCTACAATGCACCGACTTTGGACTGGTTAATCGAATAAGTGTTAAAAT
ACTTTAGGAAAAGAAAAAGTGTTAAAATATCCAAAACATGAACATCCACTATTCAACAAA
AGTTCACTGACCGTCTCACAAAAGTGTTTAAATATCCAAAACATGAACATTCACTAATCA
CTATTCAACAAAAGTCCACGGACATCACTATTCAACAAAAGTCCACGGACCGATCCATCG
TGAGAGATTAGTGTATTGACCGGAACATATAGATAGTATAGTCTTTAACAAACAAACAAA
TAACAAAATAGTATAGTGGGTTTTCTTAATAATTAAGCTTTGTTTCTTTGACTGGTTCGG
TTTGTTTTGTTCGAATTTTAGTAATCTGGAAATGGAAGAATGATGTCGAATTTTTCAGTT
CGATTTTTTGGTAAAGATATATATTTCG---GATAAAGATCGGGTTCTACCCGCACCAGG
TTTGCTATATAGAATGATGTTGTGATGATAAAGATTAATTCTATACGTTTACTTTCATAA
CAGATTAATGACTAATGGCGACACGTTGATTGGTGGTGATCACTGATCAATAGCCAGAAC
TCATGCTGACTAAGACTAACCATCGTTGTTGGTCCATAGGAA-TTTTTTCTGCAATTAAT
TTTTATTTGAAACAATAAAAATTTGTAACAGAATAGTGACATATAACAAATAAAGAGTTT
TCTACTTGTCCCTTTAGGATATAATAAAGTCAGATGTT-AAAAAAAGAAGAGTTTTCTAT
GAATTCCTGTTTCTTAAAATAATTTTTGTCAATATAGATGTTA-TTTTCCTATAAAAATC
CATGCATGACGTTAACAAAGACTAGAAAAATTCAAAAATTGAAGATTATCATATATTATA
TCTTGTCGTCGTTGATGTATATTC----ATCGACCAAATTTTGGTCTCTACACATATGTA
TATATTGGCGTCGAAGCTTAAAAG---AA--AAAAAA-AGTAAAAACCCTTATGGTCTAT
ATATAAATCTTGTTTTTATGGTACCAAAACCATATTCTAACTAATCGTAACGCAAGTGAT
CGTCTTTGCTTCAAATGTAAAGCTAGATAACCTGAACGAGTTTGGATGCTGGCATGCTGC
GACCTTGAAGTCGGTCCATTGGGTTTTTATTTGTACATACGGACAACATTAATTGCCCAT
GAGTTGCTAAAATCCTTCTCTGGGTCTTGTTACAAGCACCCTCTTCAAATTAGCCTCTAT
ATATTTTGCATGAAAATAGTCTGAGATTTCCCCGCAAATGATATTTGAATTGAAAATAAT
TTTTTTTCTAACCCCTAACCCCTAAACCCTAAACACTAAATTGCATGATCTCAATTTTTC
TGTTGAGCACATCTATCCAAAGATGTTAATTGAGCTGTTCAGATCTAAATGGGTGAAGTC
CAAATATGAACAAAACTAATGATACAAACTCAATAGCACCGTATCCAAATATGACCAAAC
TCAATAGCACCGTATCCAAATATGACCAAACTCAAATAAGACAATGATTAATTAGACAGT
GTATGGAACCTAAATATATAATATAATTTTCTATTTTCCGCAAAAACACATTTTCTGTCA
AACTCAAAGAATTGCA
>BEZ-9
TGTAACGAAATTGAACTTTATTTATTCCACCAAGTCAAACCGAAAGAAATGAAATACATT
TATCAGCAACCCACTTTTGGGTTTCTCTCATATCCTTTCTATTCTATTGGGTTTAAATTT
AAATCAAACTAT--AAAAAAAATGCCCTTGAACAAGAGTTAGCCATAAACACTTTTTTTT
AGCCATAAAAACTTAATCACTGATTAATTAACCGCAGAGCAAACCCTACGAATTTCTCCA
TTTGTCCCCGTCTTCACACCAATATTACTCATTTTAACCATTGACCTTGCGAACTGGACA
TTGAAGTTGCCTCTAGGTGCCATAAACTCTTGCACTATGGATCTTGTGGCCGGACTAGTC
CAAAGAACGTGGTCGGATTGAAGAATTCCTCTGTTACGGCTGAGATTGATGAAATAAGAT
GTGTCAAAAGTGTTTCCACTTCCGGTGTCAAGATCAACACGTGCTGATCCGTCGCCGTTT
TGGGGACAAAGTCTTTGAAGTTGTGGTACAAATGTTTGGTCCATTGTTGGATCTGCTGTG
TTTCCGCTCGAGTTGAATATCCTGTTCGTGATAAACCCACATGCAGCTGTTCCGATCGTG
TGTCCTCCTCCTATTAATTCATATAGGTTCATCTTCAGTTTGATTAATTATATAATTGAA
--ATATATATATATGTAATATGTATACCAAATTAAAACTTAATTTTCTTTGAAAAATACG
AAAACGTTTGGTTTAAACATGAACCTGATCCTAGAGTTATCCTTATTCTTATGCAAATTA
AGTACGAGTGACA--ATAAACCATGCAGTGCACAACACTAACTATTAAAGTGAAGATTCA
AAATATGAAAG-AAAAAA-ACACGTGCGAGGAGTTTCCATCCAAACTAATGTATTGGATC
TATTCTGATTTCTAAACGGTG--ATATATAAGTTACATACCAACAAGAGTGACGAGATCG
CGAGTGTTGAGGCGAAAAGCGGCGAATTTCCTTTGTTGAATGGCTAGAGAGTCACTTGGA
GAAGGAAGATTGTTAACGTTCGATGCCAAGGAAACTCTTCCATCTCTACGTCCTGTTGGA
ACTTGCCAACTTTGTCCGTTTGTCTACATACA-CCCATGCAAAGCAAAGCCAAACAAACG
TTAATTACTCTCTGTCCGCTTGCACATTATTTTTGTTTTTACTTTCTTTGTTACCTATAC
TAATTTAATCTTATAGATGAAACCAAGTAAAACAAACATAAATGTTACACATAATTGTTT
GAAAATCTAATATTATAAAATCTCTA-TTTTTTTC--AAATATATGTTATGTAAGTTCTT
AAGTATCAACGTTTAGTTTGTAAACACAAAAC-CAAAGAAATGAAGAAACGTAATCTATG
TATTTTGGCGTATATATACCTTGTAAAATTAGTTAATATAAAAC-AAAAAATTGTGTTGC
CTTTGTTAATCCTCTTTACTTACTCATATCTAAATACAAACACCAAATATTGGCATTTTA
AACAATCAAGACATAGTTCTTTGCTTATGTATGATATATTGATAGTTGTATAATTAGTAT
ATATATAAACTTACGAGAGCAACGGAATCACGAGCCGCTAAGGCCAATATATCAGCACAA
GAGACAACACCAGGACATGCTGCCTCGAGCTGCCTCTTGGCATCGTCAATGACTTCAAAA
CCATGAAGGTTAACGTTTGCGCCAGCGGTTCTTTCAGAGTTAGGTCCCGATAATAGCACC
GAACCATCACAACCTTGGACAAAGCAATCATGGTTGTGCATTCTCAGTAACCCCGGTGCA
ACCTTTGGATCTGAACTAAAGTGAGATGCTACAGTGGTCCGAACAATCGTCTCGGCATTA
GGGCACGTGGTCGAGTAGAACCCGATCCTCGTACCTTGGCCATACACCGCGATGAGACAA
CTAAGGAAGACTAAGAACAAAGCAAATGATCTGACCAAGCCCAT-TTTTCTTTTTG-TTG
GTTTGTGTTTTAGAT-AAGATCGCAAGTGTGTTTCGAGTTAGTAGATAGAGTTTGTTTTA
GATGCATGGAAAGTGATACGAGAATGCGAGTAACTTATAGAGGGATTGAGAAGTCAAATG
GTGATGTTGAAGTCAGCGAAAGGGGCTAGAGTGTTGAGGTAATTTGACGAAACGACGACG
TTGTAATCCAATTCAAAACTGAAAACCGCGTTATGTGATTGGTCATGAGCTGGCTTCGCG
CGTTGACGATTGCAGATCATGTTGGGTTTG-TTTTTTCTCTTTTGTTCGTTTCTATCAAA
TTAATTCCTAATTAATAGTGTGTAATCATTTATAATGAATGTGATTATAGAATATTGTTT
TAGCAGGCGTTAAACTTTGATTCAACTCTAATTCTTTATTAAGAAAACTCGTATTAGTGC
ATGATATTTTCATCTACAATGCACCGACTTTGGACTGGTTAATCGAATAAGTGTTAAAAT
ACTTTAGGAAAAGAAAAAGTGTTAAAATATCCAAAACATGAACATTCACTATTCAACAAA
AGTTCACTGACCATCTCACAAAAGTGTTAAAATATCCAAAACATGAACATTCACTAATCA
CTATTCAACAAAAGTCCACGGACATCACTATTCAACAAAAGTCCACGGACCGATCCATCG
TGAGAGATTAGTGTATTGACCGGAACATATAGATAGTATAGTCTTTAACAAACAAACAAA
TAACAAAATAGTATAGTGGGTTTTCTTAATAATTAAGCTTTGTTTCTTTGACTGGTTCGG
TTTGTTTTGTTCGAATTTTAGTAATCTGGAAATGGAAGAATGATGTCGAATTTTTCAGTT
CGATTTTTTGGTAAAGATATATATTTCG---GATCAAGATCGGGTTCTACCCGCACCAGG
TTTGCTATATAGAATGATGTTGTGATGATAAAGATTAATTCTATACGTTTACTTTCATAA
CAGATTAATGACTAATGGCGACACGTTGATTGGTGGTGATCACTGATCAATAGCCAGAAC
TCATGCTGACTAAGACTAACCATCGTTGTTGGTCCATAGGAA-TTTTTTCTGCAATTAAT
TTTTATTTGAAACAATAAAAATTTGTAACAGAATAGTGACATATAACAAATAAAGAGTTT
TCTACTTGTCCCTTTAGGATATAATAAAGTCAGATGTT-TAAAAAAGAAGAGTTTTCTAT
GAATTCCTGTTTCTTAAAATAATTTTTGTCAATATAGATGTTA-TTTTCCTATAAAAATC
CATGCATGACGTTAACAAAGACTAGAAAAATTCAAAAATTGAAGATTATCATATATTATA
TCTTGTCGTCGTTGATGTATATTC----ATCGACCAAATTTTGGTCTCTACACATATGTA
TATATTGGCGTCGAAGCTTAAAAG--AAA--AAAAA--AGTAAAAACCCTTATGGTCTAT
ATATAAATCTTGTTTTTATGGTACCAAAACCATATTCTAACTAATCGTAACGCAAGTGAT
CGTCTTTGCTTCAAATGTAAAGCTAGATAACCTGAACGAGTTTGGATGCTGGCATGCTGC
GACCTTGAAGTCGGTCCATTGGGTTTTTATTTGTACATACGGACAACATTAATTGCCCAT
GAGTTGCTAAAATCCTTCTCTGGGTCTTGTTACAGGCACCCTCTTCAAATTAGCCTCTAT
ATATTTTGCATGAAAATAGTCTGAGATTTCCCTGCAAATGATATTTGAATTGGAAATAA-
TTTTTCTCTAACCCCTAACCCCTAAACCCTAAACACTAAATTGCATAATCTCAATTTTTC
TGTTGAGCACATCTATCCAAAGATGTTAATTGAGCTGTTCAGATCTAAATGGGTGAAGTC
CAAATATGAACAAAACTAATGATACAAACTCAATAGCACCGTATCCAAATATGACCAAAC
TCAATAGCACCGTATCCAAATATGACCAAACTCAAATAAGACAATGATTAATTAGACAGT
GTATGGAACCTAAATATATAATATAATTTTCTATTTTCCGCAAAAACACATTTTCTGTCA
AACTCAAAGAATTGCA
>BI-4
TGTAACGAAATTGAACTTTATTTATTCCACCAAGTCAAACCGAAAGAAATGAAATACATT
TATCAGCAACCCACTTTTGGGTTTCTCTCATATCCTTTCTATTCTATTGGGTTTAAATTT
AAATCAAACTAT--AAAAAAAATGCCCTTGAACAAGAGTTAGCCATAAACACTTTTTTTT
AGCCATAAAAACTTAATCACTGATTAATTAACCGCAGAGCAAACCCTACGAATTTCTCCA
TTTGTCCCCGTCTTCACACCAATATTACTCATTTTAACCATTGACCTTGCGAACTGGACA
TTGAAGTTGCCTCTAGGTGCCATAAACTCTTGCACTATGGATCTTGTGGCCGGACTAGTC
CAAAGAACGTGGTCGGATTGAAGAATTCCTCTGTTACGGCTGAGATTGATGAAATAAGAT
GTGTCAAAAGTGTTTCCACTTCCGGTGTCAAGATCAACACGTGCTGATCCGTCGCCGTTT
TGGGGACAAAGTCTTTGAAGTTGTGGTACAAATGTTTGGTCCATTGTTGGATCTGCTGTG
TTTCCGCTCGAGTTGAATATCCTGTTTGTGATAAACCCACATGCAGCTGTTCCGATCGTG
TGTCCTCCTCCTATTAATTCATATAGGTTCATCTTCAGTTTGATTAACAATATAATATAT
--ATATATATATATATAATATGTACACCGAAATAAAACTTAATTTTCTTTGAAAAATACG
AAAATGTTTGGTTTAAACATGAACCTGATCCTAGAGTTATCATTATTCTTATGCAAATGA
AGTACGAGTGACA--ATAAACCATGCAGTGCACAACACTAACTATTAAAGTGAATATTCA
AAATATGAAAG-AAAAAA-ACACGTACGAGGAGTTTCCATCCAAACTAATGTATTGGATC
TATTCTGATTTCTTAACGGTG--ATATATAGGTTACTTACCAACAAGAGCGACGAGATCG
CGAGTGTTGAGGCGAAAAGCGGAGAATTTCCTTTGTTGAATAGCTAGAGAGTCACTTGGA
GAAGGAAGATTGTTAACGTTCGATGCCAAGGAAACTCTTCCATCTCTACGTCCTGTTGGA
ACTTGCCAACTTTGTCCGTTTGTCTACATACA-CCCATGCAAATTAAAGCCAAACAAACG
TTAATTACTCTCTGTCCGCTTGTACATTATTTTTGTTTTTACTTTCTTTGTAACCAATAC
TAAGTTAATATTATAGAAGAAACCAAGTAAAACAAACATAAATGTTACACATAATTGTTT
GAAAATATAATATTATAAAATCTATA-TTTTTTAA--AAATATATGTTATGTAAGTTCTT
AAGTATCAACGTTTAGTTTGTAAACACAAAAC-CAAAGAAATGAAGATACGTAATCTTTG
TATTTTGGCGTATATATACCTTGTAAAATTAGTTAATATAAAAC-AAAAAAATGTGCTGC
CTTTTTTAATCCTCTTTACTTACTCATATCTAAATACAAACACAAAATATTGGCATTTAA
AACAATCAAGACATAGTTCTTTGCTTATATATGATATATTGATAGTTGTATAATTAGTAT
ATATATAAACTTACGAGAGCAACGGAATCACGAGCCGCTAAGGCCAAGATATCAGCACAA
GAGACAACACCAGGACATGCAGCCTCGAGCTGCCTCTTGGCATCGTCAATGACCTCAAAA
CCATGGAGGTTAACGTTTGCGCCAGCGGTTCTTTCAGAGTTAGGTCCCGATAAAAGCACC
GAACCATCACAACCTTGGACAAAGCAATCATGGTTGTGCATTCTCAGTAACCCGGGTGCA
ACCTTTGGATCTGAACCAAAGTGAGATGCCACAGTGGTCCGAACAATTGTCTCGGCATTA
GGGCACGTAGTCGAGTAGAACCCGATCCTCGTACCTTGGCCATAAACGGCGATGAGACAA
CTAAGGAAGACTATGACCAAAGCAAATGATCGGACCAAGCCCATTTTTTCTTTTTG-TTG
GTTTGTGTTTTAGAT-AAGACCGCAAGTGTGTTTCGAGTTAGTAGATAGAGTTTGTTTTA
GATGCATGGAAAGTGATACGAGAACGTGAGTAACTTATAGAGGGATTGAGAAGTCAAATG
GTGATGTTGAAGTCAGCGAAAGGGGCTAGAGTGTTGAGGTAATTTGACGAAACGACGACG
TTGTAATCCAATTCAAAACTGAAAACCGCGTTATGTGATTGGTCATGAGCTGGCTTCGCG
CGTTGACGATTGCAGATCATGTTGGGTTTG-TTTTTTCTCTTTTGTTCGTTTCTATCAAA
TTAATTCCTAATTAATAGTGTGTAATCATTTATAATGAATGTGATTATAGAATATTGTTT
TAGCAGGCGTTAAACTTTGATTCAACTCTAATTCTTTATTAAGAAAACTCGTATTAGTGC
ATGATATTTTCATCTACAATGCACCGACTTTGGACTGGTTAATCGAATAAGTGTTAAAAT
ACTTTAGGAAAAGAAAAAGTGTTAAAATATCCAAAACATGAACATCCACTATTCAACAAA
AGTTCACTGACCGTCTCACAAAAGTGTTAAAATATCCAAAACATGAACATTCACTAATCA
CTATTCAACAAAAGTCCACGGACATCACTATTCAACAAAAGTCCACGGACCGATCCATCG
TGAGAGATTAGTGTATTGACCGGAACATATAGATAGTATAGTCTTTAACAAACAAACAAA
TAACAAAATAGTATAGTGGGTTTTCTTAATAATTAAGCTTTGTTTCTTTGACTGGTTCGG
TTTGTTTTGTTCGAATTTTAGTAATCTGGAAATGGAAGAATGATGTCGAATTTTTCAGTT
CGATTTTTTGGTAAAGATATATATTTCG---GATCAAGATCGGGTTCTACCCGCACCAGG
TTTGCTATATAGAATGATGTTGTGATGATAAAGATTAATTCTATACGTTTACTTTCATAA
CAGATTAATGACTAATGGCGACACGTTGATTGGTGGTGATCACTGATCAATAGCCAGAAC
TCATGCTGACTAAGACTAACCATCGTTGTTGGTCCATAGGAA-TTTTTTCTGCAATTAAT
TTTTATTTGAAACAATAAAAATTTGTAACAGAATAGTGACATATAACAAATAAAGAGTTT
TCTACTTGTCCCTTTAGGATATAATAAAGTCAGATGTT-AAAAAAAGAAGAGTTTTCTAT
GAATTCCTGTTTCTTAAAATAATTTTTGTCAATATAGATGTTA-TTTTCCTATAAAAATC
CATGCATGACGTTAACAAAGACTAGAAAAATTCAAAAATTGAAGATTATCATATATTATA
TCTTGTCGTCGTTGATGTATATTC----ATCGACCAAATTTTGGTCTCTACACATATGTA
TATATTGGCGTCGAAGCTTAAAAG--AAA--AAAAA--AGTAAAAACCCTTATGGTCTAT
ATATAAATCTTGTTTTTATGGTACCAAAACCATATTCTAACTAATCGTAACGCAAGTGAT
CGTCTTTGCTTCAAATGTAAAGCTAGATAACCTGAACGAGTTTGGATGCTGGCATGCTGC
GACCTTGAAGTCGGTCCATTCGGTTTTTATTTGTACATACGGACAACATTAATTGCCCAT
GAGTTGCTAAAATCCTTCTCTGGGTCTTGTTACAGGCACCCTCTTCAAATTAGCCTCTAT
CTATTTTGCATGAAAATAGTCTGAGATTTCCCCGCAAATGATATTTGAATTGGAAATAA-
TTTTTATCTAACCCCTAACCCCTAAACCCTAAACACTAAATTGCATGATCTCAATTTTTC
TGTTGAGCACATCTATCCAAAGATGTTAATTGAGCTGTTCAGATCTAAATGGGTGAAGTC
CAAATATGAACAAAACTAATGATACAAACTCAATAGCACCGTATCCAAATATGACCAAAC
TCAATAGCACCGTATCCAAATATGACCAAACTCAAATAAGACAATGATTAATTAGACAGT
GTATGGAACCTAAATATATAATATAATTTTCTATTTTCCGCAAAAACATATTTTCTGTCA
AACTCAAAGAATTGCA
>BRE-14
TGTAACGAAATTGAACTTTATTTATTCCACCAAGTCAAACCGAAAGAAATGAAATACATT
TATCAGCAACCCACTTTTGGGTTTCTCTCATATCCTTTCTATTCTATTGGGTTTAAATTT
AAATCAAACTAT--AAAAAAAATGCCCTTGAACAAGAGTTAGCCATAAACACTTTTTTTT
AGCCATAAAAACTTAATCACTGATTAATTAACCGCAGAGCAAACCCTACGAATTTCTCCA
TTTGTCCCCGTCTTCACACCAATATTACTCATTTTAACCATTGACCTTGCGAACTGGACA
TTGAAGTTGCCTCTAGGTGCCATAAACTCTTGCACTATGGATCTTGTGGCCGGACTAGTC
CAAAGAACGTGGTCGGATTGAAGAATTCCTCTGTTACGGCTGAGATTGATGAAATAAGAT
GTGTCAAAAGTGTTTCCACTTCCGGTGTCAAGATCAACACGTGCTGATCCGTCGCCGTTT
TGGGGACAAAGTCTTTGAAGTTGTGGTACAAATGTTTGGTCCATTGTTGGATCTGCTGTG
TTTCCGCTCGAGTTGAATATCCTGTTCGTGATAAACCCACATGCAGCTGTTCCGATCGTG
TGTCCTCCTCCTATTAATTCATATAGGTTCATCTTCAGTTTGATTAATTATATAATTGAA
--ATATATATATATGTAATATGTATACCAAATTAAAACTTAATTTTCTTTGAAAAATACG
AAAACGTTTGGTTTAAACATGAACCTGATCCTAGAGTTATCCTTATTCTTATGCAAATTA
AGTACGAGTGACA--ATAAACCATGCAGTGCACAACACTAACTATTAAAGTGAAGATTCA
AAATATGAAA--AAAAAA-ACACGTGCGAGGAGTTTCCATCCAAACTAATGTATTGGATC
TATTGTGATTTCTAAACGGTG--ATATATAGGTTACATACCAACAAGAGTGACGAGATCG
CGAGTGTTGAGGCGAAAAGCGGCGAATTTCCTTTGTTGAATGGCTAGAGAGTCACTTGGA
GAAGGAAGATTGTTAACGTTCGATGCCAAGGAAACTCTTCCATCTCTACGTCCTGTTGGG
ACTTGCCAACTTTGTCCGTTTGTCTACATACA-CCCATGCAAATTAAAGCCAAACAAACG
TTAAATACTCTCTGTCCGCTTCCACATTATTTTTGTTTTTACTTTCTTTGTTACCTATAC
TAATTTAATCTTATAGATGAAACCAAGTAAAACAAACATAAATGTTACACATAATTGTTT
GAAAATCTAATATTATAAAATCTCTA-TTTTTTTC--AAATATATGTTATGTAAGTTCTT
AAGTATCAACGTTTAGTTTGTAAACACAAAAC-CAAAGAAATGAAGAAACGTAATCTATG
TATTTTGGCGTATATATACCTTGTAAAATTAGTTAATATAAAAC-AAAAAATTGTGTTGC
CTTTGTTAATCCTCTTTACTTACTCATATCTAAATACAAACACCAAATATTGGCATTTTA
AACAATCAAGACATAGTTCTTTGCTTATGTATGATATATTGATAGTTGTATAATTAGTAT
ATATATAAACTTACGAGAGCAACGGAATCACGAGCCGCTAAGGCCAATATATCAGCACAA
GAGACAACACCAGGACATGCTGCCTCGAGCTGCCTCTTGGCATCGTCAATGACTTCAAAA
CCATGAAGGTTAACGTTTGCGCCAGCGGTTCTTTCAGAGTTAGGTCCCGATAATAGCACC
GAACCATCACAACCTTGGACAAAGCAATCATGGTTGTGCATTCTCAGTAACCCCGGTGCA
ACCTTTGGATCTGAACTAAAGTGAGATGCTACAGTGGTCCGAACAATCGTCTCGGCATTA
GGGCACGTGGTCGAGTAGAACCCGATCCTCGTACCTTGGCCATACACCGCGATGAGACAA
CTAAGGAAGACTAAGAACAAAGCAAATGATCTGACCAAGCCCATTTTTTCTTTTTG-TTG
GTTTGTGTTTTAGAT-AAGATCGCAAGTGTGTTTCGAGTTAGTAGATAGAGTTTGTTTTA
GATGCATGGAAAGTGATACGAGAACGCGAGTAACTTATAGAGGGATTGAGAAGTCAAATG
GTGATGTTGAAGTCAGCGAAAGGGGCTAGAGTGTTGAGGTAATTTGACGAAACGACGACG
TTGTAATCCAATTCAAAACTGAAAACCGCGTTATGTGATTGGTCATGAGCTGGCTTCGCG
CGTTGACGATTGCAGATCATGTTGGGTTTG-TTTTTTCTCTTTTGTTCGTTTCTATCAAA
CTAATTCCTAATTAATAGTGTGTAATCATTTATAATGAATGTGATTATAGAATATTGTTT
TAGCAGGCGTTAAACTTTGATTCAACTCTAATTCTTTATTAAGAAAACTCGTATTAGTGC
ATGATATTTTCATCTACAATGCACCGACTTTGGACTGGTTAATCGAATAAGTGTTAAAAT
ACTTTAGGAAAAGAAAAAGTGTTAAAATATCCAAAACATGAACATTCACTATTCAACAAA
AGTTCACTGACCATCTCACAAAAGTGTTAAAATATCCAAAACATGAACATTCACTAATCA
CTATTCAACAAAAGTCCACGGACATCACTATTCAACAAAAGTCCACGGACCGATCCATCG
TGAGAGATTAGTGTATTGACCGGAACATATAGATAGTATAGTCTTTAACAAACAAACAAA
TAACAAAATAGTATAGTGGGTTTTCTTAATAATTAAGCTTTGTTTCTTTGACTGGTTCGG
TTTGTTTTGTTCGAATTTTAGTAATCTGGAAATGGAAGAATGATGTCGAATTTTTCAGTT
CGATTTTTTGGTAAAGATATATATTTCG---GATCAAGATCGGGTTCTACCCGCACCAGG
TTTGCTATATAGAATGATGTTGTGATGATAAAGATTAATTCTATACGTTTACTTTCATAA
CAGATTAATGACTAATGGCGACACGTTGATTGGTGGTGATCACTGATCAATAGCCAGAAC
TCATGCTGACTAAGACTAACCATCGTTGTTGGTCCATAGGAA-TTTTTTCTGCAATTAAT
TTTTATTTGAAACAATAAAAATTTGTAACAGAATAGTGACATATAACAAATAAAGAGTTT
TCTACTTGTCCCTTTAGGATATAATAAAGTCAGATGTT-AAAAAAAGAAGAGTTTTCTAT
GAATTCCTGTTTCTTAAAATAATTTTTGTCAATATAGATGTTA-TTTTCCTATAAAAATC
CATGCATGACGTTAACAAAGACTAGAAAAATTCAAAAATTGAAGATTATCATATATTATA
TCTTGTCGTCGTTGATGTATATTC----ATCGACCAAATTTTGGTCTCTACACATATGTA
TATATTGGCGTCGAAGCTTAAAAG--AAA--AAAAA--AGTAAAAACCCTTATGGTCTAT
ATATAAATCTTGTTTTTATGGTACCAAAACCATATTCTAACTAATCGTAACGCAAGTGAT
CGTCTTTGCTTCAAATGTAAAGCTAGATAACCTGAACGAGTTTGGATGCTGGCATGCTGC
GACCTTGAAGTCGGTCCATTGGGTTTTTATTTGTACATACGGACAACATTAATTGCCCAT
GAGTTGCTAAAATCCTTCTCTGGGTCTTGTTACAGGCACCCTCTTCAAATTAGCCTCTAT
ATATTTTGCATGAAAATAGTCTGAGATTTCCCCGCAAATGATATTTGAATTGGAAATAA-
TTTTTCTCTAACCCTTAACCCCTAAACCCTAAACACTAAATTGCATGATCTCAATTTTTC
TGTTGAGCACATCTATCCAAAGATGTTAATTGAGCTGTTCAGATCTAAATGGGTGAAATC
CAAATATGAACAAAACTAATGATACAAACTCAATAGCACCGTATCCAAATATGACCAAAC
TCAATAGCACCGTATCCAAATATGACCAAACTCAAAT---ACAATGATTAATTAGACAGT
GTATGGAACCTAAATATATAATATAATTTTCTATTTTCCGCAAAAACACATTTTTTGTCA
AACTCAAAGAATTGCA
>BRI-2
TGTAACGAAATTGAACTTTATTTATTCCACCAAGTCAAACCGAAAGAAATGAAATACATT
TATCAGCAACCCACTTTTGGGTTTCTCTCATATCCTTTCTATTCTATTGGGTTTAAATTT
AAATCAAACTAT--AAAAAAAATGCCCTTGAACAAGAGTTAGCCATAAACACTTTTTTTT
AGCCATAAAAACTTAATCACTGATTAATTAACCGCAGAGCAAACCCTACGAATTTCTCCA
TTTGTCCCCGTCTTCACACCAATATTACTCATTTTAACCATTGACCTTGCGAACTGGACA
TTGAAGTTGCCTCTAGGTGCCATAAACTCTTGCACTATGGATCTTGTGGCCGGACTAGTC
CAAAGAACGTGATCGGATTGAAGAATTCCTCTGTTACGGCTGAGATTGATGAAATAAGAT
GTGTCAAAAGTGTTTCCACTTCCGGTGTCAAGATCAACACGTGCTGATCCGTCGCCGTTT
TGGGGACAAAGTCTTTGAAGTTGTGGTACAAATGTTTGGTCCATTGTTGGATCTGCTGTG
TTTCCGCTCGAGTTGAATATCCTGTTCGTGATAAACCCACATGCAGCTGTTCCGATCGTG
TGTCCTCCTCCTATTAATTCATATAGGTTCATCTTCAGTTTGATTAACAATATAATTGAA
--AAATATATATATGTAATATGTACACCGAAATAAAACTTAATTTTCTTTGAAAAATACG
AAAATGTTTGGTTTAAACATGAACCTGATCCTAGAGTTATCCTTATTCTTATGCAAATTA
AGTACGAGTGACA--ATAAACCATGCAGTGCACAACACTAACTATTAAAGTGAATATTCA
AAATATGAAAG-AAAAAA-ACACGTACGAGGAGTTTCCATCCAAACTAATGTATTGGATC
TATTCTGATTTCTAAACGGTG--ATATATAGGTTACATACCAACAAGAGTGACGAGATCG
CGAGTGTTGAGGCGAAAAGCGGAGAATTTCCTTTGTTGAATGGCTAGAGAGTCACTTGGA
GAAGGAAGATTGTTAACGTTCGATGCCAAGGAAACTCTTCCATCTCTACGTCCTGTTGGA
ACTTGCCAACTTTGTCCGTTTGTCTACATACA-CCCATGCAAATTAAAGCCAAACAAACG
TTAATTACTCTCTGTCCGCTTGTACATTATTTTTGTTTTTACTTTCTTTGTAACCAATAC
TAAGTTAATATTATAGAAGAAACCAAGTAAAACAAACATAAATGTTACACATAATTGTTT
GAAAATATAATATTATAAAATCTATA-TTTTTTTC--AAATATATGTTATGTAAGTTCTT
AAGTATCAACGTTTAGTTTGTAAACACAAAAC-CAAAGAAATGAAGAAACGTAATCTTTG
TATTTTGGCGTATATATACCTTGTAAAATTAGTTAATATAAAAC-AAAAAATTGTGTTGC
CTTTGTTAATCCTCTTTACTTACTCATATCTAAATACAAACACAAAATATTGGCATTTAA
AACAATCAAGACATAGTTCTTTGCTTATATATGATATATTGATTGTTGTATAATTAGTAT
ATATATAAACTTACGAGAGAAACCGAATCACGAGCCGCTAAGGCCAAGATATCAGCACAA
GAGACAACACCAGGACATGCTGCCTCGAGCTGCCTCTTGGCATCGTCAATGACCTCAAAA
CCATGGAGGTTAACGTTTGCGCCAGCGGTTCTTTCAGAGTTAGGTCCCGATAAAAGCACC
GAACCATCACAACCTTGGACAAAGCAATCATGGTTGTGCATTCTCAGTAACCCGGGTGCA
ACCTTTGGATCTGAACCAAAGTGAGATGCCACAGTGGTCCGAACAATTGTCTCGGCATTA
GGGCACGTAGTCGAGTAGAACCCGATCCTCGTACCTTGGCCATAAACGGCGATGAGACAA
CTAAGGAAGACTATGACCAAAGCAAATGATCGGACCAAGCCCATTTTTTCTTTTTG-TTG
GTTTGTGTTTTAGAT-AAGACCGCAAGTGTGTTTCGAGTTAGTAGATAGAGTTTGTTTTA
GATGCATGGAAAGTGATACGAGAACGTGAGTAACTTATAGAGGGATTGAGAAGTCAAATG
GTGATGTTGAAGTCAGCGAAAGGGGCTAGAGTGTTGAGGTAATTTGACAAAACGACGACG
TTGTAATCCAATTCAAAACTGAAAACCGCGTTATGTGATTGGTCATGAGCTGGCTTCGCG
CGTTGACGATTGCAGATCATGTTGGGTTTG-TTTTTTCTCTTTTGTTCGTTTCTATCAAA
CTAATTCCTAATTAATAGTGTGTAATCATTTATAATGAATGTGATTATAGAATATTGTTT
TAGCAGGCGTTAAACTTTGATTCAACTCTAATTCTTTATTAAGGAAACTCGTATTAGTGC
ATGATATTTTCATCTACAATGCACCGACTTTGGACTGGTTAATCGAATAAGTGTTAAAAT
ACTTTAGGAAAAGAAAAAGTGTTAAAATATCCAAAACATGAACATCCACTATTCAACAAA
AGTTCACTGACCGTCTCACAAAAGTGTTAAAATATCCAAAACATGAACATTCACTAATCA
CTATTCAACAAAAGTCCACGGACATCACTATTCAACAAAAGTCCACGGACCGATCCATCG
TGAGAGATTAGTGTATTGACCGGAACATATAGATAGTATAGTCTTTAACAAACAAACAAA
TAACAAAATAGTATAGTGGGTTTTCTTAATAATTAAGCTTTGTTTCTTTGACTGGTTCGG
TTTGTTTTGTTCGAATTTTAGTAATCTGGAAATGGAAGAATGATGTCGAATTTTTCAGTT
CGATTTTTTGGTAAAGATATATATTTCG---GATAAAGATCGGGTTCTACCCGCACCAGG
TTTGCTATATAGAATGATGTTGTGATGATAAAGATTAATTCTATACGTTTACTTTCATAA
CAGATTAATGACTAATGGCGACACGTTGATTGGTGGTGATCACTGATCAATAGCCAGAAC
TCATGCTGACTAAGACTAACCATCGTTGTTGGTCCATAGGAA-TTTTTTCTGCAATTAAT
TTTTATTTGAAACAATAAAAATTTGTAACAGAATAGTGACATATAACAAATAAAGAGTTT
TCTACTTGTCCCTTTAGGATATAATAAAGTCAGATGTT-TTAAAAAGAAGAGTTTTCTAT
GAATTCCTGTTTCTTAAAATAATTTTTGTCAATATAGATGTTA-TTTTCCTATAAAAATC
CATGCATGACGTTAACAAAGACTAGAAAAATTCAAAAATTGAAGATTATCATATATTATA
TCTTGTCGTCGTTGATGTATATTC----ATCGACCAAATTTTGGTCTCTACACATATGTA
TATATTGGCGTCGAAGCTTAAAAG--AAA--AAAAA--AGTAAAAACCCTTATGGTCTAT
ATATAAATCTTGTTTTTATGGTACCAAAACCATATTCTAACTAATCGTAACGCAAGTGAT
CGTCTTTGCTTCAAATGTAAAGCTAGATAACCTGAACGAGTTTGGATGCTGGCATGCTGC
GACCTTGAAGTCGGTCCATTGGGTTTTTATTTGTACATACGGACAACATTAATTGCCCAT
GAGTTGCTAAAATCCTTCTCTGGGTCTTGTTACAAGCACCCTCTTCAAATTAGCCTCTAT
ATATTTTGCATGAAAATAGTCTGAGATTTCCCCGCAAATGATATTTGAATTGGAAATAA-
TTTTTCTCTAACCCCTAACCCCTAAACCCTAAACACTAAATTGCATAATCTCAATTTTTC
TGTTGAGCACATCTATCTAAAGATGTTAATTGAGCTGTTCAGATCTAAATGGGTGAAGTC
CAAATATGAACAAAACTAATGATACAAACTCAATAGCACCGTATCCAAATATGACCAAAC
TCAATAGCACCGTATCCAAATATGACCAAACTCAAATAAGACAATGATTAATTAGACAGT
GTATGGAACCTAAATATATAATATAATTTTCTATTTTCCGCAAAAACACATTTTCTCTCA
AACTCAAAGAATTGCA
>Ba-1
TGTAACGAAATTGAACTTTATTTATTCCACCAAGTCAAACCGAAAGAAATGAAATACATT
TATCAGCAACCCACTTTTGGGTTTCTCTCATATCCTTTCTATTCTATTGGGTTTAAATTT
AAATCAAACTAT-AAAAAAAAATGCCCTTGAACAAGAGTTAGCCATAAACACTTTTTTTT
AGCCATAAAAACTTAATCACTGATTAATTAACCGCAGAGCAAACCCTACGAATTTCTCCA
TTTGTCCCCGTCTTCACACCAATATTACTCATTTTAACCATTGACCTTGCGAACTGGACA
TTGAAGTTGCCTCTAGGTGCCATAAACTCTTGCACTATGGATCTTGTGGCCGGACTAGTC
CAAAGAACGTGATCGGATTGAAGAATTCCTCTGTTACGGCTGAGATTGATGAAATAAGAT
GTGTCAAAAGTGTTTCCACTTCCGGTGTCAAGATCAACACGTGCTGATCCGTCGCCGTTT
TGGGGACAAAGTCTTTGAAGTTGTGGTACAAATGTTTGGTCCATTGTTGGATCTGCTGTG
TTTCCGCTCGAGTTGAATATCCTGTTCGTGATAAACCCACATGCAGCTGTTCCGATCGTG
TGTCCTCCTCCTATTAATTCATATAGGTTCATCTTCAGTTTGATTAACAATATAATTGAA
--AAATATATATATGTAATATGTACACCGAAATAAAACTTAATTTTCTTTGAAAAATACG
AAAATGTTTGGTTTAAACATGAACCTGATCCTAGAGTTATCCTTATTCTTATGCAAATTA
AGTACGAGTGACA--ATAAACCATGCAGTGCACAACACTAACTATTAAAGTGAATATTCA
AAATATGAAAG-AAAAAA-ACACGTACGAGGAGTTTCCATCCAAACTAATGTATTGGATC
TATTCTGATTTCTAAACGGTG--ATATATAGGTTACATACCAACAAGAGTGACGAGATCG
CGAGTGTTGAGGCGAAAAGCGGAGAATTTCCTTTGTTGAATGGCTAGAGAGTCACTTGGA
GAAGGAAGATTGTTAACGTTCGATGCCAAGGAAACTCTTCCATCTCTACGTCCTGTTGGA
ACTTGCCAACTTTGTCCGTTTGTCTACATACA-CCCATGCAAATTAAAGCCAAACAAACG
TTAATTACTCTCTGTCCGCTTGTACATTATTTTTGTTTTTACTTTCTTTGTAACCAATAC
TAAGTTAATATTATAGAAGAAACCAAGTAAAACAAACATAAATGTTACACATAATTGTTT
GAAAATATAATATTATAAAATCTATA-TTTTTTTC--AAATATATGTTATGTAAGTTCTT
AAGTATCAACGTTTAGTTTGTAAACACAAAAC-CAAAGAAATGAAGAAACGTAATCTTTG
TATTTTGGCGTATATATACCTTGTAAAATTAGTTAATATAAAAC-AAAAAATTGTGTTGC
CTTTGTTAATCCTCTTTACTTACTCATATCTAAATACAAACACAAAATATTGGCATTTAA
AACAATCAAGACATAGTTCTTTGCTTATATATGATATATTGATTGTTGTATAATTAGTAT
ATATATAAACTTACGAGAGAAACCGAATCACGAGCCGCTAAGGCCAAGATATCAGCACAA
GAGACAACACCAGGACATGCTGCCTCGAGCTGCCTCTTGGCATCGTCAATGACCTCAAAA
CCATGGAGGTTAACGTTTGCGCCAGCGGTTCTTTCAGAGTTAGGTCCCGATAAAAGCACC
GAACCATCACAACCTTGGACAAAGCAATCATGGTTGTGCATTCTCAGTAACCCGGGTGCA
ACCTTTGGATCTGAACCAAAGTGAGATGCCACAGTGGTCCGAACAATTGTCTCGGCATTA
GGGCACGTAGTCGAGTAGAACCCGATCCTCGTACCTTGGCCATAAACGGCGATGAGACAA
CTAAGGAAGACTATGACCAAAGCAAATGATCGGACCAAGCCCATTTTTTCTTTTTG-TTG
GTTTGTGTTTTAGAT-AAGACCGCAAGTGTGTTTCGAGTTAGTAGATAGAGTTTGTTTTA
GATGCATGGAAAGTGATACGAGAACGTGAGTAACTTATAGAGGGATTGAGAAGTCAAATG
GTGATGTTGAAGTCAGCGAAAGGGGCTAGAGTGTTGAGGTAATTTGACAAAACGACGACG
TTGTAATCCAATTCAAAACTGAAAACCGCGTTATGTGATTGGTCATGAGCTGGCTTCGCG
CGTTGACGATTGCAGATCATGTTGGGTTTG-TTTTTTCTCTTTTGTTCGTTTCTATCAAA
CTAATTCCTAATTAATAGTGTGTAATCATTTATAATGAATGTGATTATAGAATATTGTTT
TAGCAGGCGTTAAACTTTGATTCAACTCTAATTCTTTATTAAGGAAACTCGTATTAGTGC
ATGATATTTTCATCTACAATGCACCGACTTTGGACTGGTTAATCGAATAAGTGTTAAAAT
ACTTTAGGAAAAGAAAAAGTGTTAAAATATCCAAAACATGAACATCCACTATTCAACAAA
AGTTCACTGACCGTCTCACAAAAGTGTTTAAATATCCAAAACATGAACATTCACTAATCA
CTATTCAACAAAAGTCCACGGACATCACTATTCAACAAAAGTCCACGGACCGATCCATCG
TGAGAGATTAGTGTATTGACCGGAACATATAGATAGTATAGTCTTTAACAAACAAACAAA
TAACAAAATAGTATAGTGGGTTTTCTTAATAATTAAGCTTTGTTTCTTTGACTGGTTCGG
TTTGTTTTGTTCGAATTTTAGTAATCTGGAAATGGAAGAATGATGTCGAATTTTTCAGTT
CGATTTTTTGGTAAAGATATATATTTCG---GATAAAGATCGGGTTCTACCCGCACCAGG
TTTGCTATATAGAATGATGTTGTGATGATAAAGATTAATTCTATACGTTTACTTTCATAA
CAGATTAATGACTAATGGCGACACGTTGATTGGTGGTGATCACTGATCAATAGCCAGAAC
TCATGCTGACTAAGACTAACCATCGTTGTTGGTCCATAGGAA-TTTTTTCTGCAATTAAT
TTTTATTTGAAACAATAAAAATTTGTAACAGAATAGTGACATATAACAAATAAAGAGTTT
TCTACTTGTCCCTTTAGGATATAATAAAGTCAGATGTT-AAAAAAAGAAGAGTTTTCTAT
GAATTCCTGTTTCTTAAAATAATTTTTGTCAATATAGATGTTA-TTTTCCTATAAAAATC
CATGCATGACGTTAACAAAGACTAGAAAAATTCAAAAATTGAAGATTATCATATATTATA
TCTTGTCGTCGTTGATGTATATTC----ATCGACCAAATTTTGGTCTCTACACATATGTA
TATATTGGCGTCGAAGCTTAAAAG--AAA--AAAAAA-AGTAAAAACCCTTATGGTCTAT
ATATAAATCTTGTTTTTATGGTACCAAAACCATATTCTAACTAATCGTAACGCAAGTGAT
CGTCTTTGCTTCAAATGTAAAGCTAGATAACCTGAACGAGTTTGGATGCTGGCATGCTGC
GACCTTGAAGTCGGTCCATTGGGTTTTTATTTGTACATACGGACAACATTAATTGCCCAT
GAGTTGCTAAAATCCTTCTCTGGGTCTTGTTACAAGCACCCTCTTCAAATTAGCCTCTAT
ATATTTTGCATGAAAATAGTCTGAGATTTCCCCGCAAATGATATTTGAATTGAAAATAAT
TTTTTTTCTAACCCCTAACCCCTAAACCCTAAACACTAAATTGCATGATCTCAATTTTTC
TGTTGAGCACATCTATCCAAAGATGTTAATTGAGCTGTTCAGATCTAAATGGGTGAAGTC
CAAATATGAACAAAACTAATGATACAAACTCAATAGCACCGTATCCAAATATGACCAAAC
TCAATAGCACCGTATCCAAATATGACCAAACTCAAATAAGACAATGATTAATTAGACAGT
GTATGGAACCTAAATATATAATATAATTTTCTATTTTCCGCAAAAACACATTTTCTGTCA
AACTCAAAGAATTGCA
>Baa1-2
TGTAACGAAATTGAACTTTATTTATTCCACCAAGTCAAACCGAAAGAAATGAAATACATT
TATCAGCAACCCACTTTTGGGTTTCTCTCATATCCTTTCTATTCTATTGGGTTTAAATTT
AAATCAAACTAT--AAAAAAAATGCCCTTGAACAAGAGTTAGCCATAAACACTTTTTTTT
AGCCATAAAAACTTAATCACTGATTAATTAACCGCAGAGCAAACCCTACGAATTTCTCCA
TTTGTCCCCGTCTTCACACCAATATTACTCATTTTAACCATTGACCTTGCGAACTGGACA
TTGAAGTTGCCTCTAGGTGCCATAAACTCTTGCACTATGGATCTTGTGGCCGGACTAGTC
CAAAGAACGTGGTCGGATTGAAGAATTCCTCTGTTACGGCTGAGATTGATGAAATAAGAT
GTGTCAAAAGTGTTTCCACTTCCGGTGTCAAGATCAACACGTGCTGATCCGTCGCCGTTT
TGGGGACAAAGTCTTTGAAGTTGTGGTACAAATGTTTGGTCCATTGTTGGATCTGCTGTG
TTTCCGCTCGAGTTGAATATCCTGTTTGTGATAAACCCACATGCAGCTGTTCCGATCGTG
TGTCCTCCTCCTATTAATTCATATAGGTTCATCTTCAGTTTGATTAATTATATAATTGAN
--NNNNNNNNNNNNNNNNNNNNNNCACCGAAATAAAACTTAATTTTCTTTGAAAAATACG
AAAATGTTTGGTTTAAACATGAACCTGATCCTAGAGTTATCATTATTCTTATGCAAATGA
AGTACGAGTGACA--ATAAACCATGCAGTGCACAACACTAACTATTAAAGTGAATATTCA
AAATATGAAAG-AAAAAA-ACACGTACGAGGAGTTTCCATCCAAACTAATGTATTGGATC
TATTCTGATTTCTTAACGGTG--ATATATAGGTTACTTACCAACAAGAGCGACGAGATCG
CGAGTGTTGAGGCGAAAAGCGGAGAATTTCCTTTGTTGAATAGCTAGAGAGTCACTTGGA
GAAGGAAGATTGTTAACGTTCGATGCCAAGGAAACTCTTCCATCTCTACGTCCTGTTGGA
ACTTGCCAACTTTGTCCGTTTGTCTACATACA-CCCATGCAAATTAAAGCCAAACAAACG
TTAATTACTCTCTGTCCGCTTGTACATTATTTTTGTTTTTACTTTCTTTGTAATCAATAC
TAATTTAATATTATAGATGTAACCAAGTAAAACAAACATAAATGTTACACATAATTGTTT
TAAAATATAAAATTATAANNNNNNNN-NNTTTTTC--AAATATATGTTATGTAAGTTCTT
AAGTATCAACGTTTAGTTTGTAAACACAAAAC-CAAAGAAATGNNNNNNNNNNNNNNNNN
NNNNNNNNNNNNNNNNNNNNNNNNNAAATTAGTTAATATAAAAC-AAAAAATTGTGCTGC
CTTTTTTAATCCTCTTTACTTACTCATATCTAAATACAAACACAAAATATTGGCATTTAA
AACAATCAAGACATAGTTCTTTGCTTATATATGATATATTGATAGTTGTATAATTAGTAT
ATATATAAACTTACGAGAGCAACGGAATCACGAGCCGCTAAGGCCAAGATATCAGCACAA
GAGACAACACCAGGACATGCAGCCTCGAGCTGCCTCTTGGCATCGTCAATGACCTCAAAA
CCATGGAGGTTAACGTTTGCGCCAGCGGTTCTTTCAGAGTTAGGTCCCGATAAAAGCACC
GAACCATCACAACCTTGGACAAAGCAATCATGGTTGTGCATTCTCAGTAACCCGGGTGCA
ACCTTTGGATCTGAACCAAAGTGAGATGCCACAGTGGTCCGAACAATTGTCTCGGCATTA
GGGCACGTAGTCGAGTAGAACCCGATCCTCGTACCTTGGCCATAAACGGCGATGAGACAA
CTAAGGAAGACTATGACCAAAGCAAATGATCGGACCAAGCCCATTTTTTCTTTTTG-TTG
GTTTGTGTTTTAGAT-AAGACCGCAAGTGTGTTTCGAGTTAGTAGATAGAGTTTGTTTTA
GATGCATGGAAAGTGATACGAGAACGTGAGTAACTTATAGAGGGATTGAGAAGTCAAATG
GTGATGTTGAAGTCAGCGAAAGGGGCTAGAGTGTTGAGGTAATTTGACAAAACGACGACG
TTGTAATCCAATTCAAAACTGAAAACCGCGTTATGTGATTGGTCATGAGCTGGCTTCGCG
CGTTGACGATTGCAGATCATGTTGGGTTTG-TTTTTTCTCTTTTGTTCGTTTCTATCAAA
CTAATTCCTAATTAATAGTGTGTAATCATTTATAATGAATGTGATTATAGAATATTGTTT
TAGCAGGCGTTAAACTTTGATTCAACTCTAATTCTTTATTAAGAAAACTCGTATTAGTGC
ATGATATTTTCATCTACAATGCACCGACTTTGGACTGGTTAATCGAATAAGTGTTAAAAT
ACTTTAGGAAAAGAAAAAGTGTTAAAATATCCAAAACATGAACATTCACTATTCAACAAA
AGTTCACTGACCATCTCACAAAAGTGTTAAAATATCCAAAACATGAACATTCACTAATCA
CTATTCAACAAAAGTCCACGGACATCACTATTCAACAAAAGTCCACGGACCGATCCATCG
TGAGAGATTAGTGTATTGACCGGAACATATAGATAGTATAGTCTTTAACAAACAAACAAA
TAACAAAATAGTATAGTGGGTTTTCTTAATAATTAAGCTTTGTTTCTTTGACTGGTTCGG
TTTGTTTTGTTCGAATTTTAGTAATCTGGAAATGGAAGAATGATGTCGAATTTTTCAGTT
CGATTTTTTGGTAAAGATATATATTTCG---GATAAAGATCGGGTTCTACCCGCACCAGG
TTTGCTATATAGAATGATGTTGTGATGATAAAGATTAATTCTATACGTTTACTTTCATAA
CAGATTAATGACTAATGGCGACACGTTGATTGGTGGTGATCACTGATCAATAGCCAGAAC
TCATGCTGACTAAGACTAACCATCGTTGTTGGTCCATAGGAA-TTTTTTCTGCAATTAAT
TTTTATTTGAAACAATAAAAATTTGTAACAGAATAGTGACATATAACAAATAAAGAGTTT
TCTACTTGTCCCTTTAGGATATAATAAAGTCAGATGTT-AAAAAAAGAAGAGTTTTCTAT
GAATTCCTGTTTCTTAAAATAATTTTTGTCAATATAGATGTTA-TTTTCCTATAAAAATC
CATGCATGACGTTAACAAAGACTAGAAAAATTCAAAAATTGAAGATTATCATATATTATA
TCTTGTCGTCGTTGATGTATATTC----ATCGACCAAATTTTGGTCTCTACACATATGTA
TATATTGGCGTCGAAGCTTAAAAG--AAA--AAAAA--AGAAAAAACCCTTATGGTCTAT
ATATAAATCTTGTTTTTATGGTACCAAAACCATATTCTAACTAATCGTAACGCAAGTGAT
CGTCTTTGCTTCAAATGTAAAGCTAGATAACCTGAACGAGTTTGGATGCTGGCATGCTGC
GACCTTGAAGTCGGTCCATTGGGTTTTTATTTGTACATACGGACAACATTAATTGCCCAT
GAGTTGCTAAAATCCTTCTCTGGGTCTTGTTACAGGCACCCTCTTCAAATTAGCCTCTAT
ATATTTTGCATGAAAATAGTCTGAGATTTCCCCGCAAATGATATTTGAATTGGAAATAA-
TTTTTCTCTAACCCCTAACCCCTAAACCCTAAACACTAAATTGTATGATCTCAATTTTTC
TGTTGAGCACATCTATCCAAAGATGTTAATTGAGCTGTTCAGATCTAAATGGGTGAAGTC
CAAATATGAACAAAACTAATGATACAAACTCAATAGCACCGTATCCAAATATGACCAAAC
TCAATAGCACCGTATCCAAATATGACCAAACTCAAATAAGACAATGATTAATTAGACAGT
GTATGGAACCTAAATATATAATATAATTTTCTATTTTCCGCAAAAACACATTTTCTGTCA
AACTCAAAGAATTGCA
>Baa4-1
TGTAACGAAATTGAACTTTATTTATTCCACCAAGTCAAACCGAAAGAAATGAAATACATT
TATCAGCAACCCACTTTTGGGTTTCTCTCATATCCTTTCTATTCTATTGGGTTTAAATTT
AAATCAAACTAT--AAAAAAAATGCCCTTGAACAAGAGTTAGCCATAAACACTTTTTTTT
AGCCATAAAAACTTAATCACTGATTAATTAACCGCAGAGCAAACCCTACGAATTTCTCCA
TTTGTCCCCGTCTTCACACCAATATTACTCATTTTAACCATTGACCTTGCGAACTGGACA
TTGAAGTTGCCTCTAGGTGCCATAAACTCTTGCACTATGGATCTTGTGGCCGGACTAGTC
CAAAGAACGTGGTCGGATTGAAGAATTCCTCTGTTACGGCTGAGATTGATGAAATAAGAT
GTGTCAAAAGTGTTTCCACTTCCGGTGTCAAGATCAACACGTGCTGATCCGTCGCCGTTT
TGGGGACAAAGTCTTTGAAGTTGTGGTACAAATGTTTGGTCCATTGTTGGATCTGCTGTG
TTTCCGCTCGAGTTGAATATCCTGTTCGTGATAAACCCACATGCAGCTGTTCCGATCGTG
TGTCCTCCTCCTATTAATTCATATAGGTTCATCTTCAGTTTGATTAATTATATAATTGAA
--AAATATATATATGTAATATGTATACCGAATTAAAACTTAATTTTCTTTGAAAAATACG
AAAACGTTTGGTTTAAACATGAACCTGATCCTAGAGTTATCCTTATTCTTATGCAAATTA
AGTACGAGTGACA--ATAAACCATGCAGTGCACAACACTAACTATTAAAGTGAATATTCA
AANNNNNNAAG-AAAAAA-ACACGTACGAGGAGTTTCCATCCAAACTAATGTATTGGATC
TATTATGATTTCTAAACGGTG--ATATATAGGTTACATACCAACAAGAGTGACGAGATCG
CGAGTGTTGAGGCGAAAAGCGGCGAATTTCCTTTGTTGAATGGCTAGAGAGTCACTTGGA
GAAGGAAGATTGTTAACGTTCGATGCCAAGGAAACTCTTCCATCTCTACGTCCTGTTGGG
ACTTGCCAACTTTGTCCGTTTGTCTACATACA-CCCATGCAAATTAAAGCCAAACAAACG
TTAATTACTCTCTGTCCGCTTGCACATTATTTTTGTTTTTACTTTCTTTGTTACCTATAC
TAATTTAATCTTATAGATGAAACCAAGTAAAACAAACATAAATGTTACACATAATTGTTT
GAAAATCTAATATTATAAAATCTCTA-TTTTTTTC--AAATATATGTTATGTAAGTTCTT
AAGTATCAACGTTTAGTTTGTAAACACAAAAC-CAAAGAAATGAAGAAACGTAATCTATG
TATTTTGGCGTATATATACCTTGTAAAATTAGTTAATATAAAAC-AAAAAATTGTGTTGC
CTTTGTTAATCCTCTTTACTTACTCATATCTAAATACAAACACAAAATATTGGCATTTTA
AACAATCAAGACATAGTTCTTTGCTTATGTATGATATATTGATAGTTGTATAATTAGTAT
ATATATATACTTACGAGAGCAACGGAATCACGAGCCGCTAAGGCCAATATATCAGCACAA
GAGACAACACCAGGACATGCTGCCTCGAGCTGCCTCTTGGCATCGTCAATGACTTCAAAA
CCATGAAGGTTAACGTTTGCGCCAGCGGTTCTTTCAGAGTTAGGTCCCGATAATAGCACC
GAACCATCACAACCTTGGACAAAGCAATCATGGTTGTGCATTCTCAGTAACCCCGGTGCA
ACCTTTGGATCTGAACTAAAGTGAGATGCTACAGTGGTCCGAACAATCGTCTCGGCATTA
GGGCACGTGGTCGAGTAGAACCCGATCCTCGTACCTTGGCCATACACCGCGATGAGACAA
CTAAGGAAGACTAAGAACAAAGCAAATGATCTGACCAAGCCCATTTTTTCTTTTTG-TTG
GTTTGTGTTTTAGAT-AAGACCGCAAGTGTGTTTCGAGTTAGTAGATAGAGTTTGTTTTA
GATGCATGGAAAGTGATACGAGAATGCGAGTAACTTATAGAGGGATTGAGAAGTCAAATG
GTGATGTTGAAGTCAGCGAAAGGGGCTAGAGTGTTGAGGTAATTTGACGAAACGACGACG
TTGTAATCCAATTCAAAACTGAAAACCGCGTTATGTGATTGGTCATGAGCTGGCTTCGCG
CGTTGACGATTGCAGATCATGTTGGGTTTG-TTTTTTCTCTTTTGTTCGTTTCTATCAAA
TTAATTCCTAATTAATAGTGTGTAATCATTTATAATGAATGTGATTATAGAATATTGTTT
TAGCAGGCGTTAAACTTTGATTCAACTCTAATTCTTTATTAAGAAAACTCGTATTAGTGC
ATGATATTTTCATCTACAATGCACCGACTTTGGACTGGTTAATCGAATAAGTGTTAAAAT
ACTTTAGGAAAAGAAAAAGTGTTAAAATATCCAAAACATGAACATTCACTATTCAACAAA
AGTTCACTGACCATCTCACAAAAGTGTTAAAATATCCAAAACATGAACATTCACTAATCA
CTATTCAACAAAAGTCCACGGACATCACTATTCAACAAAAGTCCACGGACCGATCCATCG
TGAGAGATTAGTGTATTGACCGGAACATATAGATAGTATAGTCTTTAACAAACAAACAAA
TAACAAAATAGTATAGTGGGTTTTCTTAATAATTAAGCTTTGTTTCTTTGACTGGTTCGG
TTTGTTTTGTTCGAATTTTAGTAATCTGGAAATGGAAGAATGATGTCGAATTTTTCAGTT
CGATTTTTTGGTAAAGATATATATTTCG---GATAAAGATCGGGTTCTACCCGCACCAGG
TTTGCTATATAGAATGATGTTGTGATGATAAAGATTAATTCTATACGTTTACTTTCATAA
CAGATTAATGACTAATGGCGACACGTTGATTGGTGGTGATCACTGATCAATAGCCAGAAC
TCATGCTGACTAAGACTAACCATCGTTGTTGGTCCATAGGAA-TTTTTTCTGCAATTAAT
TTTTATTTGAAACAATAAAAATTTGTAACAGAATAGTGACATATAACAAATAAAGAGTTT
TCTACTTGTCCCTTTAGGATATAATAAAGTCAGATGTT-AAAAAAAGAAGAGTTTTCTAT
GAATTCCTGTTTCTTAAAATAATTTTTGTCAATATAGATGTTA-TTTTCCTATAAAAATC
CATGCATGACGTTAACAAAGACTAGAAAAAATCAAATATTGAAGATTATCATATATTATA
TCTTGTCGTCGTTGATGTATATTC----ATCGACCAAATTTTGGTCTCTACACATATGTA
TATATTGGCGTCGAAGCTTAAAAG--AAA--AAAAA--AGTAAAAACCCTTATGGTCTAT
ATATAAATCTTGTTTTTATGGTACCAAAACCATATTCTAACTAATCGTAACGCAAGTGAT
CGTCTTTGCTTCAAATGTAAAGCTAGATAACCTGAACGAGTTTGGATGCTGGCATGCTGC
GACCTTGAAGTCGGTCCATTGGGTTTTTATTTGTACATACGGACAACATTAATTGCCCAT
GAGTTGCTAAAATCCTTCTCTGGGTCTTGTTACAGGCACCCTCTTCAAATTAGCCTCTAT
ATATTTTGCATGAAAATAGTCTGAGATTTCCCCGCAAATGATATTTGAATTGGAAATAA-
TTTTTCTCTAACCCCTAACCCCTAAACCCTAAACACTAAATTGCATGATCTCAATTTTTC
TGTTGAGCACATCTATCCAAAGATGTTAATTGAGCTGTTCAGATCTAAATGGGTGAAGTC
CAAATATGAACAAAACTAATGATACAAACTCAATAGCACCGTATCCAAATATGACCAAAC
TCAATAGCACCGTATCCAAATATGACCAAACTCAAATAAGACAATGATTAATTAGACAGT
GTATGGAACCTAAATATATAATATAATTTTCTATTTTCCGCAAAAACACATTTTCTGTCA
AACTCAAAGAATTGCA
>Baa5-1
TGTAACGAAATTGAACTTTATTTATTCCACCAAGTCAAACCGAAAGAAATGAAATACATT
TATCAGCAACCCACTTTTGGGTTTCTCTCATATCCTTTCTATTCTATTGGGTTTAAATTT
AAATCAAACTAT--AAAAAAAATGCCCTTGAACAAGAGTTAGCCATAAACACTTTTTTTT
AGCCATAAAAACTTAATCACTGATTAATTAACCGCAGAGCAAACCCTACGAATTTCTCCA
TTTGTCCCCGTCTTCACACCAATATTACTCATTTTAACCATTGACCTTGCGAACTGGACA
TTGAAGTTGCCTCTAGGTGCCATAAACTCTTGCACTATGGATCTTGTGGCCGGACTAGTC
CAAAGAACGTGGTCGGATTGAAGAATTCCTCTGTTACGGCTGAGATTGATGAAATAAGAT
GTGTCAAAAGTGTTTCCACTTCCGGTGTCAAGATCAACACGTGCTGATCCGTCGCCGTTT
TGGGGACAAAGTCTTTGAAGTTGTGGTACAAATGTTTGGTCCATTGTTGGATCTGCTGTG
TTTCCGCTCGAGTTGAATATCCTGTTCGTGATAAACCCACATGCAGCTGTTCCGATCGTG
TGTCCTCCTCCTATTAATTCATATAGGTTCATCTTCAGTTTGATTAATTATATAATTGAA
--AAATNNNNNNNNNNNNNNNNNNNACCGAATTAAAACTTAATTTTCTTTGAAAAATACG
AAAACGTTTGGTTTAAACATGAACCTGATCCTAGAGTTATCCTTATTCTTATGCAAATTA
AGTACGAGTGACA--ATAAACCATGCAGTGCACAACACTAACTATTAAAGTGAAGATTCA
AAATATGAAAG-AAAAAA-ACACGTGCGAGGAGTTTCCATCCAAACTAATGTATTGGATC
TATTATGATTTCTAAACGGTG--ATATATAGGTTACATACCAACAAGAGTGACGAGATCG
CGAGTGTTGAGGCGAAAAGCGGCGAATTTCCTTTGTTGAATGGCTAGAGAGTCACTTGGA
GAAGGAAGATTGTTAACGTTCGATGCCAAGGAAACTCTTCCATCTCTACGTCCTGTTGGG
ACTTGCCAACTTTGTCCGTTTGTCTACATACA-CCCATGCAAATTAAAGCCAAACAAACG
TTAATTACTCTCTGTCCGCTTGCACATTATTTTTGTTTTTACTTTCTTTGTTACCTATAC
TAATTTAATCTTATAGATGAAACCAAGTAAAACAAACATAAATGTTACACATAATTGTTT
GAAAATCTAATATTATAAAATCTATA-TTTTTTTC--AAATATATGTTATGTAAGTTCTT
AAGTATCAACGTTTAGTTTGTAAACACAAAAC-CAAAGAAATGAAGAAACGTAATCTATG
TATTTTGGCGTATATATACCTTGTAAAATTAGTTAATATAAAAC-AAAAAATTGTGTTGC
CTTTGTTAATCCTCTTTACTTACTCATATCTAAATACAAACACAAAATATTGGCATTTTA
AACAATCAAGACATAGTTCTTTGCTTATGTATGATATATTGATAGTTGTATAATTAGTAT
ATATATATACTTACGAGAGCAACGGAATCACGAGCCGCTAAGGCCAATATATCAGCACAA
GAGACAACACCAGGACATGCTGCCTCGAGCTGCCTCTTGGCATCGTCAATGACTTCAAAA
CCATGAAGGTTAACGTTTGCGCCAGCGGTTCTTTCAGAGTTAGGTCCCGATAATAGCACC
GAACCATCACAACCTTGGACAAAGCAATCATGGTTGTGCATTCTCAGTAACCCCGGTGCA
ACCTTTGGATCTGAACTAAAGTGAGATGCTACAGTGGTCCGAACAATCGTCTCGGCATTA
GGGCACGTGGTCGAGTAGAACCCGATCCTCGTACCTTGGCCATACACCGCGATGAGACAA
CTAAGGAAGACTAAGAACAAAGCAAATGATCTGACCAAGCCCATTTTTTCTTTTTG-TTG
GTTTGTGTTTTAGAT-AAGACCGCAAGTGTGTTTCGAGTTAGTAGATAGAGTTTGTTTTA
GATGCATGGAAAGTGATACGAGAATGCGAGTAACTTATAGAGGGATTGAGAAGTCAAATG
GTGATGTTGAAGTCAGCGAAAGGGGCTAGAGTGTTGAGGTAATTTGACGAAACGACGACG
TTGTAATCCAATTCAAAACTGAAAACCGCGTTATGTGATTGGTCATGAGCTGGCTTCGCG
CGTTGACGATTGCAGATCATGTTGGGTTTG-TTTTTTCTCTTTTGTTCGTTTCTATCAAA
TTAATTCCTAATTAATAGTGTGTAATCATTTATAATGAATGTGATTATAGAATATTGTTT
TAGCAGGCGTTAAACTTTGATTCAACTCTAATTCTTTATTAAGAAAACTCGTATTAGTGC
ATGATATTTTCATCTACAATGCACCGACTTTGGACTGGTTAATCGAATAAGTGTTAAAAT
ACTTTAGGAAAAGAAAAAGTGTTAAAATATCCAAAACATGAACATTCACTATTCAACAAA
AGTTCACTGACCATCTCACAAAAGTGTTAAAATATCCAAAACATGAACATTCACTAATCA
CTATTCAACAAAAGTCCACGGACATCACTATTCAACAAAAGTCCACGGACCGATCCATCG
TGAGAGATTAGTGTATTGACCGGAACATATAGATAGTATAGTCTTTAACAAACAAACAAA
TAACAAAATAGTATAGTGGGTTTTCTTAATAATTAAGCTTTGTTTCTTTGACTGGTTCGG
TTTGTTTTGTTCGAATTTTAGTAATCTGGAAATGGAAGAATGATGTCGAATTTTTCAGTT
CGATTTTTTGGTAAAGATATATATTTCG---GATAAAGATCGGGTTCTACCCGCACCAGG
TTTGCTATATAGAATGATGTTGTGATGATAAAGATTAATTCTATACGTTTACTTTCATAA
CAGATTAATGACTAATGGCGACACGTTGATTGGTGGTGATCACTGATCAATAGCCAGAAC
TCATGCTGACTAAGACTAACCATCGTTGTTGGTCCATAGGAA-TTTTTTCTGCAATTAAT
TTTTATTTGAAACAATAAAAATTTGTAACAGAATAGTGACATATAACAAATAAAGAGTTT
TCTACTTGTCCCTTTAGGATATAATAAAGTCAGATGTT-AAAAAAAGAAGAGTTTTCTAT
GAATTCCTGTTTCTTAAAATAATTTTTGTCAATATAGATGTTA-TTTTCCTATAAAAATC
CATGCATGACGTTAACAAAGACTAGAAAAAATCAAATATTGAAGATTATCATATATTATA
TCTTGTCGTCGTTGATGTATATTC----ATCGACCAAATTTTGGTCTCTACACATATGTA
TATATTGGCGTCGAAGCTTAAAAG--AAA--AAAAA--AGTAAAAACCCTTATGGTCTAT
ATATAAATCTTGTTTTTATGGTACCAAAACCATATTCTAACTAATCGTAACGCAAGTGAT
CGTCTTTGCTTCAAATGTAAAGCTAGATAACCTGAACGAGTTTGGATGCTGGCATGCTGC
GACCTTGAAGTCGGTCCATTGGGTTTTTATTTGTACATACGGACAACATTAATTGCCCAT
GAGTTGCTAAAATCCTTCTCTGGGTCTTGTTACAGGCACCCTCTTCAAATTAGCCTCTAT
ATATTTTGCATGAAAATAGTCTGAGATTTCCCCGCAAATGATATTTGAATTGGAAATAA-
TTTTTCTCTAACCCCTAACCCCTAAACCCTAAACACTAAATTGCATGATCTCAATTTTTC
TGTTGAGCACATCTATCCAAAGATGTTAATTGAGCTGTTCAGATCTAAATGGGTGAAGTC
CAAATATGAACAAAACTAATGATACAAACTCAATAGCACCGTATCCAAATATGACCAAAC
TCAATAGCACCGTATCCAAATATGACCAAACTCAAATAAGACAATGATTAATTAGACAGT
GTATGGAACCTAAATATATAATATAATTTTCTATTTTCCGCAAAAACACATTTTCTGTCA
AACTCAAAGAATTGCA
>Baa-1
TGTAACGAAATTGAACTTTATTTATTCCACCAAGTCAAACCGAAAGAAATGAAATACATT
TATCAGCAACCCACTTTTGGGTTTCTCTCATATCCTTTCTATTCTATTGGGTTTAAATTT
AAATCAAACTAT-AAAAAAAAATGCCCTTGAACAAGAGTTAGCCATAAACACTTTTTTTT
AGCCATAAAAACTTAATCACTGATTAATTAACCGCAGAGCAAACCCTACGAATTTCTCCA
TTTGTCCCCGTCTTCACACCAATATTACTCATTTTAACCATTGACCTTGCGAACTGGACA
TTGAAGTTGCCTCTAGGTGCCATAAACTCTTGCACTATGGATCTTGTGGCCGGACTAGTC
CAAAGAACGTGATCGGATTGAAGAATTCCTCTGTTACGGCTGAGATTGATGAAATAAGAT
GTGTCAAAAGTGTTTCCACTTCCGGTGTCAAGATCAACACGTGCTGATCCGTCGCCGTTT
TGGGGACAAAGTCTTTGAAGTTGTGGTACAAATGTTTGGTCCATTGTTGGATCTGCTGTG
TTTCCGCTCGAGTTGAATATCCTGTTCGTGATAAACCCACATGCAGCTGTTCCGATCGTG
TGTCCTCCTCCTATTAATTCATATAGGTTCATCTTCAGTTTGATTAACAATATAATTGAA
--AAATATATATATGTAATATGTACACCGAAATAAAACTTAATTTTCTTTGAAAAATACG
AAAATGTTTGGTTTAAACATGAACCTGATCCTAGAGTTATCCTTATTCTTATGCAAATTA
AGTACGAGTGACA--ATAAACCATGCAGTGCACAACACTAACTATTAAAGTGAATATTCA
AAATATGAAAG-AAAAAA-ACACGTACGAGGAGTTTCCATCCAAACTAATGTATTGGATC
TATTCTGATTTCTAAACGGTG--ATATATAGGTTACATACCAACAAGAGTGACGAGATCG
CGAGTGTTGAGGCGAAAAGCGGAGAATTTCCTTTGTTGAATGGCTAGAGAGTCACTTGGA
GAAGGAAGATTGTTAACGTTCGATGCCAAGGAAACTCTTCCATCTCTACGTCCTGTTGGA
ACTTGCCAACTTTGTCCGTTTGTCTACATACA-CCCATGCAAATTAAAGCCAAACAAACG
TTAATTACTCTCTGTCCGCTTGTACATTATTTTTGTTTTTACTTTCTTTGTAACCAATAC
TAAGTTAATATTATAGAAGAAACCAAGTAAAACAAACATAAATGTTACACATAATTGTTT
GAAAATATAATATTATAAAATCTATA-TTTTTTTC--AAATATATGTTATGTAAGTTCTT
AAGTATCAACGTTTAGTTTGTAAACACAAAAC-CAAAGAAATGAAGAAACGTAATCTTTG
TATTTTGGCGTATATATACCTTGTAAAATTAGTTAATATAAAAC-AAAAAATTGTGTTGC
CTTTGTTAATCCTCTTTACTTACTCATATCTAAATACAAACACAAAATATTGGCATTTAA
AACAATCAAGACATAGTTCTTTGCTTATATATGATATATTGATTGTTGTATAATTAGTAT
ATATATAAACTTACGAGAGAAACCGAATCACGAGCCGCTAAGGCCAAGATATCAGCACAA
GAGACAACACCAGGACATGCTGCCTCGAGCTGCCTCTTGGCATCGTCAATGACCTCAAAA
CCATGGAGGTTAACGTTTGCGCCAGCGGTTCTTTCAGAGTTAGGTCCCGATAAAAGCACC
GAACCATCACAACCTTGGACAAAGCAATCATGGTTGTGCATTCTCAGTAACCCGGGTGCA
ACCTTTGGATCTGAACCAAAGTGAGATGCCACAGTGGTCCGAACAATTGTCTCGGCATTA
GGGCACGTAGTCGAGTAGAACCCGATCCTCGTACCTTGGCCATAAACGGCGATGAGACAA
CTAAGGAAGACTATGACCAAAGCAAATGATCGGACCAAGCCCATTTTTTCTTTTTG-TTG
GTTTGTGTTTTAGAT-AAGACCGCAAGTGTGTTTCGAGTTAGTAGATAGAGTTTGTTTTA
GATGCATGGAAAGTGATACGAGAACGTGAGTAACTTATAGAGGGATTGAGAAGTCAAATG
GTGATGTTGAAGTCAGCGAAAGGGGCTAGAGTGTTGAGGTAATTTGACAAAACGACGACG
TTGTAATCCAATTCAAAACTGAAAACCGCGTTATGTGATTGGTCATGAGCTGGCTTCGCG
CGTTGACGATTGCAGATCATGTTGGGTTTG-TTTTTTCTCTTTTGTTCGTTTCTATCAAA
CTAATTCCTAATTAATAGTGTGTAATCATTTATAATGAATGTGATTATAGAATATTGTTT
TAGCAGGCGTTAAACTTTGATTCAACTCTAATTCTTTATTAAGGAAACTCGTATTAGTGC
ATGATATTTTCATCTACAATGCACCGACTTTGGACTGGTTAATCGAATAAGTGTTAAAAT
ACTTTAGGAAAAGAAAAAGTGTTAAAATATCCAAAACATGAACATCCACTATTCAACAAA
AGTTCACTGACCGTCTCACAAAAGTGTTTAAATATCCAAAACATGAACATTCACTAATCA
CTATTCAACAAAAGTCCACGGACATCACTATTCAACAAAAGTCCACGGACCGATCCATCG
TGAGAGATTAGTGTATTGACCGGAACATATAGATAGTATAGTCTTTAACAAACAAACAAA
TAACAAAATAGTATAGTGGGTTTTCTTAATAATTAAGCTTTGTTTCTTTGACTGGTTCGG
TTTGTTTTGTTCGAATTTTAGTAATCTGGAAATGGAAGAATGATGTCGAATTTTTCAGTT
CGATTTTTTGGTAAAGATATATATTTCG---GATAAAGATCGGGTTCTACCCGCACCAGG
TTTGCTATATAGAATGATGTTGTGATGATAAAGATTAATTCTATACGTTTACTTTCATAA
CAGATTAATGACTAATGGCGACACGTTGATTGGTGGTGATCACTGATCAATAGCCAGAAC
TCATGCTGACTAAGACTAACCATCGTTGTTGGTCCATAGGAA-TTTTTTCTGCAATTAAT
TTTTATTTGAAACAATAAAAATTTGTAACAGAATAGTGACATATAACAAATAAAGAGTTT
TCTACTTGTCCCTTTAGGATATAATAAAGTCAGATGTT-AAAAAAAGAAGAGTTTTCTAT
GAATTCCTGTTTCTTAAAATAATTTTTGTCAATATAGATGTTA-TTTTCCTATAAAAATC
CATGCATGACGTTAACAAAGACTAGAAAAATTCAAAAATTGAAGATTATCATATATTATA
TCTTGTCGTCGTTGATGTATATTC----ATCGACCAAATTTTGGTCTCTACACATATGTA
TATATTGGCGTCGAAGCTTAAAAG--AAA--AAAAAA-AGTAAAAACCCTTATGGTCTAT
ATATAAATCTTGTTTTTATGGTACCAAAACCATATTCTAACTAATCGTAACGCAAGTGAT
CGTCTTTGCTTCAAATGTAAAGCTAGATAACCTGAACGAGTTTGGATGCTGGCATGCTGC
GACCTTGAAGTCGGTCCATTGGGTTTTTATTTGTACATACGGACAACATTAATTGCCCAT
GAGTTGCTAAAATCCTTCTCTGGGTCTTGTTACAAGCACCCTCTTCAAATTAGCCTCTAT
ATATTTTGCATGAAAATAGTCTGAGATTTCCCCGCAAATGATATTTGAATTGAAAATAA-
TTTTTTTCTAACCCCTAACCCCTAAACCCTAAACACTAAATTGCATGATCTCAATTTTTC
TGTTGAGCACATCTATCCAAAGATGTTAATTGAGCTGTTCAGATCTAAATGGGTGAAGTC
CAAATATGAACAAAACTAATGATACAAACTCAATAGCACCGTATCCAAATATGACCAAAC
TCAATAGCACCGTATCCAAATATGACCAAACTCAAATAAGACAATGATTAATTAGACAGT
GTATGGAACCTAAATATATAATATAATTTTCTATTTTCCGCAAAAACACATTTTCTGTCA
AACTCAAAGAATTGCA
>Bach-7
TGTAACGAAATTGAACTTTATTTATTCCACCAAGTCAAACCGAAAGAAATGAAATACATT
TATCAGCAACCCACTTTTGGGTTTCTCTCATATCCTTTCTATTCTATTGGGTTTAAATTT
AAATCAAACTAT--AAAAAAAATGCCCTTGAACAAGAGTTAGCCATAAACAC-TTTTTTT
AGCCATAAAAACTTAATCACTGATTAATTAACCGCAGAGCAAACCCTACGAATTTCTCCA
TTTGTCCCCGTCTTCACACCAATATTACTCATTTTAACCATTGACCTTGCGAACTGGACA
TTGAAGTTGCCTCTAGGTGCCATAAACTCTTGCACTATGGATCTTGTGGCCGGACTAGTC
CAAAGAACGTGGTCGGATTGAAGAATTCCTCTGTTACGGCTGAGATTGATGAAATAAGAT
GTGTCAAAAGTGTTTCCACTTCCGGTGTCAAGATCAACACGTGCTGATCCGTCGCCGTTT
TGGGGACAAAGTCTTTGAAGTTGTGGTACAAATGTTTGGTCCATTGTTGGATCTGCTGTG
TTTCCGCTCGAGTTGAATATCCTGTTCGTGATAAACCCACATGCAGCTGTTCCGATCGTG
TGTCCTCCTCCTATTAATTCATATAGGTTCATCTTCAGTTTGATTAATTATATAATTGAA
--AAATATATATATGTAATATGTATACCAAATTAAAACTTAATTTTCTTTGAAAAATACG
AAAACGTTTGGTTTAAACATGAACCTGATCCTAGAGTTATCCTTATTCTTATGCAAATTA
AGTACGAGTGACA--ATAAACCATGCAGTGCACAACACTAACTATTAAAGTGAAGATTCA
AAATATGAAAA-AAAAAC-ACGCGTACGAGGAGTTTCCATCCAAACTAATGTATTGGATG
TATTATGATTTCTAAACGGTG--ATATATAGGTTACATACCAACAAGAGTGACGAGATCG
CGAGTGTTGAGGCGAAAAGCGGCGAATTTCCTTTGTTGAATGGCTAGAGAGTCACTTGGA
GAAGGAAGATTGTTAACGTTCGATGCCAAGGAAACTCTTCCATCTCTACGTCCTGTTGGG
ACTTGCCAACTTTGTCCGTTTGTCTACATACA-CCCATGCAAAGCAAAGCCAAACAAACG
TTAATTACTCTCTGTCCGCTTGCACATTATTTTTGTTTTTACTTTCTTTGTTACCTATAC
TAATTTAATCTTATAGATGAAACCAAGTAAAACAAACATAAATGTTACACATAATTGTTT
GAAAATCTAATATTATAAAATCTCTA-TTTTTTTC--AAATATATGTTATGTAAGTTCTT
AAGTATCAACGTTTAGTTTGTAAACACAAAAC-CAAAGAAATGAAGAAACGTAATCTATG
TATTTTGGCGTATATATACCTTGTAAAATTAGTTAATATAAAAC-AAAAAATTGTGTTGC
CTTTGTTAATCCTCTTTACTTACTCATATCTAAATACAAACACCAAATATTGGCATTTTA
AACAATCAAGACATAGTTCTTTGCTTATGTATGATATATTGATAGTTGTATAATTAGTAT
ATATATAAACTTACGAGAGCAACGGAATCACGAGCCGCTAAGGCCAATATATCAGCACAA
GAGACAACACCAGGACATGCTGCCTCGAGCTGCCTCTTGGCATCGTCAATGACTTCAAAA
CCATGAAGGTTAACGTTTGCGCCAGCGGTTCTTTCAGAGTTAGGTCCCGATAATAGCACC
GAACCATCACAACCTTGGACAAAGCAATCATGGTTGTGCATTCTCAGTAACCCCGGTGCA
ACCTTTGGATCTGAACTAAAGTGAGATGCTACAGTGGCCCGAACAATCGTCTCGGCATTA
GGGCACGTGGTCGAGTAGAACCCGATCCTCGTACCTTGGCCATACACCGCGATGAGACAA
CTAAGGAAGACTAAGAACAAAGCAAATGATCTGACCAAGCCCATTTTTTCTTTTTG-TTG
GTTTGTGTTTTAGAT-AAGATCGCAAGTGTGTTTCGAGTTAGTAGATAGAGTTTGTTTTA
GATGCATGGAAAGTGATACGAGAATGCGAGTAACTTATAGAGGGATTGAGAAGTCAAATG
GTGATGTTGAAGTCAGCGAAAGGGGCTAGAGTGTTGAGGTAATTTGACGAAACGACGACG
TTGTAATCCAATTCAAAACTGAAAACCGCGTTATGTGATTGGTCATGAGCTGGCTTCGCG
CGTTGACGATTGCAGATCATGTTGGGTTTG-TTTTTTCTCTTTTGTTCGTTTCTATCAAA
TTAATTCCTAATTAATAGTGTGTAATCATTTATAATGAATGTGATTTTAGAATATTGTTT
TAGCAGGCGTTAAACTTTGATTCAACTCTAATTCTTTATTAAGAAAACTCGTATTAGTGC
ATGATATTTTCATCTACAATGCACCGACTTTGGACTGGTTAATCGAATAAGTGTTAAAAT
ACTTTAGGAAAAGAAAAAGTGTTAAAATATCCAAAACATGAACATTCACTATTCAACAAA
AGTTCACTGACCATCTCACAAAAGTGTTAAAATATCCAAAACATGAACATTCACTAATCA
CTATTCAACAAAAGTCCACGGACATCACTATTCAACAAAAGTCCACGGACCGATCCATCG
TGAGAGATTAGTGTATTGACCGGAACATATAGATAGTATAGTCTTTAACAAACAAACAAA
TAACAAAATAGTATAGTGGGTTTTCTTAATAATTAAGCTTTGTTTCTTTGACTGGTTCGG
TTTGTTTTGTTCGAATTTTAGTAATCTGGAAATGGAAGAATGATGTCGAATTTTTCAGTT
CGATTTTTTGGTAAAGATATATATTTCG---GATCAAGATCGGGTTCTACCCGCACCAGG
TTTGCTATATAGAATGATGTTGTGATGATAAAGATTAATTCTATACGTTTACTTTCATAA
CAGATTAATGACTAATGGCGACACGTTGATTGGTGGTGATCACTGATCAATAGCCAGAAC
TCATGCTGACTAAGACTAACCATCGTTGTTGGTCCATAGGAA-TTTTTTCTGCAATTAAT
TTTTATTTGAAACAATAAAAATTTGTAACAGAATAGTGACATATAACAAATAAAGAGTTT
TCTACTTGTCCCTTTAGGATATAATAAAGTCAGATGTT-AAAAAAAGAAGAGTTTTCTAT
GAATTCCTGTTTCTTAAAATAATTTTTGTCAATATAGATGTTA-TTTTCCTATAAAAATC
CATGCATGACGTTAACAAAGACTAGAAAAATTCAAAAATTGAAGATTATCATATATTATA
TCTTGTCGTCGTTGATGTATATTC----ATCGACCAAATTTTGGTCTCTACACATATGTA
TATATTGGCGTCGAAGCTTAAAAG--AAA--AAAAA--AGTAAAAACCCTTATGGTCTAT
ATATAAATCTTGTTTTTATGGTACCAAAACCATATTCTAACTAATCGTAACGCAAGTGAT
CGTCTTTGCTTCAAATGTAAAGCTAGATAACCTGAACGAGTTTGGATGCTGGCATGCTGC
GACCTTGAAGTCGGTCCATTCGGTTTTTATTTGTACATACGGACAACATTAATTGCCCAT
GAGTTGCTAAAATCCTTCTCTGGGTCTTGTTACAGGCACCCTCTTCAAATTAGCCTCTAT
ATATTTTGCATGAAAATAGTCTGAGATTTCCCCGCAAATGATATTTGAATTGGAAATAA-
TTTTTCTCTAACCCCTAACCCCTAAACCCTAAACACTAAATTGCATGATCTCAATTTTTC
TGTTGAGCACATCTATCCAAAGATGTTAATTGAGCTGTTCAGATCTAAATGGGTGAAGTC
CAAATATGAACAAAACTAATGATACAAACTCAATAGCACCGTATCCAAATATGACCAAAC
TCAATAGCACCGTATCCAAATATGACCAAACTCAAATAAGACAATGATTAATTAGACAGT
GTATGGAACCTAAATATATAATATAATTTTCTATTTTCCGCAAAAACACATTTTCTGTCA
AACTCAAAGAATTGCA
>Bach2-1
TGTAACGAAATTGAACTTTATTTATTCCACCAAGTCAAACCGAAAGAAATGAAATACATT
TATCAGCAACCCACTTTTGGGTTTCTCTCATATCCTTTCTATTCTATTGGGTTTAAATTT
AAATCAAACTAT--AAAAAAAATGCCCTTGAACAAGAGTTAGCCATAAACACTTTTTTTT
AGCCATAAAAACTTAATCACTGATTAATTAACCGCAGAGCAAACCCTACGAATTTCTCCA
TTTGTCCCCGTCTTCACACCAATATTACTCATTTTAACCATTGACCTTGCGAACTGGACA
TTGAAGTTGCCTCTAGGTGCCATAAACTCTTGCACTATGGATCTTGTGGCCGGACTAGTC
CAAAGAACGTGGTCGGATTGAAGAATTCCTCTGTTACGGCTGAGATTGATGAAATAAGAT
GTGTCAAAAGTGTTTCCACTTCCGGTGTCAAGATCAACACGTGCTGATCCGTCGCCGTTT
TGGGGACAAAGTCTTTGAAGTTGTGGTACAAATGTTTGGTCCATTGTTGGATCTGCTGTG
TTTCCGCTCGAGTTGAATATCCTGTTCGTGATAAACCCACATGCAGCTGTTCCGATCGTG
TGTCCTCCTCCTATTAATTCATATAGGTTCATCTTCAGTTTGATTAATTATATAATTGAA
--ATATATATATATGTAATATGTATACCAAATTAAAACTTAATTTTCTTTGAAAAATACG
AAAACGTTTGGTTTAAACATGAACCTGATCCTAGAGTTATCCTTATTCTTATGCAAATTA
AGTACGAGTGACA--ATAAACCATGCAGTGCACAACACTAACTATTAAAGTGAAGATTCA
AAATATGAAAG-AAAAAA-ACACGTGCGAGGAGTTTCCATCCAAACTAATGTATTGGATC
TATTCTGATTTCTAAACGGTG--ATATATAGGTTACATACCAACAAGAGTGACGAGATCG
CGAGTGTTGAGGCGAAAAGCGACGAATTTCCTTTGTTGAATGGCTAGAGAGTCACTTGGA
GAAGGAAGATTGTTAACGTTCGATGCCAAGGAAACTCTTCCATCTCTACGTCCTGTTGGG
ACTTGCCAACTTTGTCCGTTTGTCTACATACA-CCCATGCAAAGCAAAGCCAAACAAACG
TTAATTACTCTCTGTCCGCTTGCACATTATTTTTGTTTTTACTTTCTTTGTTACCTATAC
TAATTTAATCTTATAGATGAAACCAAGTAAAACAAACATAAATGTTACACATAATTGTTT
GAAAATCTAATATTATAAAATCTCTA-TTTTTTTC--AAATATATGTTATGTAAGTTCTT
AAGTATCAACGTTTAGTTTGTAAACACAAAAC-CAAAGAAATGAAGAAACGTAATCTATG
TATTTTGGCGTATATATACCTTGTAAAATTAGTTAATATAAAAC-AAAAAATTGTGTTGC
CTTTGTTAATCCTCTTTACTTACTCATATCTAAATACAAACACCAAATATTGGCATTTTA
AACAATCAAGACATAGTTCTTTGCTTATGTATGATATATTGATAGTTGTATAATTAGTAT
ATATATAAACTTACGAGAGCAACGGAATCACGAGCCGCTAAGGCCAATATATCAGCACAA
GAGACAACACCAGGACATGCTGCCTCGAGCTGCCTCTTGGCATCGTCAATGACTTCAAAA
CCATGAAGGTTAACGTTTGCGCCAGCGGTTCTTTCAGAGTTAGGTCCCGATAATAGCACC
GAACCATCACAACCTTGGACAAAGCAATCATGGTTGTGCATTCTCAGTAACCCCGGTGCA
ACCTTTGGATCTGAACTAAAGTGAGATGCTACAGTGGTCCGAACAATCGTCTCGGCATTA
GGGCACGTGGTCGAGTAGAACCCGATCCTCGTACCTTGGCCATACACCGCGATGAGACAA
CTAAGGAAGACTAAGAACAAAGCAAATGATCTGACCAAGCCCATTTTTTCTTTTTG-TTG
GTTTGTGTTTTAGAT-AAGATCGCAAGTGTGTTTCGAGTTAGTAGATAGAGTTTGTTTTA
GATGCATGGAAAGTGATACGAGAATGCGAGTAACTTATAGAGGGATTGAGAAGTCAAATG
GTGATGTTGAAGTCAGAGAAAGGGGCTAGAGTGTTGAGGTAATTTGACGAAACGACGACG
TTGTAATCCAATTCAAAACTGAAAACCGCGTTATGTGATTGGTCATGAGCTGGCTTCGCG
CGTTGACGATTGCAGATCATGTTGGGTTTG-TTTTTTCTCTTTTGTTCGTTTCTATCAAA
TTAATTCCTAATTAATAGTGTGTAATCATTTATAATGAATGTGATTATAGAATATTGTTT
TAGCAGGCGTTAAACTTTGATTCAATTCTAATTCTTTATTAAGAAAACTCGTATTAGTGC
ATGATATTTTCATCTACAATGCACCGACTTTGGACTGGTTAATCGAATAAGTGTTAAAAT
ACTTTAGGAAAAGAAAAAGTGTTAAAATATCCAAAACATGAACATTCACTATTCAACAAA
AGTTCACTGACCATCTCACAAAAGTGTTAAAATATCCAAAACATGAACATTCACTAATCA
CTATTCAACAAAAGTCCACGGACATCACTATTCAACAAAAGTCCACGGACCGATCCATCG
TGAGAGATTAGTGTATTGACCGGAACATATAGATAGTATAGTCTTTAACAAACAAACAAA
TAACAAAATAGTATAGTGGGTTTTCTTAATAATTAAGCTTTGTTTCTTTGACTGGTTCGG
TTTGTTTTGTTCGAATTTTAGTAATCTGGAAATGGAAGAATGATGTCGAATTTTTCAGTT
CGATTTTTTGGTAAAGATATATATTTCG---GATCAAGATCGGGTTCTACCCGCACCAGG
TTTGCTATATAGAATGATGTTGTGATGATAAAGATTAATTCTATACGTTTACTTTCATAA
CAGATTAATGACTAATGGCGACACGTTGATTGGTGGTGATCACTGATCAATAGCCAGAAC
TCATGCTGACTAAGACTAACCATCGTTGTTGGTCCATAGGAA-TTTTTTCTGCAATTAAT
TTTTATTTGAAACAATAAAAATTTGTAACAGAATAGTGACATATAACAAATAAAGAGTTT
TCTACTTGTCCCTTTAGGATATAATAAAGTCAGATGTT-AAAAAAAGAAGAGTTTTCTAT
GAATTCCTGTTTCTTAAAATAATTTTTGTCAATATAGATGTTA-TTTTCCTATAAAAATC
CATGCATGACGTTAACAAAGACTAGAAAAAATCAAATATTGAAGATTATCATATATTATA
TCTTGTCGTCGTTGATGTATATTC----ATCGACCAAATTTTGGTCTCTACACATATGTA
TATATTGGCGTCGAAGCTTAAAAG--AAA--AAAAA--AGTAAAAACCCTTATGGTCTAT
ATATAAATCTTGTTTTTATGGTACCAAAACCATATTCTAACTAATCGTAACGCAAGTGAT
CGTCTTTGCTTCAAATGTAAAGCTAGATAACCTGAACGAGTTTGGATGCTGGCATGCTGC
GACCTTGAAGTCGGTCCATTGGGTTTTTATTTGTACATACGGACAACATTAATTGCCCAT
GAGTTGCTAAAATCCTTCTCTGGGTCTTGTTACAGGCACCCTCTTCAAATTAGCCTTTAT
ATATTTTGCATGAAAATAGTCTGAGATTTCCCCGCAAATAATATTTGAATTGGAAATAA-
TTTTTCTCTAACCCCTAACCCCTAAACCCTAAACACTAAATTGCATAATCTCAATTTTTC
TGTTGAGCACATCTATCCAAAGATGTTAATTGAGCTGTTCAGATCTAAATGGGTGAAGTC
CAAATATGAACAAAACTAATGATACAAACTCAATAGCACCGTATCCAAATATGACCAAAC
TCAATAGCACCGTATCCAAATATGACCAAACTCAAATAAGACAATGATTAATTAGACAGT
GTATGGAACGTAAATATATAATATAATTTTCTATTTTCCGCAAAAACACATTTTCTGTCA
AACTCAAAGAATTGCA
>Bai-10
TGTAACGAAATTGAACTTTATTTATTCCACCAAGTCAAACCGAAAGAAATGAAATACATT
TATCAGCAACCCACTTTTGGGTTTCTCTCATATCCTTTCTATTCTATTGGGTTTAAATTT
AAATCAAACTAT--AAAAAAAATGCCCTTGAACAAGAGTTAGCCATAAACACTTTTTTTT
AGCCATAAAAACTTAATCACTGATTAATTAACCGCAGAGCAAACCCTACGAATTTCTCCA
TTTGTCCCCGTCTTCACACCAATATTACTCATTTTAACCATTGACCTTGCGAACTGGACA
TTGAAGTTGCCTCTAGGTGCCATAAACTCTTGCACTATGGATCTTGTGGCCGGACTAGTC
CAAAGAACGTGGTCGGATTGAAGAATTCCTCTGTTACGGCTGAGATTGATGAAATAAGAT
GTGTCAAAAGTGTTTCCACTTCCGGTGTCAAGATCAACACGTGCTGATCCGTCGCCGTTT
TGGGGACAAAGTCTTTGAAGTTGTGGTACAAATGTTTGGTCCATTGTTGGATCTGCTGTG
TTTCCGCTCGAGTTGAATATCCTGTTTGTGATAAACCCACATGCAGCTGTTCCGATCGTG
TGTCCTCCTCCTATTAATTCATATAGGTTCATCTTCAGTTTGATTAATTATATAATTGAA
--ATATATATATATGTAATATGTACACCGAAATCAAACTTAATTTTCTTTGAAAAATACG
AAAATGTTTGGTTTAAACATGAACCTGATCCTAGAGTTATCATTATTCTTATGCAAATGA
AGTACGAGTGACA--ATAAACCATGCAGTGCACAACACTAACTATTAAAGTGAATATTCA
AAATATGAAAG-AAAAAA-ACACGTACGAGGAGTTTCCATCCAAACTAATGTATTGGATC
TATTCTGATTTCTTAACGGTG--ATATATAGGTTACTTACCAACAAGAGCGACGAGATCG
CGAGTGTTGAGGCGAAAAGCGGAGAATTTCCTTTGTTGAATAGCTAGAGAGTCACTTGGA
GAAGGAAGATTGTTAACGTTCGATGCCAAGGAAACTCTTCCATCTCTACGTCCTGTTGGA
ACTTGCCAACTTTGTCCGTTTGTCTACATACA-CCCATGCAAATCAAAGCCAAACAAACG
TTAATTACTCTCTGTCCGCTTGTATATTATTTTTG-TTTTACTTTCTTTGTAATCAATAC
TAATTTAATATTATAGATGTAACCAAGTAAAACAAACTTAAATGTTGCACACAATTGTTT
TAAAATATAAAATTATAAAATCT-CA-ATTTTTTC--AAATATATGTTATGTAAGTTCTT
AAGTATCAACGTTTAGTTTGTAAACACAAAAC-CAAAGAAATGAAGATACGTAATCTTTG
TATTTTGGCGTATATATACCTTGTAAAATTAGTTAATATAAAAC-AAAAAATTGTGCTGC
CTTTTTTAATCCTCTTTACTTACTCATATCTAAATACAAACACAAAATATTGGCATTTAA
AACAATCAAGACATAGTTCTTTGCTTATATATGATATATTGATAGTTGTATAATTAGTAT
ATATATAAACTTACGAGAGCAACGGAATCACGAGCCGCTAAGGCCAAGATATCAGCACAA
GAGACAACACCAGGACATGCAGCCTCGAGCTGCCTCTTGGCATCGTCAATGACCTCAAAA
CCATGGAGGTTAACGTTTGCGCCAGCGGTTCTTTCAGAGTTAGGTCCCGATAAAAGCACC
GAACCATCACAACCTTGGACAAAGCAATCATGGTTGTGCATTCTCAGTAACCCGGGTGCA
ACCTTTGGATCTGAACCAAAGTGAGATGCCACAGTGGTCCGAACAATTGTCTCGGCATTA
GGGCACGTAGTCGAGTAGAACCCGATCCTCGTACCTTGGCCATAAACGGCGATGAGACAA
CTAAGGAAGACTATGACCAAAGCAAATGATCGGACCAAGCCCATTTTTTCTTTTTG-TTG
GTTTGTGTTTTAGAT-AAGACCGCAAGTGTGTTTCGAGTTAGTAGATAGAGTTTGTTTTA
GATGCATGGAAAGTGATACGAGAACGTGAGTAACTTATAGAGGGATTGAGAAGTCAAATG
GTGATGTTGAAGTCAGCGAAAGGGGCTAGAGTGTTGAGGTAATTTGACGAAACGACGACG
TTGTAATCCAATTCAAAACTGAAAACCGCGTTATGTGATTGGTCATGAGCTGGCTTCGCG
CGTTGACGATTGCAGATCATGTTGGGTTTG-TTTTTTCTCTTTTGTTCGTTTCTATCAAA
TTAATTCCTAATTAATAGTGTGTAATCATTTATAATGAATGTGATTATAGAATATTGTTT
TAGCAGGCGTTAAACTTTGATTCAACTCTAATTCTTTATTAAGAAAACTCGTATTAGTGC
ATGATATTTTCATCTACAATGCACCGACTTTGGACTGGTTAATCGAATAAGTGTTAAAAT
ACTTTAGGAAAAGAAAAAGTGTTAAAATATCCAAAACATGAACATCCACTATTCAACAAA
AGTTCACTGACCGTCTCACAAAAGTGTTAAAATATCCAAAACATGAACATTCACTAATCA
CTATTCAACAAAAGTCCACGGACATCACTATTCAACAAAAGTCCACGGACCGATCCATCG
TGAGAGATTAGTGTATTGACCGGAACATATAGATAGTATAGTCTTTAACAAACAAACAAA
TAACAAAATAGTATAGTGGGTTTTCTTAATAATTAAGCTTTGTTTCTTTGACTGGTTCGG
TTTGTTTTGTTCGAATTTTAGTAATCTGGAAATGGAAGAATGATGTCGAATTTTTCAGTT
CGATTTTTTGGTAAAGATATATATTTCG---GATCAAGATCGGGTTCTACCCGCACCAGG
TTTGCTATATAGAATGATGTTGTGATGATAAAGATTAATTCTATACGTTTACTTTCATAA
CAGATTAATGACTAATGGCGACACGTTGATTGGTGGTGATCACTGATCAATAGCCAGAAC
TCATGCTGACTAAGACTAACCATCGTTGTTGGTCCATAGGAA-TTTTTTCTGCAATTAAT
TTTTATTTGAAACAATAAAAATTTGTAACAGAATAGTGACATATAACAAATAAAGAGTTT
TCTACTTGTCCCTTTAGGATATAATAAAGTCAGATGTT-AAAAAAAGAAGAGTTTTCTAT
GAATTCCTGTTTCTTAAAATAATTTTTGTCAATATAGATGTTA-TTTTCCTATAAAAATC
CATGCATGACGTTAACAAAGACTAGAAAAATTCAAAAATTGAAGATTATCATATATTATA
TCTTGTCGTCGTTGATGTATATTC----ATCGACCAAATTTTGGTCTCTACACATATGTA
TATATTGGCGTCGAAGCTTAAAAG--AAA--AAAAA--AGTAAAAACCCTTATGGTCTAT
ATATAAATCTTGTTTTTATGGTACCAAAACCATATTCTAACTAATCGTAACGCAAGTGAT
CGTCTTTGCTTCAAATGTAAAGCTAGATAACCTGAACGAGTTTGGATGCTGGCATGCTGC
GACCTTGAAGTCGGTCCATTGGGTTTTTATTTGTACATACGGACAACATTAATTGCCCAT
GAGTTGCTAAAATCCTTCTCTGGGTCTTGTTACAGGCACCCTCTTCAAATTAGCCTCTAT
ATATTTTGCATGAAAATAGTCTGAGATTTCCCCGCAAATGATATTTGAATTGGAAATAA-
TTTTTCTCTAACCCCTAACCCCTAAACCCTAAACACTAAATTGCACGATCTCAATTTTTC
TGTTGAGCACATCTATCCAAAGATGTTAATTGAGCTGTTCAGATCTAAATGGGTGAAGTC
CAAATATGAACAAAACTAATGATACAAACTCAATAGCACCGTATCCAAATATGACCAAAC
TCAATAGCACCGTATCCAAATATGACCAAACTCAAATAAGACAATGATTAATTAGACAAT
GTATGGAACCTAAATATATAATATAATTTTCTATTTTCCGCAAAAACACATTTTCTGTCA
AACTCAAAGAATTGCA
>Bak-2
TGTAACGAAATTGAACTTTATTTATTCCACCAAGTCAAACCGAAAGAAATGAAATACATT
TATCAGCAACCCACTTTTGGGTTTCTCTCATATCCTTTCTATTCTATTGGGTTTAAATTT
AAATCAAACTAT--AAAAAAAATGCCCTTGAACAAGAGTTAGCCATAAACACTTTTTTTT
AGCCATAAAAACTTAATCACTGATTAATTAACCGCAGAGCAAACCCTACGAATTTCTCCA
TTTGTCCCCGTCTTCACACCAATATTACTCATTTTAACCATTGACCTTGCGAACTGGACA
TTGAAGTTGCCTCTAGGTGCCATAAACTCTTGCACTATGGATCTTGTGGCCGGACTAGTC
CAAAGAACGTGGTCGGATTGAAGAATTCCTCTGTTACGGCTGAGATTGATGAAATAAGAT
GTGTCAAAAGTGTTTCCACTTCCGGTGTCAAGATCAACACGTGCTGATCCGTCGCCGTTT
TGGGGACAAAGTCTTTGAAGTTGTGGTACAAATGTTTGGTCCATTGTTGGATCTGCTGTG
TTTCCGCTCGAGTTGAATATCCTGTTCGTGATAAACCCACATGCAGCTGTTCCGATCGTG
TGTCCTCCTCCTATTAATTCATATAGGTTCATCTTCAGTTTGATTAATTATATAATTGAA
--ATATATATATATGTAATATGTATACCAAATTAAAACTTAATTTTCTTTGAAAAATACG
AAAACGTTTGGTTTAAACATGAACCTGATCCTAGAGTTATCCTTATTCTTATGCAAATTA
AGTACGAGTGACA--ATAAACCATGCAGTGCACAACACTAACTATTAAAGTGAAGATTCA
AAATATGAAAG-AAAAAA-ACACGTACGAGGAGTTTCCATCCAAACTNNNNNNNNNNATC
TATTATGATTTCTAAACGGTG--ATATATAGGTTACATACCAACAAGAGTGACGAGATCG
CGAGTGTTGAGGCGAAAAGCGGCGAATTTCCTTTGTTGAATGGCTAGAGAGTCACTTGGA
GAAGGAAGATTGTTAACGTTCGATGCCAAGGAAACTCTTCCATCTCTACGTCCTGTTGGG
ACTTGCCAACTTTGTCCGTTTGTCTACATACA-CCCATGCAAAGCAAAGCCAAACAAACG
TTAA-TACTCTCTGTCCGCTTGCACATTATTTTTGTTTTTACTTTCTTTGTTACCTATAC
TAATTTAATCTTATAGATGAAACCAAGTAAAACAAACATAAATGTTACACATAATTGTTT
GAAAATCTAATATTATAAAATCTCTA-TTTTTTTC--AAATATATGTTATGTAAGTTCTT
AAGTATCAACGTTTAGTTTGTAAACACAAAAC-CAAAGAAATGAAGAAACGTAATCTATG
TATTTTGGCGTATATATACCTTGTAAAATTAGTTAATATAAAAC-AAAAAATTGTGTTGC
CTTTGTTAATCCTCTTTACTTACTCATATCTAAATACAAACACCAAATATTGGCATTTTA
AACAATCAAGACATAGTTCTTTGCTTATGTATGATATATTGATAGTTGTATAATTAGTAT
ATATATA-ACTTACGAGAGCAACGGAATCACGAGCCGCTAAGGCCAATATATCAGCACAA
GAGACAACACCAGGACATGCTGCCTCGAGCTGCCTCTTGGCATCGTCAATGACTTCAAAA
CCATGAAGGTTAACGTTTGCGCCAGCGGTTCTTTCAGAGTTAGGTCCCGATAATAGCACC
GAACCATCACAACCTTGGACAAAGCAATCATGGTTGTGCATTCTCAGTAACCCCGGTGCA
ACCTTTGGATCTGAACTAAAGTGAGATGCTACAGTGGTCCGAACAATCGTCTCGGCATTA
GGGCACGTGGTCGAGTAGAACCCGATCCTCGTACCTTGGCCATACACCGCGATGAGACAA
CTAAGGAAGACTAAGAACAAAGCAAATGATCTGACCAAGCCCAT-TTTTCTTTTTG-TTG
GTTTGTGTTTTAGAT-AAGATCGCAAGTGTGTTTCGAGTTAGTAGATAGAGTTTGTTTTA
GATGCATGGAAAGTGATACGAGAATGCGAGTAACTTATAGAGGGATTGAGAAGTCAAATG
GTGATGTTGAAGTCAGCGAAAGGGGCTAGAGTGTTGAGGTAATTTGACGAAACGACGACG
TTGTAATCC-ATTCAAAACTGAAAACCGCGTTATGTGATTGGTCATGAGCTGGCTTCGCG
CGTTGACGATTGCAGATCATGTTGGGTTTG-TTTTTTCTCTTTTGTTCGTTTCTATCAAA
TTAATTCCTAATTAATAGTGTGTAATCATTTATAATGAATGTGATTATAGAATATTGTTT
TAGCAGGCGTTAAACTTTGATTCAACTCTAATTCTTTATTAAGAAAACTCGTATTAGTGC
ATGATATTTTCATCTACAATGCACCGACTTTGGACTGGTTAATCGAATAAGTGTTAAAAT
ACTTTAGGAAAAGAAAAAGTGTTAAAATATGCAAAACATGAACATTCACTATTCAACAAA
AGTTCACTGACCCTCTCACAAAAGTGTTAAAATATCCAAAACATGAACATTCACTAATCA
CTATTCAACAAAAGTCCACGGACATCACTATTCAACAAAAGTCCACGGACCGATCCATCG
TGAGAGATTAGTGTATTGACCGGAACATATAGATAGTATAGTCTTTAACAAACAAACAAA
TAACAAAATAGTATAGTGGGTTTTCTTAATAATTAAGCTTTGTTTCTTTGACTGGTTCGG
TTTGTTTTGTTCGAATTTTAGTAATCTGGAAATGGAAGAATGATGTCGAA-TTTTCAGTT
CGATTTTTTGGTAAAGATATATATTTCG---GATCAAGATCGGGTTCTACCCGCACCAGG
TTTGCTATATAGAATGATGTTGTGATGATAAAGATTAATTCTATACGTTTACTTTCATAA
CAGATTAATGACTAATGGCGACACGTTGATTGGTGGTGATCACTGATCAATAGCCAGAAC
TCATGCTGACTAAGACTAACCATCGTTGTTGGTCCATAGGAA-TTTTTTCTGCAATTAAT
TTTTATTTGAAACAATAAAAATTTGTAACAGAATAGTGACATATAACAAATAAAGAGTTT
TCTACTTGTCCCTTTAGGATATAATAAAGTCAGATGTT-AAAAAAAGAAGAGTTTTCTAT
GAATTCCTGTTTCTTAAAATAATTTTTGTCAATATAGATGTTA-TTTTCCTATAAAAATC
CATGCATGACGTTAACAAAGACTAGAAAAATTCAAAAATTGAAGATTATCATATATTATA
TCTTGTCGTCGTTGATGTATATTC----ATCGACCAAATTTTGGTCTCTACACATATGTA
TATATTGGCGTCGAAGCTTAAAAG--AAA--AAAAA--AGTAAAAACCCTTATGGTGTAT
ATATAAATCTTGTTTTTATGGTACCAAAACCATATTCTAACTAATCGTAACGCAAGTGAT
CGTCTTTGCTTCAAATGTAAAGCTAGATAACCTGAACGAGTTTGGATGCTGGCATGCTGC
GACCTTGAAGTCGGTCCATTGGGTTTTTATTTGTACATACGGACAACATTAATTGCCCAT
GAGTTGCTAAAATCCTTCTCTGGGTCTTGTTACAGGCACCCTCTTCAAATTAGCCTCTAT
ATATTTTGCATGAAAATAGTCTGAGATTTCCCCGCAAATGATATTTGAATTGGAAATAA-
TTTTTCTCTAACCCCTAAACCCTAAACCCTAAACACTAAATTGCATGATCTCAATTTTTC
TGTTGAGCACATCTATCCAAAGATGTTAATTGAGCTGTTCAGATCTAAATGGGTGAAGTC
CAAATATGAACAAAACTAATGATACAAACTCAATAGCACCGTATCCAAATATGACCAAAC
TCAATAGCACCGTATCCAAATATGACCAAACTCAAATAAGACAATGATTAATTAGACAGT
GTATGAAACCTAAATATATAATATAATTTTCTATTTTCCGCAAAAACACATTTTCTCTCA
AACTCAAAGNNNNNNN
>Bak-7
TGTAACGAAATTGAACTTTATTTATTCCACCAAGTCAAACCGAAAGAAATGAAATACATT
TATCAGCAACCCACTTTTGGGTTTCTCTCATATCCTTTCTATTCTATT-GGTTTAAATTT
AAATCAAACTAT--AAAAAAAATGCCCTTGAACAAGAGTTAGCCATAAACACTTTTTTTT
AGCCATAAAAACTTAATCACTGATTAATTAACCGCAGAGCAAACCCTACGAATTTCTCCA
TTTGTCCCCGTCTTCACACCAATATTACTCATTTTAACCATTGACCTTGCGAACTGGACA
TTGAAGTTGCCTCTAGGTGCCATAAACTCTTGCACTATGGATCTTGTGGCCGGACTAGTC
CAAAGAACGTGATCGGATTGAAGAATTCCTCTGTTACGGCTGAGATTGATGAAATAAGAT
GTGTCAAAAGTGTTTCCACTTCCGGTGTCAAGATCAACACGTGCTGATCCGTCGCCGTTT
TGGGGACAAAGTCTTTGAAGTTGTGGTACAAATGTTTGGTCCATTGTTGGATCTGCTGTG
TTTCCGCTCGAGTTGAATATCCTGTTCGTGATAAACCCACATGCAGCTGTTCCGATCGTG
TGTCCTCCTCCTATTAATTCATATAGGTTCATCTTCAGTTTGATTAATTATATAATTGAA
--ATATATATATATGTAATATGTATACCAAATTAAAACTTAATTTTCTTTGAAAAATACG
AAAACGTTTGGTTTAAACATGAACCTGATCCTAGAGTTATCCTTATTCTTATGCAAATTA
AGTACGAGTGACA--ATAAACCATGCAGTGCACAACACTAACTATTAAAGTGAAGATTCA
AAATATGAAA--AAAAAA-ACACGTGCGAGGAGTTTCCATCCAAACTAATGTATTGNNTC
TATTATGATTTCTAAACGGTG--ATATATAGGTTACATACCAACAAGAGTGACGAGATCG
CGAGTGTTGAGGCGAAAAGCGGCGAATTTCCTTTGTTGAATGGCTAGAGAGTCACTTGGA
GAAGGAAGATTGTTAACGTTCGATGCCAAGGAAACTCTTCCATCTCTACGTCCTGTTGGG
ACTTGCCAACTTTGTCCGTTTGTCTACATACA-CCCATGCAAATCAAAGCCAAACAAACG
TTAA-TACTCTCTGTCCGCTTGCACATTATTTTTGTTTTTACTTTCTTTGTTACCTATAC
TAATTTAATCTTATAGATGAAACCAAGTAAAACAAACATAAATGTTACACATAATTGTTT
GAAAATCTAATATTATAAAATCTCTA-TTTTTTTC--AAATATATGTTATGTAAGTTCTT
AAGTATCAACGTTTAGTTTGTAAACACAAAAC-CAAAGAAATGAAGAAACGTAATCTATG
TATTTTGGCGTATATATACCTTGTAAAATTAGTTAATATAAAAC-AAAAAATTGTGTTGC
CTTTGTTAATCCTCTTTACTTACTCATATCTAAATACAAACACCAAATATTGGCATTTTA
AACAATCAAGACATAGTTCTTTGCTTATGTATGATATATTGATAGTTGTATAATTAGTAT
ATATAT--ACTTACGAGAGCAACGGAATCACGAGCCGCTAAGGCCAATATATCAGCACAA
GAGACAACACCAGGACATGCTGCCTCGAGCTGCCTCTTGGCATCGTCAATGACTTCAAAA
CCATGAAGGTTAACGTTTGCGCCAGCGGTTCTTTCAGAGTTAGGTCCCGATAATAGCACC
GAACCATCACAACCTTGGACAAAGCAATCATGGTTGTGCATTCTCAGTAACCCCGGTGCA
ACCTTTGGATCTGAACTAAAGTGAGATGCTACAGTGGTCCGAACAATCGTCTCGGCATTA
GGGCACGTGGTCGAGTAGAACCCGATCCTCGTACCTTGGCCATACACCGCGATGAGACAA
CTAAGGAAGACTAAGAACAAAGCAAATGATCTGACCAAGCCCAT-TTTTCTTTTTG-TTG
GTTTGTGTTTTAGAT-AAGATCGCAAGTGTGTTTCGAGTTAGTAGATAGAGTTTGTTTTA
GATGCATGGAAAGTGATACGAGAATGCGAGTAACTTATAGAGGGATTGAGAAGTCAAATG
GTGATGTTGAAGTCAGCGAAAGGGGCTAGAGTGTTGAGGTAATTTGACGAAACGACGACG
TTGTAATCC-ATTCAAAACTGAAAACCGCGTTATGTGATTGGTCATGAGCTGGCTTCGCG
CGTTGACGATTGCAGATCATGTTGGGTTTG-TTTTTTCTCTTTTGTTCGTTTCTATCAAA
TTAATTCCTAATTAATAGTGTGTAATCATTTATAATGAATGTGATTATAGAATATTGTTT
TAGCAGGCGTTAAACTTTGATTCAACTCTAATTCTTTATTAAGAAAACTCGTATTAGTGC
ATGATATTTTCATCTACAATGCACCGACTTTGGACTGGTTAATCGAATAAGTGTTAAAAT
ACTTTATGAAAAGAAAAAGTGTTAAAATATCCAAAACATGAACATCCACTATTCAACAAA
AGTTCACTGACCGTCTCACAAAAGTGTTAAAATATCCAAAACATGAACATTCACTAATCA
CTATTCAACAAAAGTCCACGGACATCACTATTCAACAAAAGTCCACGGACCGATCCATCG
TGAGAGATTAGTGTATTGACCGGAACATATAGATAGTATAGTCTTTAACAAACAAACAAA
TAACAAAATAGTATAGTGGGTTTTCTTAATAATTAAGCTTTGTTTCTTTGACTGGTTCGG
TTTGTTTTGTTCGAATTTTAGTAATCTGGAAATGGAAGAATGATGTCGAATTTTTCAGTT
CGATTTTTTGGTAAAGATATATATTTCG---GATCAAGATCGGGTTCTACCCGCACCAGG
TTTGCTATATAGAATGATGTTGTGATGATAAAGATTAATTCTATACGTTTACTTTCATAA
CAGATTAATGACTAATGGCGACACGTTGATTGGTGGTGATCACTGATCAATAGCCAGAAC
TCATGCTGACTAAGACTAACCATCGTTGTTGGTCCATAGGAA-TTTTTTCTGCAATTAAT
TTTTATTTGAAACAATAAAAATTTGTAACAGAATAGTGACATATAACAAATAAAGAGTTT
TCTACTTGTCCCTTTAGGATATAATAAAGTCAGATGTT-AAAAAAAGAAGAGTTTTCTAT
GAATTCCTGTTTCTTAAAATAATTTTTGTCAATATAGATGTTA-TTTTCCTATAAAAATC
CATGCATGACGTTAACAAAGACTAGAAAAATTCAAAAATTGAAGATTATCATATATTATA
TCTTGTCGTCGTTGATGTATATTC----ATCGACCAAATTTTGGTCTCTACACATATGTA
TATATTGGCGTCGAAGCTTAAAAG--AAA--AAAAA--AGTAAAAACCCTTATGGTCTAT
ATATAAATCTTGTTTTTATGGTACCAAAACCATATTCTAACTAATCGTAACGCAAGTGAT
CGTCTTTGCTTCAAATGTAAAGCTAGATAACCTGAACGAGTTTGAATGCTGGCATGCTGC
GACCTTGAAGTCGGCCCATTGGGTTTTTATTTGTACATACGGACAACATTAATTGCCCAT
GAGTTGCTAAAATCCTTCTCTGGGTCTTGTTACAGGCACCCTCTTCAAATTAGCCTCTAT
ATATTTTGCATGAAAATAGTCTGAGATTTCCCCGCAAATGATATTTGAATTGGAAATAA-
TTTTTCTCTAACCCCTAACCCCTAAACCCTAAACACTAAATTGCATGATCTCAATTTTTC
TGTTGAGCACATCTATCCAAAGATGTTAATTGAGCTGTTCAGATCTAAATGGGTGAAGTC
CAAATATGAACAAAACTAATGATACAAACTCAATAGCACCGTATCCAAATATGACCAAAC
TCAATAGCACCGTATCCAAATATGACCAAACTCAAATAAGACAATGATTAATTAGACAGT
GTATGGAACCTAAATATATAATATAATTTTCTATTTTCCGCAAAAACACATTTTCTGTCA
AACTCAAAGAATCGCA
>Balan-1
TGTAACGAAATTGAACTTTATTTATTCCACCAAGTCAAACCGAAAGAAATGAAATACATT
TATCAGCAACCCACTTTTGGGTTTCTCTCATATCCTTTCTATTCTATT-GGTTTAAATTT
AAATCAAACTAT--AAAAAAAATGCCCTTGAACAAGAGTTAGCCATAAACACTTTTTTTT
AGCCATAAAAACTTAATCACTGATTAATTAACCGCAGAGCAAACCCTACGAATTTCTCCA
TTTGTCCCCGTCTTCACACCAATATTACTCATTTTAACCATTGACCTTGCGAACTGGACA
TTGAAGTTGCCTCTAGGTGCCATAAACTCTTGCACTATGGATCTTGTGGCCGGACTAGTC
CAAAGAACGTGGTCGGATTGAAGAATTCCTCTGTTACGGCTGAGATTGATGAAATAAGAT
GTGTCAAAAGTGTTTCCACTTCCGGTGTCAAGATCAACACGTGCTGATCCGTCGCCGTTT
TGGGGACAAAGTCTTTGAAGTTGTGGTACAAATGTTTGGTCCATTGTTGGATCTGCTGTG
TTTCCGCTCGAGTTGAATATCCTGTTCGTGATAAACCCACATGCAGCTGTTCCGATCGTG
TGTCCTCCTCCTATTAATTCATATAGGTTCATCTTCAGTTTGATTAATTATATAATTGAA
--ATATATATATATGTAATATGTATACCAAATTAAAACTTAATTTTCTTTGAAAAATACG
AAAACGTTTGGTTTAAACATGAACCTGATCCTAGAGTTATCCTTATTCTTATGCAAATTA
AGTACGAGTGACA--ATAAACCATGCAGTGCACAACACTAACTATTAAAGTGAAGATTCA
AAATATGAAA--AAAAAA-ACATGTGCGAGGAGTTTCCATCCAAACTAATGTATTGGATG
TATTATGATTTCTAAACGGTG--ATATATAGGTTACATACCAACAAGAGTGACGAGATCG
CGAGTGTTGAGGCGAAAAGCGGCGAATTTCCTTTGTTGAATGGCTAGAGAGTCACTTGGA
GAAGGAAGATTGTTAACGTTCGATGCCAAGGAAACTCTTCCATCTCTACGTCCTGTTGGG
ACTTGCCAACTTTGTCCGTTTGTCTACATACA-CCCATGCAAATTAAAGCCAAACAAACG
TTAATTACTCTCTGTCCGCTTGCACATTATTTTTGCTTTTACTTTCTTTGTTACCTATAC
TAATTTAATCTTATAGATGAAACCAAGTAAAACAAACATAAATGTTACACATAATTGTTT
GAAAATCTAATATTATAAAATCTCTA-TTTTTTTC--AAATATATGTTATGTAAGTTCTT
AAGTATCAACGTTTAGTTTGTAAACACAAAAC-CAAAGAAATGAAGAAACGTAATCTATG
TATTTTGGCGTATATATACCTTGTAAAATTAGTTAATATAAAAC-AAAAAATTGTGTTGC
CTTTGTTAATCCTCTTTACTTACTCATATCTAAATACAAACACTAAATATTGGCATTTTA
AACAATCAAGACATAGTTCTTTGCTTATGTATGATATATTGATAGTTGTATAATTAGTAT
ATATATAAACTTACGAGAGCAACGGAATCACGAGCCGCTAAGGCCAATATATCAGCACAA
GAGACAACACCAGGACATGCTGCCTCGAGCTGCCTCTTGGCATCGTCAATGACTTCAAAA
CCATGAAGGTTAACGTTTGCGCCAGCGGTTCTTTCAGAGTTAGGTCCCGATAATAGCACC
GAACCATCACAACCTTGGACAAAGCAATCATGGTTGTGCATTCTCAGTAACCCCGGTGCA
ACCTTTGGATCTGAACTAAAGTGAGATGCTACAGTGGTCCGAACAATCGTCTCGGCATTA
GGGCACGTGGTCGAGTAGAACCCGATCCTCGTACCTTGGCCATACACCGCGATGAGACAA
CTAAGGAAGACTAAGAACAAAGCAAATGATCTGACCAAGCCCAT-TTTTCTTTTTG-TTG
GTTTGTGTTTTAGAT-AAGATCGCAAGTGTGTTTCGAGTTAGTAGATAGAGTTTGTTTTA
GATGCATGGAAAGTGATACGAGAATGCGAGTAACTTATAGAGGGATTGAGAAGTCAAATG
GTGATGTTGAAGTCAGCGAAAGGGGCTAGAGTGTTGAGGTAATTTGACGAAACGACGACG
TTGTAATCC-ATTCAAAACTGAAAACCGCGTTATGTGATTGGTCATGAGCTGGCTTCGCG
CGTTGACGATTGCAGATCATGTTGGGTTTG-TTTTTTCTCTTTTGTTCGTTTCTATCAAA
TTAATTCCTAATTAATAGTGTGTAATCATTTATAATGAATGTGATTATAGAATATTGTTT
TAGCAGGCGTTAAACTTTGATTCAACTCTAATTCTTTATTAAGAAAACTCGTATTAGTGC
ATGATATTTTCATCTACAATGCACCGACTTTGGACTGGTTAATCGAATAAGTGTTAAAAT
ACTTTAGGAAAAGAAAAAGTGTTAAAATATCCAAAACATGAACATTCACTATTCAACAAA
AGTTCACTGACCATCTCACAAAAGTGTTAAAATATCCAAAACATGAACATTCACTAATCA
CTATTCAACAAAAGTCCACGGACATCACTATTCAACAAAAGTCCACGGACCGATCCATCG
TGAGAGATTAGTGTATTGACCGGAACATATAGATAGTATAGTCTTTAACAAACAAACAAA
TAACAAAATAGTATAGTGGGTTTTCTTAATAATTAAGCTTTGTTTCTTTGACTGGTTCGG
TTTGTTTTGTTCGAATTTTAGTAATCTGGAAATGGAAGAATGATGTCGAATTTTTCAGTT
CGATTTTTTGGTAAAGATATATATGTTC---GATCAAGATCGGGTTCTACCCGCACCAGG
TTTGCTATATAGAATGATGTTGTGATGATAAAGATTAATTCTATACGTTTACTTTCATAA
CAGATTAATGACTAATGGCGACACGTTGATTGGTGGTGATCACTGATCAATAGCCAGAAC
TCATGCTGACTAAGACTAACCATCGTTGTTGGTCCATAGGAA-TTTTTTCTGCAATTAAT
TTTTATTTGAAACAATAAAAATTTGTAACAGAATAGTGACATATAACAAATAAAGAGTTT
TCTACTTGTCCCTTTAGGATATAATAAAGTCAGATGTT-AAAAAAAGAAGAGTTTTCTAT
GAATTCCTGTTTCTTAAAATAATTTTTGTCAATATAGATGTTA-TTTTCCTATAAAAATC
CATGCATGACGTTAACAAAGACTAGAAAAAATCAAATATTGAAGATTATCATATATTATA
TCTTGTCGTCGTTGATGTATATTC----ATCGACCAAATTTTGGTCTCTACACATATGTA
TATATTGGCGTCGAAGCTTAAAAG--AAA--AAAAA--AGTAAAAACCCTTATGGTCTAT
ATATAAATCTTGTTTTTATGGTACCAAAACCATATTCTAACTAATCGTAACGCAAGTGAT
CGTCTTTGCTTCAAATGTAAAGCTAGATAACCTGAACGAGTTTGGATGCTGGCATGCTGC
GACATTGAAGTCGGTCCATTGGGTTTTTATTTGTACATACGGACAACATTAATTGCCCAT
GAGTTGCTAAAATCCTTCTCTGGGTCTTGTTACAGGCACCCTCTTCAAATTAGCCTCTAT
ATATTTTGCATGAAAATAGTCTGAGATTTCCCCGCAAATGATATTTGAATTGGAAATAA-
TTTTTCTCTAACCCCTAACCCCTAAACCCTAAACACTAAATTGCATAATCTCAATTTTTC
TGTTGAGCACATCTATCCAAAGATGTTAATTGAGCTGTTCAGATCTAAATGGGTGAAATC
CAAATATGAACAAAACTAATGATACAAACTCAATAGCACCGTATCCAAATATGACCAAAC
TCAATAGCACCGTATCCAAATATGACCAAACTCAAATAAGACAATGATTAATTAGACAGT
GTATGGAACGTAAATATATAATATAATTTTCTATTTTCCGCAAAAACACATTTTCTGTCA
AACTCAAAGAATTGCA
>Basta-1
TGTAACGAAATTGAACTTTATTTATTCCACCAAGTCAAACCGAAAGAAATGAAATACATT
TATCAGCAACCCACTTTTGGGTTTCTCTCATATCCTTTCTATTCTATTGGGTTTAAATTT
AAATCAAACTAT--AAAAAAAATGCCCTTGAACAAGAGTTAGCCATAAACACTTTTTTTT
AGCCATAAAAACTTAATCACTGATTAATTAACCGCAGAGCAAACCCTACGAATTTCTCCA
TTTGTCCCCGTCTTCACACCAATATTACTCATTTTAACCATTGACCTTGCGAACTGGACA
TTGAAGTTGCCTCTAGGTGCCATAAACTCTTGCACTATGGATCTTGTGGCCGGACTAGTC
CAAAGAACGTGGTCGGATTGAAGAATTCCTCTGTTACGGCTGAGATTGATGAAATAAGAT
GTGTCAAAAGTGTTTCCACTTCCGGTGTCAAGATCAACACGTGCTGATCCGTCGCCGTTT
TGGGGACAAAGTCTTTGAAGTTGTGGTACAAATGTTTGGTCCATTGTTGGATCTGCTGTG
TTTCCGCTCGAGTTGAATATCCTGTTCGTGATAAACCCACATGCAGCTGTTCCGATCGTG
TGTCCTCCTCCTATTAATTCATATAGGTTCATCTTCAGTTTGATTAATTATATAATTGAA
--ATATATATATATGTAATATGTATACCAAATTAAAACTTAATTTTCTTTGAAAAATACG
AAAACGTTTGGTTTAAACATGAACCTGATCCTAGAGTTATCCTTATTCTTATGCAAATTA
AGTACGAGTGACA--ATAAACCATGCAGTGCACAACACTAACTATTAAAGTGAAGATTCA
AAATATGAAAG-AAAAAA-ACACGTGCGAGGAGTTTCCATCCAAACTAATGTATTGGATC
TATTATGATTTCTAAACGGTG--ATATATAGATTACATACCAACAAGAGTGACGAGATCG
CGAGTGTTGAGGCGAAAAGCGGCGAATTTCCTTTGTTGAATGGCTAGAGAGTCACTTGGA
GAAGGAAGATTGTTAACGTTCGATGCCAAGGAAACTCTTCCATCTCTACGTCCTGTTGGG
ACTTGCCAACTTTGTCCGTTTGTCTACATACA-CCCATGCAAAGCCAAGCCAAACAAACG
TTAATTACTCTCTGTCCGCTTGCACATTATTTTTGTTTTTACTTTCTTTGTTACCTATAC
TAATTTAATCTTATAGATGAAACCAAGTAAAACAAACATAAATGTTACACATAATTGTTT
GAAAATCTAATATTATAAAATCTCTA-TTTTTTTC--AAATATATGTTATGTAAGTTCTT
AAGTATCAACGTTTAGTTTGTAAACACAAAAC-CAAAGAAATGAAGAAACGTAATCTATG
TATTTTGGCGTATATATACCTTGTAAAATTAGTTAATATAAAAC-AAAAAATTGTGTTGC
CTTTGTTAATCCTCTTTACTTACTCATATCTAAATACAAACACCAAATATTGGCATTTTA
AACAATCAAGACATAGTTCTTTGCTTATGTATGATATATTGATAGTTGTATAATTAGTAT
ATATATAAACTTACGAGAGCAACGGAATCACGAGCCGCTAAGGCCAATATATCAGCACAA
GAGACAACACCAGGACATGCTGCCTCGAGCTGCCTCTTGGCATCGTCAATGACTTCAAAA
CCATGAAGGTTAACGTTTGCGCCAGCGGTTCTTTCAGAGTTAGGTCCCGATAATAGCACC
GAACCATCACAACCTTGGACAAAGCAATCATGGTTGTGCATTCTCAGTAACCCCGGTGCA
ACCTTTGGATCTGAACTAAAGTGAGATGCTACAGTGGTCCGAACAATCGTCTCGGCATTA
GGGCACGTGGTCGAGTAGAACCCGATCCTCGTACCTTGGCCATACACCGCGATGAGACAA
CTAAGGAAGACTAAGAACAAAGCAAATGATCTGACCAAGCCCATTTTTTCTTTTTG-TTG
GTTTGTGTTTTAGAT-AAGATCGCAAGTGTGTTTCGAGTTAGTAGATAGAGTTTGTTTTA
GATGCATGGAAAGTGATACGAGAACGCGAGTAACTTATAGAGGGATTGAGAAGTCAAATG
GTGATGTTGAAGTCAGCGAAAGGGGCTAGAGTGTTGAGGTAATTTGACGAAACGACGACA
TTGTAATCC-ATTCAAAACTGAAAACCGCGTTATGTGATTGGTCATGAGCTGGCTTCGCG
CGTTGACGATTGCAGATCATGTTGGGTTTG-TTTTTTCTCTTTTGTTCGTTTCTATCAAA
TTAATTCCTAATTAATAGTGTGTAATCATTTATAATGAATGTGATTATAGAATATTGTTT
TAGCAGGCGTTAAACTTTGATTCAACTCTAATTCTTTATTAAGAAAACTCGTATTAGTGC
ATGATATTTTCATCTACAATGCACCGACTTTGGACTGGTTAATCGAATAAGTGTTAAAAT
ACTTTAGGAAAAGAAAAAGTGTTAAAATATCCAAAACATGAACATTCACTATTCAACAAA
AGTTCACTGACCATCTCACAAAAGTGTTAAAATATCCAAAACATGAACATTCACTAATCA
CTATTCAACTAAAGTCCACGGACATCACTATTCAACAAAAGTCCACGGACCGATCCATCG
TGAGAGATTAGTGTATTGACCGGAACATATAGATAGTATAGTCTTTAACAAACAAACAAA
TAACAAAATAGTATAGTGGGTTTTCTTAATAATTAAGCTTTGTTTCTTTGACTGGTTCGG
TTTGTTTTGTTCGAATTTTAGTAATCTGGAAATGGAAGAATGATGTCGAATTTTTCAGTT
CGATTTTTTGGTAAAGATATATATTTCG---GATCAAGATCGGGTTCTACCCGCACCAGG
TTTGCTATATAGAATGATGTTGTGATGATAAAGATTAATTCTATACGTTTACTTTCATAA
CAGATTAATGACTAATGGCGACACGTTGATTGGTGGTGATCACTGATCAATAGCCAGAAC
TCATGCTGACTAAGACTAACCATCGTTGTTGGTCCATAGGAA-TTTTTTCTGCAATTAAT
TTTTATTTGAAACAATAAAAATTTGTAACAGAATAGTGACATATAACAAATAAAGAGTTT
TCTACTTGTCCCTTTATGATATAATAAAGTCAGATGTT-AAAAAAAGAAGAGTTTTCTAT
GAATTCCTGTTTCTTAAAATAATTTTTGTCAATATAGATGTTA-TTTTCCTATAAAAATC
CATGCATGACGTTAACAAAGACTAGAAAAATTCAAAAATTGAAGATTATCATATATTATA
TCTTGTCGTCGTTGATGTATATTC----ATCGACCAAATTTTGGTCTCTACACATATGTA
TATATTGGCGTCGAAGCTTAAAAG--AAA--AAAAA--AGTAAAAACCCTTATGGTCTAT
ATATAAATCTTGTTTTTATGGTACCAAAACCATATTCTAACTAATCGTAACGCAAGTGAT
CGTCTTTGCTTCAAATGTAAAGCTAGATAACCTGAACGAGTTTGGATGCTGGCATGCTGC
GACCTTGAAGTCGGTCCATTCGGTTTTTATTTGTACATACGGACAACATTAATTGCCCAT
GAGTTGCTAAAATCCTTCTCTGGGTCTTGTTACAGGCACCCTCTTCAAATTAGCCTCTAT
ATATTTTGCATGAAAATAGTCTGAGATTTCCCCGCAAATGATATTTGAATTGGAAATAA-
CTAACCCCTAACCCCTAAACCCTAAACTCTAAACACTAAATTGCATGATCTCAATTTTTC
TGTTGAGCACATCTATCCAAAGATGTTAATTGAGCTGTTCAGATCTAAATGGGTGAAGTC
CAAATATGAACAAAACTAATGATACAAACTCAATAGCACCGTATCCAAATATGACCAAAC
TCAATAGCACCGTATCCAAATATGACCAAACTCAAATAAGACAATGATTAATTAGACAGT
GTATGGAACCTAAATATATAATATAATTTTCTATTTTCCGCAAAAACACATTTTCTGTCA
AACTCAAAGAATTGCA
>Basta-2
TGTAACGAAATTGAACTTTATTTATTCCACCAAGTCAAACCGAAAGAAATGAAATACATT
TATCAGCAACCCACTTTTGGGTTTCTCTCATATCCTTTCTATTCTATTGGGTTTAAATTT
AAATCAAACTAT--AAAAAAAATGCCCTTGAACAAGAGTTAGCCATAAACACTTTTTTTT
AGCCATAAAAACTTAATCACTGATTAATTAACCGCAGAGCAAACCCTACGAATTTCTCCA
TTTGTCCCCGTCTTCACACCAATATTACTCATTTTAACCATTGACCTTGCGAACTGGACA
TTGAAGTTGCCTCTAGGTGCCATAAACTCTTGCACTATGGATCTTGTGGCCGGACTAGTC
CAAAGAACGTGATCGGATTGAAGAATTCCTCTGTTACGGCTGAGATTGATGAAATAAGAT
GTGTCAAAAGTGTTTCCACTTCCGGTGTCAAGATCAACACGTGCTGATCCGTCGCCGTTT
TGGGGACAAAGTCTTTGAAGTTGTGGTACAAATGTTTGGTCCATTGTTGGATCTGCTGTG
TTTCCGCTCGAGTTGAATATCCTGTTCGTGATAAACCCACATGCAGCTGTTCCGATCGTG
TGTCCTCCTCCTATTAATTCATATAGGTTCATCTTCAGTTTGATTAACAATATAATTGAA
--AAATATATATATGTAATATGTACACCGAAATAAAACTTAATTTTCTTTGAAAAATACG
AAAATGTTTGGTTTAAACATGAACCTGATCCTAGAGTTATCCTTATTCTTATGCAAATTA
AGTACGAGTGACA--ATAAACCATGCAGTGCACAACACTAACTATTAAAGTGAATATTCA
AAATATGAAAG-AAAAAA-ACACGTACGAGGAGTTTCCATCCAAACTAATGTATTGGATC
TATTCTGATTTCTAAACGGTG--ATATATAGGTTACATACCAACAAGAGTGACGAGATCG
CGAGTGTTGAGGCGAAAAGCGGAGAATTTCCTTTGTTGAATGGCTAGAGAGTCACTTGGA
GAAGGAAGATTGTTAACGTTCGATGCCAAGGAAACTCTTCCATCTCTACGTCCTGTTGGA
ACTTGCCAACTTTGTCCGTTTGTCTACATACA-CCCATGCAAATTAAAGCCAAACAAACG
TTAATTACTCTCTGTCCGCTTGTACATTATTTTTGTTTTTACTTTCTTTGTAACCAATAC
TAAGTTAATATTATAGAAGAAACCAAGTAAAACAAACATAAATGTTACACATAATTGTTT
GAAAATATAATATTATAAAATCTCTA-TTTTTTTC--AAATATATGTTATGTAAGTTCTT
AAGTATCAACGTTTAGTTTGTAAACACAAAAC-CAAAGAAATGAAGAAACGTAATCTTTG
TATTTTGGCGTATATATACCTTGTAAAATTAGTTAATATAAAAC-AAAAAATTGTGTTGC
CTTTGTTAATCCTCTTTACTTACTCATATCTAAATACAAACACAAAATATTGGCATTTAA
AACAATCAAGACATAGTTCTTTGCTTATATATGATATATTGATTGTTGTATAATTAGTAT
ATATATAAACTTACGAGAGAAACCGAATCACGAGCCGCTAAGGCCAAGATATCAGCACAA
GAGACAACACCAGGACATGCTGCCTCGAGCTGCCTCTTGGCATCGTCAATGACCTCAAAA
CCATGGAGGTTAACGTTTGCGCCAGCGGTTCTTTCAGAGTTAGGTCCCGATAAAAGCACC
GAACCATCACAACCTTGGACAAAGCAATCATGGTTGTGCATTCTCAGTAACCCGGGTGCA
ACCTTTGGATCTGAACCAAAGTGAGATGCCACAGTGGTCCGAACAATTGTCTCGGCATTA
GGGCACGTAGTCGAGTAGAACCCGATCCTCGTACCTTGGCCATAAACGGCGATGAGACAA
CTAAGGAAGACTATGACCAAAGCAAATGATCGGACCAAGCCCATTTTTTCTTTTTG-TTG
GTTTGTGTTTTAGAT-AAGACCGCAAGTGTGTTTCGAGTTAGTAGATAGAGTTTGTTTTA
GATGCATGGAAAGTGATACGAGAACGTGAGTAACTTATAGAGGGATTGAGAAGTCAAATG
GTGATGTTGAAGTCAGCGAAAGGGGCTAGAGTGTTGAGGTAATTTGACAAAACGACGACG
TTGTAATCCAATTCAAAACTGAAAACCGCGTTATGTGATTGGTCATGAGCTGGCTTCGCG
CGTTGACGATTGCAGATCATGTTGGGTTTG-TTTTTTCTCTTTTGTTCGTTTCTATCAAA
CTAATTCCTAATTAATAGTGTGTAATCATTTATAATGAATGTGATTATAGAATATTGTTT
TAGCAGGCGTTAAACTTTGATTCAACTCTAATTCTTTATTAAGAAAACTCGTATTAGTGC
ATGATATTTTCATCTACAATGCACCGACTTTGGACTGGTTAATCGAATAAGTGTTAAAAT
ACTTTAGGAAAAGAAAAAGTGTTAAAATATCCAAAACATGAACATTCACTATTCAACAAA
AGTTCACTGACCATCTCACAAAAGTGTTAAAATATCCAAAACATGAACATTCACTAATCA
CTATTCAACAAAAGTCCACGGACATCACTATTCAACAAAAGTCCACGGACCGATCCATCG
TGAGAGATTAGTGTATTGACCGGAACATATAGATAGTATAGTCTTTAACAAACAAACAAA
TAACAAAATAGTATAGTGGGTTTTCTTAATAATTAAGCTTTGTTTCTTTGACTGGTTCGG
TTTGGTTTGTTCGAATTTTAGTAATCTGGAAATGGAAGAATGATGTCGAATTTTTCAGTT
CGATTTTTTGGTAAATATATATATTTCG---GATAAAGATCGGGTTCTACCCGCACCAGG
TTTGCTATATAGAATGATGTTGTGATGATAAAGATTAATTCTATACGTTTACTTTCATAA
CAGATTAATGACTAATGGCGACACGTTGATTGGTGGTGATCACTGATCAATAGCCAGAAC
TCATGCTGACTAAGACTAACCATCGTTGTTGGTCCATAGGAA-TTTTTTCTGCAATTAAT
TTTTATTTGAAACAATAAAAATTTGTAACAGAATAGTGACATATAACAAATAAAGAGTTT
TCTACTTGTCCCTTTAGGATATAATAAAGTCAGATGTT-AAAAAAAGAAGAGTTTTCTAT
GAATTCCTGTTTCTTAAAATAATTTTTGTCAATATAGATGTTA-TTTTCCTATAAAAATC
CATGCATGACGTTAACAAAGACTAGAAAAATTCAAAAATTGAAGATTATCATATATTATA
TCTTGTCGTCGTTGATGTATATTC----ATCGACCAAATTTTGGGCTCTACACATATGTA
TATATTGGCGTCGAAGCTTAAAAG--AAA--AAAAA--AGTAAAAACCCTTATGGTCTAT
ATATAAATCTTGTTTTTATGGTACCAAAACCATATTCTAACTAATCGTAACGCAAGTGAT
CGTCTTTGCTTCAAATGTAAAGCTAGATAACCTGAACGAGTTTGGATGCTGGCATGCTGC
GACCTTGAAGTCGGTCCATTGGGTTTTTATTTGTACATACGGACAACATTAATTGCCCAT
GAGTTGCTAAAATCCTTCTCTGGGTCTTGTTACAGGCACCCTCTTCAAATTAGCCTCTAT
ATATTTTGCATGAAAATAGTCTGAGATTTCCCCGCAAATGATTTTTGAATTGGAAATAA-
TTTTTCTCTAACCCCTAACCCCTAAACCCTAAACACTAAATTGCATGATCTCAATTTTTC
AGTTGAGCACATCTATCCAAAAATGTTAATTGAGCTGTTCAGATCTAAATGGGTGAAGTC
CAAATATGAACAAAACTAATGATACAAACTCAATAGCACCGTATCCAAATATGACCAAAC
TCAATAGCACCGTATCCAAATATGACCAAACTCAAATAAGACAATGATTAATTAGACAGT
GTATGGAACCTAAATATATAATATAATTTTCTATTTTCCGCAAAAACACATTTTCTGTCA
AACTCAAAGAATTGCA
>Bch-1
TGTAACGAAATTGAACTTTATTTATTCCACCAAGTCAAACCGAAAGAAATGAAATACATT
TATCAGCAACCCACTTTTGGGTTTCTCTCATATCCTTTCTATTCTATTGGGTTTAAATTT
AAATCAAACTAT-AAAAAAAAATGCCCTTGAACAAGAGTTAGCCATAAACACTTTTTTTT
AGCCATAAAAACTTAATCACTGATTAATTAACCGCAGAGCAAACCCTACGAATTTCTCCA
TTTGTCCCCGTCTTCACACCAATATTACTCATTTTAACCATTGACCTTGCGAACTGTACA
TTGAAGTTGCCTCTAGGTGCCATAAACTCTTGCACTATGGATCTTGTGGCCGGACTAGTC
CAAAGAACGTGGTCGGATTGAAGAATTCCTCTGTTACGGCTGAGATTGATGAAATAAGAT
GTGTCAAAAGTGTTTCCACTTCCGGTGTCAAGATCAACACGTGCTGATCCGTCGCCGTTT
TGGGGACAAAGTCTTTGAAGTTGTGGTACAAATGTTTGGTCCATTGTTGGATCTGCTGTG
TTTCCGCTCGAGTTGAATATCCTGTTTGTGATAAACCCACATGCAGCTGTTCCGATCGTG
TGTCCTCCTCCTATTAATTCATATAGGTTCATCTTCAGTTTGATTAACANNNNNNNNNNN
--NNNNNTATATATGTAATATGTACACCGAAATCAAACTTAATTTTCTTTGAAAAATACG
AAAATGTTTGGTTTAAACATGAACCTGATCCTAGAGTTATCATTATTCTTATGCAAATGA
AGTACGAGTGACAAGATAAACCATGCAGTGCACAACACTAACTATTAAAGTGAATATTCA
AAATATGAAAGAAAAAAA-ACACGTACGAGGAGTTTCCATCCAAACTAATGTATTGGATC
TATTCTGATTTCTTAACGGTG--ATATATAGGTTACTTACCAACAAGAGCGACGAGATCG
CGAGTGTTGAGGCGAAAAGCGGAGAATTTCCTTTGTTGAATAGCTAGAGAGTCACTTGGA
GAAGGAAGATTGTTAACGTTCGATGCCAAGGAAACTCTTCCATCTCTACGTCCTGTTGGA
ACTTGCCAACTTTGTCCGTTTGTCTACATACA-CCCATGCA-----AAGCCAAACAAACG
TTAATTACTCTCTGTCCGCTTGTACATTATTTTTGTTNNNNNNNNNNNNNNNNNNNNNNN
NNNNNNNNNNNNNNNNNNNNNNNNNNNNNNNNNNNNNNNNNNNNNNNNNNNNNNNNNNNN
NNNNNNNNNNNNNNNNNNNNNNNNNN-TTTTTTTC--AAATATATGTTATGTAAGTTCTT
AAGTATCAACGTTTAGTTTGTAAACACAAAAC-CAAAGAAATGAAGAAACGTAATCTTTG
TATTTTGGCGTNNNTATACCTTGTAAAATTAGTTAATATAAAACAAAAAATATGTGTTGC
CTTTGTTAATCCTCTTTACTTACTCATATCTAAATACAAACACAAAATATTGGCATTTAA
AACAATCAAGACATAGTTCTTTGCTTATATATGATATATTGATAGTTGTATAATTAGTAT
ATATATAAACTTACGAGAGCAACGGAATCACGAGCCGCTAAGGCCAAGATATCAGCACAA
GAGACAACACCAGGACATGCAGCCTCGAGCTGCCTCTTGGCATCGTCAATGACCTCAAAA
CCATGGAGGTTAACGTTTGCGCCAGCGGTTCTTTCAGAGTTAGGTCCCGATAAAAGCACC
GAACCATCACAACCTTGGACAAAGCAATCATGGTTGTGCATTCTCAGTAACCCGGGTGCA
ACCTTTGGATCTGAACCAAAGTGAGATGCCACAGTGGTCCGAACAATTGTCTCGGCATTA
GGGCACGTAGTCGAGTAGAACCCGATCCTCGTACCTTGGCCATAAACGGCGATGAGACAA
CTAAGGAAGACTATGACCAAAGCAAATGATCGGACCAAGCCCATTTTTTCTTTTTG-TTG
GTTTGTGTTTTAGAT-AAGACCGCAAGTGTGTTTCGAGTTAGTAGATAGAGTTTGTTTTA
GATGCATGGAAAGTGATACGAGAACGTGAGTAACTTATAGAGGGATTGAGAAGTCAAATG
GTGATGTTGAAGTCAGCGAAAGGGGCTAGAGTGTTGAGGTAATTTGACAAAACGACGACG
TTGTAATCCAATTCAAAACTGAAAACCGCGTTATGTGATTGGTCATGAGCTGGCTTCGCG
CGTTGACGATTGCAGATCATGTTGGGTTTG-TTTTTTCTCTTTTGTTCGTTTCTATCAAA
CTAATTCCTAATTAATAGTGTGTAATCATTTATAATGAATGTGATTATAGAATATTGTTT
TAGCAGGCGTTAAACTTTGATTCAACTCTAATTCTTTATTAAGAAAACTCGTATTAGTGC
ATGATATTTTCATCTACAATGCACCGACTTTGGACTGGTTAATCGAATAAGTGTTAAAAT
ACTTTAGGAAAAGAAAAAGTGTTAAAATATCCAAAACATGAACATTCACTATTCAACAAA
AGTTCACTGACCATCTCACAAAAGTGTTAAAATATCCAAAACATGAACATTCACTAATCA
CTATTCAACAAAAGTCCACGGACATCACTATTCAACAAAAGTCCACGGACCGATCCATCG
TGAGAGATTAGTGTATTGACCGGAACATATAGATAGTATAGTCTTTAACAAACAAACAAA
TAACAAAATAGTATAGTGGGTTTTCTTAATAATTAAGCTTTGTTTCTTTGACTGGTTCGG
TTTGTTTTGTTCGAATTTTAGTAATCTGGAAATGGAAGAATGATGTCGAATTTTTCAGTT
CGATTTTTTGGTAAAGATATATATTTCGGTTGATCAAGATCGGGTTCTACCCGCACCAGG
TTTGCTATATAGAATGATGTTGTGATGATAAAGATTAATTCTATACGTTTACTTTCATAA
CAGATTAATGACTAATGGCGACACGTTGATTGGTGGTGATCACTGATCAATAGCCAGAAC
TCATGCTGACTAAGACTAACCATCGTTGTTGGTCCATAGGAA-TTTTTTCTGCAATTAAT
TTTTATTTGAAACAATAAAAATTTGTAACAGAATAGTGACATATAACAAATAAAGAGTTT
TCTACTTGTCCCTTTAGGATATAATAAAGTCAGATGTTAAAAAAAAGAAGAGTTTTCTAT
AAATTCCTGTTTCTTAAAATAATTTTTGTCNNNNNNNNNNNNN-NNNNNNNNNNNNNNNN
NNNNNNNNNNNNNNNNNNNNNNNNNNNNNNNNNNNNNNNTGAAGATTATCATATATTATA
TCTTGTCGTCGTTGATGTATATTCCTATCTCGACCAAATTTTGGTCTCTACACATATGTA
TATATTGGCGTCGAAGCTTAAAAG-AAAAATAAAAA--GTAAAAAACCCTTATGGTCTAT
ATATAAATCTTGTTTTTATGGTACCAAAACCATATTCTAACTAATCGTAACGCAAGTGAT
CGTCTTTGCTTCAAATGTAAAGCTAGATAACCTGAACGAGTTTGGATGCTGGCATGCTGC
GACCTTGAAGTCGGTCCATTGGGTTTTTATTTGTACATACGGACAACATTAATTGCCCAT
GAGTTGCTAAAATCCTTCTCTGGGTCTTGTTACAGGCACCCTCTTCAAATTAGCCTCTAT
ATATTTTGCATGAAAATAGTTTGAGATTTCCCCGCAAATGATATTTGAATTGGAAATAA-
TTTTTCTCTAACCCCTAACCCCTAAACCCTAAACACTAAATTGCATGATCTCAATTTTTC
TGTTGAGCACATCTATCCAAAGATGTTAATTGAGCTGTTCAGATCTAAATGGGTGAAGTC
CAAATATGAACAAAACTAATGATACAAACTCAATAGCACCGTATCCAAATATGATCAAAC
TCAATAGCACCGTATCCAAATATGACCAAACTCAAATAAGACAATGATTAATTAGACAGT
GTATGGAACCTAAATATATAATATAATTTTCTATTTTCCGCAAAAACACATTTTCTGTGA
AACTCAAAGAATTGCA
>Bd-0
TGTAACGAAATTGAACTTTATTTATTCCACCAAGTCAAACCGAAAGAAATGAAATACATT
TATCAGCAACCCACTTTTGGGTTTCTCTCATATCCTTTCTATTCTATTGGGTTTAAATTT
AAATCAAACTAT-AAAAAAAAATGCCCTTGAACAAGAGTTAGCCATAAACACTTTTTTTT
AGCCATAAAAACTTAATCACTGATTAATTAACCGCAGAGCAAACCCTACGAATTTCTCCA
TTTGTCCCCGTCTTCACACCAATATTACTCATTTTAACCATTGACCTTGCGAACTGGACA
TTGAAGTTGCCTCTAGGTGCCATAAACTCTTGCACTATGGATCTTGTGGCCGGACTAGTC
CAAAGAACGTGGTCGGATTGAAGAATTCCTCTGTTACGGCTGAGATTGATGAAATAAGAT
GTGTCAAAAGTGTTTCCACTTCCGGTGTCAAGATCAACACGTGCTGATCCGTCGCCGTTT
TGGGGACAAAGTCTTTGAAGTTGTGGTACAAATGTTTGGTCCATTGTTGGATCTGCTGTG
TTTCCGCTCGAGTTGAATATCCTGTTCGTGATAAACCCACATGCAGCTGTTCCGATCGTG
TGTCCTCCTCCTATTAATTCATATAGGTTCATCTTCAGTTTGATTAATTATATAATTGAN
--NNNNNNNNNNNTGTAATATGTACACCGAATTAAAACTTAATTTTCTTTGAAAAATACG
AAAACGTTTGGTTTAAACATGAACCTGATCCTAGAGTTATCCTTATTCTTATGCAAATTA
AGTACGAGTGACAAGATAAACCATGCAGTGCACAACACTAACTATTAAAGTGAAGATTCA
AAATATGAAA--AAAAAA-ACACGTACGAGGAGTTTCCATCCAAACTAATGTATTGGATC
TATTCTGATTTCTAAACGGTG--ATATATAGGTTACATACCAACAAGAGTGACGAGATCG
CGAGTGTTGAGGCGAAAAGCGGCGAATTTCCTTTGTTGAATGGCTAGAGAGTCACTTGGA
GAAGGAAGATTGTTAACGTTCGATGCCAAGGAAACTCTTCCATCTCTACGTCCTGTTGGA
ACTTGCCAACTTTGTCCGTTTGTCTACATACA-CCCATGCAAATTAAAGNNNNNNNNNNN
NNNNNNNNNNNNNNNNNNNNNNNNCATTATTTTTGTTTTTACTTTCTTTGTTACCTATAC
TAATTTAATCTTATAGATGAAACCAAGTAAAACAAACATAAATGTTACACATAATTGTTT
GAAAATCTAATATTATAAAATCTCTA-TTTTTTTC--AAATATATGTTATGTAAGTTCTT
AAGTATCAACGTTTAGTTTGTAAACACAAAACACAAAGAAATGAAGAAACGTAATCTATG
TATTTTGGCGTATATATACCTTGTAAAATTAGTTAATATAAAACTAAAAAATTGTGTTGC
CTTTGTTAATCCTCTTTACTTACTCATATCTAAATACAAACACCAAATATTGGCATTTTA
AACAATCAAGACATAGTTCTTTGCTTATATATGATATATTGATAGTTGTATAATTAGTAT
ATATAT--ACTTACGAGAGAAACCGAATCACGAGCCGCTAAGGCCAAGATATCAGCACAA
GAGACAACACCAGGACATGCTGCCTCGAGCTGCCTCTTGGCATCGTCAATGACTTCAAAA
CCATGAAGGTTAACGTTTGCGCCAGCGGTTCTTTCAGAGTTAGGTCCCGATAATAGCACC
GAACCATCACAACCTTGGACAAAGCAATCATGGTTGTGCATTCTCAGTAACCCCGGTGCA
ACCTTTGGATCTGAACTAAAGTGAGATGCTACAGTGGTCCGAACAATCGTCTCGGCATTA
GGGCACGTGGTCGAGTAGAACCCGATCCTCGTACCTTGGCCATACACCGCGATGAGACAA
CTAAGGAANNNNNNGACCAAAGCAAATGATCGGACCAAGCCCATTTTTTCTTTTTG-TTG
GTTTGTGTTTTAGATAAAGATCGCAAGTGTGTTTCGAGTTAGTAGATAGAGTTTGTTTTA
GATGCATGGAAAGTGATACGAGAATGCGAGTAACTTATAGAGGGATTGAGAAGTCAAATG
GTGATGTTGAAGTCAGCGAAAGGGGCTAGAGTGTTGAGGTAATTTGACGAAACGACGACG
TTGTAATCC-ATTCAAAACTGAAAACCGCGTTATGTGATTGGTCATGAGCTGGCTTCGCG
CGTTGACGATTGCAGATCATGTTGGGTTTGTTTTTTTCTCTTTTGTTCGTTTCTATCAAA
TTAATTCCTAATTAATAGTGTGTAATCATTTATAATGAATGTGATTATAGAATATTGTTT
TAGCAGGCGTTAAACTTTGATTCAACTCTAATTCTTTATTAAGAAAACTCGTATTAGTGC
ATGATATTTTCATCTACAATGCACCGACTTTGGACTGGTTAATCGAATAAGTGTTAAAAT
ACTTTAGGAAAAGAAAAAGTGTTAAAATATCCAAAACATGAACATTCACTATTCAACAAA
AGTTCACTGACCATCTCACAAAAGTGTTAAAATATCCAAAACATGAACATTCACTAATCA
CTATTCAACAAAAGTCCACGGACATCACTATTCAACAAAAGTCCACGGACCGATCCATCG
TGAGAGATTAGTGTATTGACCGGAACATATAGATAGTATAGTCTTTAACAAACAAACAAA
TAACAAAATAGTATAGTGGGTTTTCTTAATAATTAAGCTTTGTTTCTTTGACTGGTTCGG
TTTGTTTTGTTCGAATTTTAGTAATCTGGAAATGGAAGAATGATGTCGAATTTTTCAGTT
CGATTTTTTGGTAAAGATATATATTTCGGTTGATCAAGATCGGGTTCTACCCGCACCAGG
TTTGCTATATAGAATGATGTTGTGATGATAAAGATTAATTCTATACGTTTACTTTCATAA
CAGATTAATGACTAATGGCGACACGTTGATTGGTGGTGATCACTGATCAATAGCCAGAAC
TCATGCTGACTAAGACTAACCATCGTTGTTGGTCCATAGGAA-TTTTTTCTGCAATTAAT
TTTTATTTGAAACAATAAAAATTTGTAACAGAATAGTGACATATAACAAATAAAGAGTTT
TCTACTTGTCCCTTTAGGATATAATAAAGTCAGATGTT-AAAAAAAGAAGAGTTTTCTAT
GAATTCCTGTTTCTTAAAATAATTTTTGTCAATATAGATGTTA-TTTTCCTATAAAAATC
CATGCATGACGTTAACAAAGACTAGAAAAATTCAAAAATTGAAGATTATCATATATTATA
TCTTGTCGTCGTTGATGTATATTC----ATCGACCAAATTTTGGTCTCTACACATATGTA
TATATTGGCGTCGAAGCTTAAAAG-AAAA--AAAAA--AGTAAAAACCCTTATGGTCTAT
ATATAAATCTTGTTTTTATGGTACCAAAACCATATTCTAACTAATCGTAACGCAAGTGAT
CGTCTTTGCTTCAAATGTAAAGCTAGATAACCTGAACGAGTTTGGATGCTGGCATGCTGC
GACCTTGAAGTCGGTCCATTGGGTTTTTATTTGTACATACGGACAACATTAATTGCCCAT
GAGTTGCTAAAATCCTTCTCTGGGTCTTGTTACAGGCACCCTCTTCAAATTAGCCTCTAT
ATATTTTGCATGAAAATAGTCTGAGATTTCCCTGCAAATGATATTTGAATTGGAAATAA-
TTTTTCTCTAACCCCTAACCCCTAAACCCTAAACACTAAATTGCATAATCTCAATTTTTC
TGTTGAGCACATCTATCCAAAGATGTTAATTGAGCTGTTCAGATCTAAATGGGTGAAGTC
CAAATATGAACAAAACTAATGATACAAACTCAATAGCACCGTATCCAAATATGACCAAAC
TCAATAGCACCGTATCCAAATATGACCAAACTCAAATAAGACAATGATTAATTAGACAGT
GTATGGAACCTAAATATATAATATAATTTTCTATTTTCCGCAAAAACACATTTTCTGTCA
AACTCAAAGAATTGCA
>Bela-1
TGTAACGAAATTGAACTTTATTTATTCCACCAAGTCAAACCGAAAGAAATGAAATACATT
TATCAGCAACCCACTTTTGGGTTTCTCTCATATCCTTTCTATTCTATTGGGTTTAAATTT
AAATCAAACTAT--AAAAAAAATGCCCTTGAACAAGAGTTAGCCATAAACACTTTTTTTT
AGCCATAAAAACTTAATCACTGATTAATTAACCGCAGAGCAAACCCTACGAATTTCTCCA
TTTGTCCCCGTCTTCACACCAATATTACTCATTTTAACCATTGACCTTGCGAACTGTACA
TTGAAGTTGCCTCTAGGTGCCATAAACTCTTGCACTATGGATCTTGTGGCCGGACTAGTC
CAAAGAACGTGGTCGGATTGAAGAATTCCTCTGTTACGGCTGAGATTGATGAAATAAGAT
GTGTCAAAAGTGTTTCCACTTCCGGTGTCAAGATCAACACGTGCTGATCCGTCGCCGTTT
TGGGGACAAAGTCTTTGAAGTTGTGGTACAAATGTTTGGTCCATTGTTGGATCTGCTGTG
TTTCCGCTCGAGTTGAATATCCTGTTTGTGATAAACCCACATGCAGCTGTTCCGATCGTG
TGTCCTCCTCCTATTAATTCATATAGGTTCATCTTCAGTTTGATTAATTATATAATTGAA
--ATATATATATATGTAATATGTACACCGAAATAAAACTTAATTTTCTTTGAAAAATACG
AAAATGTTTGGTTTAAACATGAACCTGATCCTAGAGTTATCATTATTCTTATGCAAATGA
AGTACGAGTGACA--ATAAACCATGCAGTGCACAACACTAACTATTAAAGTGAATATTCA
AAATATGAAAG-AAAAAA-ACACGTACGAGGAGTTTCCATCCAAACTAATGTATTGGATC
TATTCTGATTTCTTAACGGTG--ATATATAGGTTACTTACCAACAAGAGCGACGAGATCG
CGAGTGTTGAGGCGAAAAGCGGAGAATTTCCTTTGTTGAATAGCTAGAGAGTCACTTGGA
GAAGGAAGATTGTTAACGTTCGATGCCAAGGAAACTCTTCCATCTCTACGTCCTGTTGGA
ACTTGCCAACTTTGTCCGTTTGTCTACATACA-CCCATGCAAAGCCAAGCCAAACAAACG
TTAATTACTCTCTGTCCGCTTGTATATTATTTTTG-TTTTACTTTCTTTGTAATCAATAC
TAATTTAATATTATAGATGTAACCAAGTAAAACAAACATAAATGTTACACATAATTGTTT
GAAAATATAATATTATAAAATCTATA-TTTTTTAA--AAATATATGTTATGTAAGTTCTT
AAGTATCAACGTTTAGTTTGTAAACACAAAAC-CAAAGAAATGAAGATACGTAATCTTTG
TATTTTGGCGTATACCTACCTTGTAAAATTAGTTAATATAAAAC-AAAAAATTGTGCTGC
CTTTTTTAATCCTCTTTACTTACTCATATCTAAATACAAACACAAAATATTGGCATTTAA
AACAATCAAGACATAGTTCTTTGCTTATATATGATATATTGATAGTTGTATAATTAGTAT
ATATATAAACTTACGAGAGCAACGGAATCACGAGCCGCTAAGGCCAAGATATCAGCACAA
GAGACAACACCAGGACATGCAGCCTCGAGCTGCCTCTTGGCATCGTCAATGACCTCAAAA
CCATGGAGGTTAACGTTTGCGCCAGCGGTTCTTTCAGAGTTAGGTCCCGATAAAAGCACC
GAACCATCACAACCTTGGACAAAGCAATCATGGTTGTGCATTCTCAGTAACCCGGGTGCT
ACCTTTGGATCTGAACCAAAGTGAGATGCCACAGTGGTCCGAACAATTGTCTCGGCATTA
GGGCACGTAGTCGAGTAGAACCCGATCCTCGTACCTTGGCCATAAACGGCGATGAGACAA
CTAAGGAAGACTATGACCAAAGCAAATGATCGGACCAAGCCCATTTTTTCTTTTTG-TTG
GTTTGTGTTTTAGAT-AAGACCGCAAGTGTGTTTCGAGTTAGTAGATAGAGTTTGTTTTA
GATGCATGGAAAGTGATACGAGAACGTGAGTAACTTATAGAGGGATTGAGAAGTCAAATG
GTGATGTTGAAGTCAGCGAAAGGGGCTAGAGTGTTGAGGTAATTTGACAAAACGACGACG
TTGTAATCCAATTCAAAACTGAAAACCGCGTTATGTGATTGGTCATGAGCTGGCTTCGCG
CGTTGACGATTGCAGATCATGTTGGGTTTG-TTTTTTCTCTTTTGTTCGTTTCTATCAAA
CTAATTCCTAATTAATAGTGTGTAATCATTTATAATGAATGTGATTATAGAATATTGTTT
TAGCAGGCGTTAAACTTTGATTCAACTCTAATTCTTTATTAAGAAAACTCGTATTAGTGC
ATGATATTTTCATCTACAATGCACCGACTTTGGACTGGTTAATCGAATAAGTGTTAAAAT
ACTTTAGGAAAAGAAAAAGTGTTAAAATATCCAAAACATGAACATTCACTATTCAACAAA
AGTTCACTGACCATCTCACAAAAGTGTTAAAATATCCAAAACATGAACATTCACTAATCA
CTATTCAACAAAAGTCCACGGACATCACTATTCAACAAAAGTCCACGGACCGATCCATCG
TGAGAGATTAGTGTATTGACCGGAACATATAGATAGTATAGTCTTTAACAAACAAACAAA
TAACAAAATAGTATAGTGGGTTTTCTTAATAATTAAGCTTTGTTTCTTTGACTGGTTCGG
TTTGTTTTGTTCGAATTTTAGTAATCTGGAAATGGAAGAATGATGTCGAATTTTTCAGTT
CGATTTTTTGGTAAAGATATATATTTCG---GATCAAGATCGGGTTCTACCCGCACCAGG
TTTGCTATATAGAATGATGTTGTGATGATAAAGATTAATTCTATACGTTTACTTTCATAA
CAGATTAATGACTAATGGCGACACGTTGATTGGTGGTGATCACTGATCAATAGCCAGAAC
TCATGCTGACTAAGACTAACCATCGTTGTTGGTCCATAGGAA-TTTTTTCTGCAATTAAT
TTTTATTTGAAACAATAAAAATTTGTAACAGAATAGTGACATATAACAAATAAAGAGTTT
TCTACTTGTCCCTTTAGGATATAATAAAGTCAGATGTT-AAAAAAAGAAGAGTTTTCTAT
AAATTCCTGTTTCTTAAAATAATTTTTGTCAATGAAAATGTTA-TTTTCCTACAAAGATC
CATGCATGACGTTAACAAAGACTAGAAAAAATCAAATATTGAAGATTATCATATATTATA
TCTTGTCGTCGTTGATGTATATTC----ATCGACCAAATTTTGGTCTCTACACATATGTA
TATATTGGCGTCGAAGCTTAAAAG--AAA--AAAAA--AGTAAAAACCCTTATGGTCTAT
ATATAAATCTTGTTTTTATGGTACCAAAACCATATTCTAACTAATCGTAACGCAAGTGAT
CGTCTTTGCTTCAAATGTAAAGCTAGATAACCTGAACGAGTTTGGATGCTGGCATGCTGC
GACCTTGAAGTCGGTCCATTGGGTTTTTATTTGTACATACGGACAACATTAATTGCCCAT
GAGTTGCTAAAATCCTTCTCTGGGTCTTGTTACAGGCACCCTCTTCAAATTAGCCTCTAT
CTATTTTGCATGAAAATAGTTTGAGATTTCCCCGCAAATGATATTTGAATTGGAAATAA-
TTTTTCTCTAACCCCTAACCCCTAAACCCTAAACACTAAATTGCATGATCTCAATTTTTC
TGTTGAGCACATCTATCCAAAGATGTTAATTGAGCTGTTCAGATCTAAATGGGTGAAGTC
CAAATATGAACAAAACTAATGATACAAACTCAATAGCACCGTATCCAAATATGACCAAAC
TCAATAGCACCGTATCCAAATATGACCAAACTCAAATAAGACAATGATTAATTAGACAGT
GTATGGAACCTAAATATATAATATAATTTTCTATTTTCCGCAAAAACACATTTTCTGTCA
AACTCAAAGAATTGCA
>Bela-2
TGTAACGAAATTGAACTTTATTTATTCCACCAAGTCAAACCGAAAGAAATGAAATACATT
TATCAGCAACCCACTTTTGGGTTTCTCTCATATCCTTTCTATTCTATTGGGTTTAAATTT
AAATCAAACTAT--AAAAAAAATGCCCTTGAACAAGAGTTAGCCATAAACACTTTTTTTT
AGCCATAAAAACTTAATCACTGATTAATTAACCGCAGAGCAAACCCTACGAATTTCTCCA
TTTGTCCCCGTCTTCACACCAATATTACTCATTTTAACCATTGACCTTGCGAACTGGACA
TTGAAGTTGCCTCTAGGTGCCATAAACTCTTGCACTATGGATCTTGTGGCCGGACTAGTC
CAAAGAACGTGATCGGATTGAAGAATTCCTCTGTTACGGCTGAGATTGATGAAATAAGAT
GTGTCAAAAGTGTTTCCACTTCCGGTGTCAAGATCAACACGTGCTGATCCGTCGCCGTTT
TGGGGACAAAGTCTTTGAAGTTGTGGTACAAATGTTTGGTCCATTGTTGGATCTGCTGTG
TTTCCGCTCGAGTTGAATATCCTGTTCGTGATAAACCCACATGCAGCTGTTCCGATCGTG
TGTCCTCCTCCTATTAATTCATATAGGTTCATCTTCAGTTTGATTAACAATATAATTGAA
--AAATATATATATGTAATATGTACACCGAAATAAAACTTAATTTTCTTTGAAAAATACG
AAAATGTTTGGTTTAAACATGAACCTGATCCTAGAGTTATCCTTATTCTTATGCAAATTA
AGTACGAGTGACA--ATAAACCATGCAGTGCACAACACTAACTATTAAAGTGAATATTCA
AAATATGAAAG-AAAAAA-ACACGTACGAGGAGTTTCCATCCAAACTAATGTATTGGATC
TATTCTGATTTCTAAACGGTG--ATATATAGGTTACATACCAACAAGAGTGACGAGATCG
CGAGTGTTGAGGCGAAAAGCGGAGAATTTCCTTTGTTGAATGGCTAGAGAGTCACTTGGA
GAAGGAAGATTGTTAACGTTCGATGCCAAGGAAACTCTTCCATCTCTACGTCCTGTTGGA
ACTTGCCAACTTTGTCCGTTTGTCTACATACA-CCCATGCAAATTAAAGCCAAACAAACG
TTAATTACTCTCTGTCCGCTTGTACATTATTTTTGTTTTTACTTTCTTTGTAACCAATAC
TAAGTTAATATTATAGAAGAAACCAAGTAAAACAAACATAAATGTTACGCATAATTGTTT
GAAAATATAATATTATAAAATCTATA-TTTTTTTC--AAATATATGTTATGTAAGTTCTT
AAGTATCAACGTTTAGTTTGTAAACACAAAAC-CAAAGAAATGAAGAAACGTAATCTTTG
TATTTTGGCGTATATATACCTTGTAAAATTAGTTAATATAAAAC-AAAAAATTGTGTTGC
CTTTGTTAATCCTCTTTACTTACTCATATCTAAATACAAACACAAAATATTGGCATTTAA
AACAATCAAGACATAGTTCTTTGCTTATATATGATATATTGATTGTTGTATAATTAGTAT
ATATATAAACTTACGAGAGAAACCGAATCACGAGCCGCTAAGGCCAAGATATCAGCACAA
GAGACAACACCAGGACATGCTGCCTCGAGCTGCCTCTTGGCATCGTCAATGACCTCAAAA
CCATGGAGGTTAACGTTTGCGCCAGCGGTTCTTTCAGAGTTAGGTCCCGATAAAAGCACC
GAACCATCACAACCTTGGACAAAGCAATCATGGTTGTGCATTCTCAGTAACCCGGGTGCA
ACCTTTGGATCTGAACCAAAGTGAGATGCCACAGTGGTCCGAACAATTGTCTCGGCATTA
GGGCACGTAGTCGAGTAGAACCCGATCCTCGTACCTTGGCCATAAACGGCGATGAGACAA
CTAAGGAAGACTATGACCAAAGCAAATGATCGGACCAAGCCCATTTTTTCTTTTTG-TTG
GTTTGTGTTTTAGAT-AAGACCGCAAGTGTGTTTCGAGTTAGTAGATAGAGTTTGTTTTA
GATGCATGGAAAGTGATACGAGAACGTGAGTAACTTATAGAGGGATTGAGAAGTCAAATG
GTGATGTTGAAGTCAGCGAAAGGGGCTAGAGTGTTGAGGTAATTTGACAAAACGACGACG
TTGTAATCCAATTCAAAACTGAAAACCGCGTTATGTGATTGGTCATGAGCTGGCTTCGCG
CGTTGACGATTGCAGATCATGTTGGGTTTG-TTTTTTCTCTTTTGTTCGTTTCTATCAAA
CTAATTCCTAATTAATAGTGTGTAATCATTTATAATGAATGTGATTATAGAATATTGTTT
TAGCAGGCGTTAAACTTTGATTCAACTCTAATTCTTTATTAAGGAAACTCGTATTAGTGC
ATGATATTTTCATCTACAATGCACCGACTTTGGACTGGTTAATCGAATAAGTGTTAAAAT
ACTTTAGGAAAAGAAAAAGTGTTAAAATATCCAAAACATGAACATCCACTATTCAACAAA
AGTTCACTGACCGTCTCACAAAAGTGTTAAAATATCCAAAACATGAACATTCACTAATCA
CTATTCAACAAAAGTCCACGGACATCACTATTCAACAAAAGTCCACGGACCGATCCATCG
TGAGAGATTAGTGTATTGACCGGAACATATAGATAGTATAGTCTTTAACAAACAAACAAA
TAACAAAATAGTATAGTGGGTTTTCTTAATAATTAAGCTTTGTTTCTTTGACTGGTTCGG
TTTGTTTTGTTCGAATTTTAGTAATCTGGAAATGGAAGAATGATGTCGAATTTTTCAGTT
CGATTTTTTGGTAAAGATATATATTTCG---GTTCGATCAAGGGTTCTACCCGCACCAGG
TTTGCTATATAGAATGATATTGTGATGATAAAGATTAATTCTATACGTTTACTTTCATAA
CAGATTAATGACTAATGGCGACACGTTGATTGGTGGTGATCACTGATCAATAGCCAGAAC
TCATGCTGACTAAGACTAACCATCGTTGTTGGTCCATAGGAA-TTTTTTCTGCAATTAAT
TTTTATTTGAAACAATAAAAATTTGTAACAGAATAGTGACATATAACAAATAAAGAGTTT
TCTACTTGTCCCTTTAGGATATAATAAAGTCAGATGTT-AAAAAAAGAAGAGTTTTCTAT
GAATTCCTGTTTCTTAAAATAATTTTTGTCAATATAGATGTTA-TTTTCCTATAAAAATC
CATGCATGACGTTAACAAAGACTAGAAAAATTCAAAAATTGAAGATTATCATATATTATA
TCTTGTCGTCGTTGATGTATATTC----ATCGACCAAATTTTGGTCTCTACACATATGTA
TATATTGGCGTCGAAGCTTAAAAG--AAA--AAAAA--AGTAAAAACCCTTATGGTCTAT
ATATAAATCTTGTTTTTATGGTACCAAAACCATATTCTAACTAATCGTAACGCAAGTGAT
CGTCTTTGCTTCAAATGTAAAGCTAGATAACCTGAACGAGTTTGGATGCTGGCATGCTGC
GACCTTGAAGTCGGTCCATTGGGTTTTTATTTGTACATACGGACAACATTAATTGCCCAT
GAGTTGCTAAAATCCTTCTCTGGGTCTTGTTACAGGCACCCTCTTCAAATTAGCCTCTAT
ATATTTTGCATGAAAATAGTCTGAGATTTCCCTGCAAATGATATTTGAATTGGAAATAA-
TTTTTCTCTAACCCCTAACCCCTAAACCCTAAACACTAAATTGCATGATCTCAATTTTTC
TGTTGAGCACATCTATCCAAAGATGTTAATTGAGCTGTTCAGATCTAAATGGGTGAAGTC
CAAATATGAACAAAACTAATGATACAAACTCAATAGCACCGTATCCAAATATGACCAAAC
TCAATAGCACCGTATCCAAATATGACCAAACTCAAATAAGACAATGATTAATTAGACAGT
GTATGGAACCTAAATATATAATATAATTTTCTATTTTCCGCAAAAACACATTTTCTGTCA
AACTCAAAGAATTGCA
>Benk-1
TGTAACGAAATTGAACTTTATTTATTCCACCAAGTCAAACCGAAAGAAATGAAATACATT
TATCAGCAACCCACTTTTGGGTTTCTCTCATATCCTTTCTATTCTATTGGGTTTAAATTT
AAATCAAACTAT-AAAAAAAAATGCCCTTGAACAAGAGTTAGCCATAAACACTTTTTTTT
AGCCATAAAAACTTAATCACTGATTAATTAACCGCAGAGCAAACCCTACGAATTTCTCCA
TTTGTCCCCGTCTTCACACCAATATTACTCATTTTAACCATTGACCTTGCGAACTGGACA
TTGAAGTTGCCTCTAGGTGCCATAAACTCTTGCACTATGGATCTTGTGGCCGGACTAGTC
CAAAGAACGTGGTCGGATTGAAGAATTCCTCTGTTACGGCTGAGATTGATGAAATAAGAT
GTGTCAAAAGTGTTTCCACTTCCGGTGTCAAGATCAACACGTGCTGATCCGTCGCCGTTT
TGGGGACAAAGTCTTTGAAGTTGTGGTACAAATGTTTGGTCCATTGTTGGATCTGCTGTG
TTTCCGCTCGAGTTGAATATCCTGTTCGTGATAAACCCACATGCAGCTGTTCCGATCGTG
TGTCCTCCTCCTATTAATTCATATAGGTTCATCTTCAGTTTGATTAATTATATAATTGAA
--ATATATATATATGTAATATGTATACCAAATTAAAACTTAATTTTCTTTGAAAAATACG
AAAACGTTTGGTTTAAACATGAACCTGATCCTAGAGTTATCCTTATTCTTATGCAAATTA
AGTACGAGTGACAAGATAAACCATGCAGTGCACAACACTAACTATTAAAGTGAATATTCA
AAATATGAAAG-AAAAAA-ACACGTACGAGGAGTTTCCATCCAAACTAATGTATTGGATC
TATTATGATTTCTAAACGGTG--ATATATAGGTTACATACCAACAAGAGTGACGAGATCG
CGAGTGTTGAGGCGAAAAGCGGCGAATTTCCTTTGTTGAATGGCTAGAGAGTCACTTGGA
GAAGGAAGATTGTTAACGTTCGATGCCAAGGAAACTCTTCCATCTCTACGTCCTGTTGGA
ACTTGCCAACTTTGTCCGTTTGTCTACATACA-CCCATGCAAATTAAANNNNNNNNNNNN
NNNNNNNNNNNNNNNNNNNNNNNACATTATTTTTGTTTTTACTTTCTTTGTAACCAATAC
TAAGTTAATCTTATAGATGAAACCAAGTAAAACAAACATAAATGTTACACATAATTGTTT
GAAAATCTAATATTATAAAATCTCTA-TTTTTTTC--AAATATATGTTATGTAAGTTCTT
AAGTATCAACGTTTAGTTTGTAAACACAAAACACAAAGAAATGAAGAAACGTAATCTATG
TATTTTGGCGTATATATACCTTGTAAAATTAGTTAATATAAAACTAAAAAATTGTGTTGC
CTTTGTTAATCCTCTTTACTTACTCATATCTAAATACAAACACCAAATATTGGCATTTTA
AACAATCAAGACATAGTTCTTTGCTTATATATGATATATTGATAGTTGTATAATTAGTAT
ATATATAAACTTACGAGAGAAACCGAATCACGAGCCGCTAAGGCCAAGATATCAGCACAA
GAGACAACACCAGGACATGCTGCCTCGAGCTGCCTCTTGGCATCGTCAATGACTTCAAAA
CCATGAAGGTTAACGTTTGCGCCAGCGGTTCTTTCAGAGTTAGGTCCCGATAATAGCACC
GAACCATCACAACCTTGGACAAAGCAATCATGGTTGTGCATTCTCAGTAACCCCGGTGCA
ACCTTTGGATCTGAACTAAAGTGAGATGCTACAGTGGTCCGAACAATCGTCTCGGCATTA
GGGCACGTGGTCGAGTAGAACCCGATCCTCGTACCTTGGCCATACACCGCGATGAGACAA
CTAAGGAAGACTANNNNCAAAGCAAATGATCTGACCAAGCCCATTTTTTCTTTTTG-TTG
GTTTGTGTTTTAGATAAAGATCGCAAGTGTGTTTCGAGTTAGTAGATAGAGTTTGTTTTA
GATGCATGGAAAGTGATACGAGAATGCGAGTAACTTATAGAGGGATTGAGAAGTCAAATG
GTGATGTTGAAGTCAGCGAAAGGGGCTAGAGTGTTGAGGTAATTTGACGAAACGACGACG
TTGTAATCC-ATTCAAAACTGAAAACCGCGTTATGTGATTGGTCATGAGCTGGCTTCGCG
CGTTGACGATTGCAGATCATGTTGGGTTTGTTTTTTTCTCTTTTGTTCGTTTCTATCAAA
TTAATTCCTAATTAATAGTGTGTAATCATTTATAATGAATGTGATTATAGAATATTGTTT
TAGCAGGCGTTAAACTTTGATTCAACTCTAATTCTTTATTAAGAAAACTCGTATTAGTGC
ATGATATTTTCATCTACAATGCACCGACTTTGGACTGGTTAATCGAATAAGTGTTAAAAT
ACTTTAGGAAAAGAAAAAGTGTTAAAATATCCAAAACATGAACATTCACTATTCAACAAA
AGTTCACTGACCATCTCACAAAAGTGTTAAAATATCCAAAACATGAACATTCACTAATCA
CTATTCAACTAAAGTCCACGGACATCACTATTCAACAAAAGTCCACGGACCGATCCATCG
TGAGAGATTAGTGTATTGACCGGAACATATAGATAGTATAGTCTTTAACAAACAAACAAA
TAACAAAATAGTATAGTGGGTTTTCTTAATAATTAAGCTTTGTTTCTTTGACTGGTTCGG
TTTGTTTTGTTCGAATTTTAGTAATCTGGAAATGGAAGAATGATGTCGAATTTTTCAGTT
CGATTTTTTGGTAAAGATATATATTTCGGTTGATCAAGATCGGGTTCTACCCGCACCAGG
TTTGCTATATAGAATGATGTTGTGATGATAAAGATTAATTCTATACGTTTACTTTCATAA
CAGATTAATGACTAATGGCGACACGTTGATTGGTGGTGATCACTGATCAATAGCCAGAAC
TCATGCTGACTAAGACTAACCATCGTTGTTGGTCCATAGGAA-TTTTTTCTGCAATTAAT
TTTTATTTGAAACAATAAAAATTTGTAACAGAATAGTGACATATAACAAATAAAGAGTTT
TCTACTTGTCCCTTTAGGATATAATAAAGTCAGATGTT-TTAAAAAGAAGAGTTTTCTAT
GAATTCCTGTTTCTTAAAATAATTTTTGTCAATATAGATGTTA-TTTTCCTATAAAAATC
CATGCATGACGTTAACAAAGACTAGAAAAATTCAAAAATTGAAGATTATCATATATTATA
TCTTGTCGTCGTTGATGTATATTC----ATCGACCAAATTTTGGTCTCTACACATATGTA
TATATTGGCGTCGAAGCTTAAAAG--AAA--AAAAA--AGTAAAAACCCTTATGGTCTAT
ATATAAATCTTGTTTTTATGGTACCAAAACCATATTCTAACTAATCGTAACGCAAGTGAT
CGTCTTTGCTTCAAATGTAAAGCTAGATAACCTGAACGAGTTTGGATGCTGGCATGCTGC
GACCTTGAAGTCGGTCCATTCGGTTTTTATTTGTACATACGGACAACATTAATTGCCCAT
GAGTTGCTAAAATCCTTCTCTGGGTCTTGTTACAGGCACCCTCTTCAAATTAGCCTC---
-TATTTTGCATGAAAATAGTCTGAGATTTCCCCGCAAATGATATTTGAATTGGAAATAA-
TTTTTCTCTAACCCCTAACCCCTAAACCCTAAACACTAAATTGCATGATCTCAATTTTTC
TGTTGAGCACATCTATCCAAAGATGTTAATTGAGCTGTTCAGATCTAAATGGGTGAAGTC
CAAATATGAACAAAACTAATGATACAAACTCAATAGCACCGTATCCAAATATGACCAAAC
TCAATAGCACCGTATCCAAATATGACCAAACTCAAATAAGACAATGATTAATTAGACAAT
GTATGGAACCTAAATATATAATATAATTTTCTATTATCCGCAAAAACACATTTTCTGTCA
AACTCAAAGAATTGCA
>Ber
TGTAACGAAATTGAACTTTATTTATTCCACCAAGTCAAACCGAAAGAAATGAAATACATT
TATCAGCAACCCACTTTTGGGTTTCTCTCATATCCTTTCTATTCTATTGGGTTTAAATTT
AAATCAAACTAT--AAAAAAAATGCCCTTGAACAAGAGTTAGCCATAAACACTTTTTTTT
AGCCATAAAAACTTAATCACTGATTAATTAACCGCAGAGCAAACCCTACGAATTTCTCCA
TTTGTCCCCGTCTTCACACCAATATTACTCATTTTAACCATTGACCTTGCGAACTGGACA
TTGAAGTTGCCTCTAGGTGCCATAAACTCTTGCACTATGGATCTTGTGGCCGGACTAGTC
CAAAGAACGTGGTCGGATTGAAGAATTCCTCTGTTACGGCTGAGATTGATGAAATAAGAT
GTGTCAAAAGTGTTTCCACTTCCGGTGTCAAGATCAACACGTGCTGATCCGTCGCCGTTT
TGGGGACAAAGTCTTTGAAGTTGTGGTACAAATGTTTGGTCCATTGTTGGATCTGCTGTG
TTTCCGCTCGAGTTGAATATCCTGTTCGTGATAAACCCACATGCAGCTGTTCCGATCGTG
TGTCCTCCTCCTATTAATTCATATAGGTTCATCTTCAGTTTGATTAATTATATAATTGAA
--AAATATATATATGTAATATGTATACCAAATTAAAACTTAATTTTCTTTGAAAAATACG
AAAACGTTTGATTTAAACATGAACCTGATCCTAGAGTTATCCTTATTCTTATGCAAATTA
AGTACGAGTGACAAGATAAACCATGCAGTGCACAACACTAACTATTAAAGTGAAGATTCA
AAATATGAAAG-AAAAAA-ACACGTACGAGGAGTTTCCATCCAAACTAATGTATTGGATC
TATTATGATTTCTAAACGGTG--ATATATAGGTTACATACCAACAAGAGTGACGAGATCG
CGAGTGTTGAGGCGAAAAGCGGCGAATTTCCTTTGTTGAATGGCTAGAGAGTCACTTGGA
GAAGGAAGATTGTTAACGTTCGATGCCAAGGAAACTCTTCCATCTCTACGTCCTGTTGGA
ACTTGCCAACTTTGTCCGTTTGTCTACATACA-CCCATGCAAATTAAAGCCAAACAAACG
TTAATTACTCTCTGTCCGCTTGTACATTATTTTTGTTTTTACTTTCTTTGTAACCAATAC
TAATTTAATCTTATAGATGAAACCAAGTAAAACAAACATAAATGTTACACATAATTGTTT
GAAAATCTAATATTATAAAATCTCTA-TTTTTTTC--AAATATATGTTATGTAAGTTCTT
AAGTATCAACGTTTAGTTTGTAAACACAAAACACAAAGAAATGAAGAAACGTAATCTATG
TATTTTGGCGTATATATACCTTGTAAAATTAGTTAATATAAAACTAAAAAATTGTGTTGC
CTTTGTTAATCCTCTTTACTTACTCATATCTAAATACAAACACCAAATATTGGCATTTTA
AACAATCAAGACATAGTTCTTTGCTTATATATGATATATTGATTGTTGTATAATTAGTAT
ATATATNNNCTTACGAGAGCAACGGAATCACGAGCCGCTAAGGCCAAGATATCAGCACAA
GAGACAACACCAGGACATGCTGCCTCGAGCTGCCTCTTGGCATCGTCAATGACTTCAAAA
CCATGAAGGTTAACGTTTGCGCCAGCGGTTCTTTCAGAGTTAGGTCCCGATAATAGCACC
GAACCATCACAACCTTGGACAAAGCAATCATGGTTGTGCATTCTCAGTAACCCCGGTGCA
ACCTTTGGATCTGAACTAAAGTGAGATGCTACAGTGGTCCGAACAATCGTCTCGGCATTA
GGGCACGTGGTCGAGTAGAACCCGATCCTCGTACCTTGGCCATAAACCGCGATGAGACAA
CTAAGGAAGACTATGACCAAAGCAAATGATCGGACCAAGCCCATTTTTTCTTTTTG-TTG
GTTTGTGTTTTAGATAAAGACCGCAAGTGTGTTTCGAGTTAGTAGATAGAGTTTGTTTTA
GATGCATGGAAAGTGATACGAGAATGCGAGTAACTTATAGAGGGATTGAGAAGTCAAATG
GTGATGTTGAAGTCAGCGAAAGGGGCTAGAGTGTTGAGGTAATTTGACGAAACGACGACG
TTGTAATCC-ATTCAAAACTGAAAACCGCGTTATGTGATTGGTCATGAGCTGGCTTCGCG
CGTTGACGATTGCAGATCATGTTGGGTTTGTTTTTTTCTCTTTTGTTCGTTTCTATCAAA
TTAATTCCTAATTAATAGTGTGTAATCATTTATAATGAATGTGATTATAGAATATTGTTT
TAGCAGGCGTTAAACTTTGATTCAACTCTAATTCTTTATTAAGAAAACTCGTATTAGTGC
ATGATATTTTCATCTACAATGCACCGACTTTGGACTGGTTAATCGAATAAGTGTTAAAAT
ACTTTAGGAAAAGAAAAAGTGTTAAAATATCCAAAACATGAACATTCACTATTCAACAAA
AGTTCACTGACCATCTCACAAAAGTGTTAAAATATCCAAAACATGAACATTCACTAATCA
CTATTCAACAAAAGTCCACGGACATCACTATTCAACAAAAGTCCACGGACCGATCCATCG
TGAGAGATTAGTGTATTGACCGGAACATATAGATAGTATAGTCTTTAACAAACAAACAAA
TAACAAAATAGTATAGTGGGTTTTCTTAATAATTAAGCTTTGTTTCTTTGACTGGTTCGG
TTTGTTTTGTTCGAATTTTAGTAATCTGGAAATGGAAGAATGATGTCGAATTTTTCAGTT
CGATTTTTTGGTAAAGATATATATTTCGGTTGATCAAGATCGGGTTCTACCCGCACCAGG
TTTGCTATATAGAATGATGTTGTGATGATAAAGATTAATTCTATACGTTTACTTTCATAA
CAGATTAATGACTAATGGCGACACGTTGATTGGTGGTGATCACTGATCAATAGCCAGAAC
TCATGCTGACTAAGACTAACCATCGTTGTTGGTCCATAGGAA-TTTTTTCTGCAATTAAT
TTTTATTTGAAACAATAAAAATTTGTAACAGAATAGTGACATATAACAAATAATGAGTTT
TCTACTTGTCCCTTTAGGATATAATAAAGTCAGATGTT-AAAAAAAGAAGAGTTTTCTAT
GAATTCCTGTTTCTTAAAATAATTTTTGTCAATATAGATGTTA-TTTTCCTATAAAAATC
CATGCATGACGTTAACAAAGACTAGAAAAATTCAAAAATTGAAGATTATCATATATTATA
TCTTGTCGTCGTTGATGTATATTC----ATCGACCAAATTTTGGTCTCTACACATATGTA
TATATTGGCGTCGAAGCTTAAAAG--AAA--AAAAA--AGTAAAAACCCTTATGGTCTAT
ATATAAATCTTGTTTTTATGGTACCAAAACCATATTCTAACTAATCGTAACGCAAGTGAT
CGTCTTTGCTTCAAATGTAAAGCTAGATAACCTGAACGAGTTTGGATGCTGGCATGCTGC
GACCTTGAAGTCGGTCCATTCGGTTTTTATTTGTACATACGGACAACATTAATTGCCCAT
GAGTTGCTAAAATCCTTCTCTGGGTCTTGTTACAGGCACCCTCTTCAAATTAGCCTC---
-TATTTTGCATGAAAATAGTCTGAGATTTCCCCGCAAATGATATTTGAATTGGAAATAA-
TTTTTCTCTAACCCCTAACCCCTAAACCCTAAACACTAAATTGCATGATCTCAATTTTTC
TGTTGAGCACATCTATCCAAAGATGTTAATTGAGCTGTTCAGATCTAAATGGGTGAAGTC
CAAATATGAACAAAACTAATGATACAAACTCAATAGCACCGTATCCAAATATGACCAAAC
TCAATAGCACCGTATCCAAATATGACCAAACTCAAATAAGACAATGATTAATTAGACAGT
GTATGGAACCTAAATATATAATATAATTTTCTATTTTCCGCAAAAACACATTTTCTGTCA
AACTCAAAGAATTGCA
>Berg-1
TGTAACGAAATTGAACTTTATTTATTCCACCAAGTCAAACCGAAAGAAATGAAATACATT
TATCAGCAACCCACTTTTGGGTTTCTCTCATATCCTTTCTATTCTATTGGGTTTAAATTT
AAATCAAACTAT--AAAAAAAATGCCCTTGAACAAGAGTTAGCCATAAACACTTTTTTTT
AGCCATAAAAACTTAATCACTGATTAATTAACCGCAGAGCAAACCCTACGAATTTCTCCA
TTTGTCCCCGTCTTCACACCAATATTACTCATTTTAACCATTGACCTTGCGAACTGGACA
TTGAAGTTGCCTCTAGGTGCCATAAACTCTTGCACTATGGATCTTGTGGCCGGACTAGTC
CAAAGAACGTGATCGGATTGAAGAATTCCTCTGTTACGGCTGAGATTGATGAAATAAGAT
GTGTCAAAAGTGTTTCCACTTCCGGTGTCAAGATCAACACGTGCTGATCCGTCGCCGTTT
TGGGGACAAAGTCTTTGAAGTTGTGGTACAAATGTTTGGTCCATTGTTGGATCTGCTGTG
TTTCCGCTCGAGTTGAATATCCTGTTCGTGATAAACCCACATGCAGCTGTTCCGATCGTG
TGTCCTCCTCCTATTAATTCATATAGGTTCATCTTCAGTTTGATTAACAATATAATTGAA
--AAATATATATATGTAATATGTACACCGAAATAAAACTTAATTTTCTTTGAAAAATACG
AAAATGTTTGGTTTAAACATGAACCTGATCCTAGAGTTATCCTTATTCTTATGCAAATTA
AGTACGAGTGACA--ATAAACCATGCAGTGCACAACACTAACTATTAAAGTGAATATTCA
AAATATGAAAG-AAAAAA-ACACGTACGAGGAGTTTCCATCCAAACTAATGTATTGGATC
TATTCTGATTTCTAAACGGTG--ATATATAGGTTACATACCAACAAGAGTGACGAGATCG
CGAGTGTTGAGGCGAAAAGCGGAGAATTTCCTTTGTTGAATGGCTAGAGAGTCACTTGGA
GAAGGAAGATTGTTAACGTTCGATGCCAAGGAAACTCTTCCATCTCTACGTCCTGTTGGA
ACTTGCCAACTTTGTCCGTTTGTCTACATACA-CCCATGCAAATCAAAGCCAAACAAACG
TTAATTACTCTCTGTCCGCTTGTATATTATTTTTG-TTTTACTTTCTTTGTAATCAATAC
TAATTTAATATTATAGATGTAACCAAGTAAAATAAACATAAATGTTGCACATAATTGTTT
GAAAATATAATATTATAAAATCTATA-TTTTTTAA--AAATATATGTTATGTAAGTTCTT
AAGTATCAACGTTTAGTTTGTAAACACAAAAC-CAAAGAAATGAAGATACGTAATCTTTG
TATTTTGGCGTATATATACCTTGTAAAATTAGTTAATATAAAAC-AAAAAAATGTGCTGC
CTTTTTTAATCCTCTTTACTTACTCATATCTAAATACAAACACAAAATATTGGCATTTAA
AACAATCAAGACATAGTTCTTTGCTTATATATGATATATTGATAGTTGTATAATTAGTAT
ATATATAAACTTACGAGAGCAACGGAATCACGAGCCGCTAAGGCCAAGATATCAGCACAA
GAGACAACACCAGGACATGCAGCCTCGAGCTGCCTCTTGGCATCGTCAATGACCTCAAAA
CCATGGAGGTTAACGTTTGCGCCAGCGGTTCTTTCAGAGTTAGGTCCCGATAAAAGCACC
GAACCATCACAACCTTGGACAAAGCAATCATGGTTGTGCATTCTCAGTAACCCGGGTGCA
ACCTTTGGATCTGAACCAAAGTGAGATGCCACAGTGGTCCGAACAATTGTCTCGGCATTA
GGGCACGTAGTCGAGTAGAACCCGATCCTCGTACCTTGGCCATAAACGGCGATGAGACAA
CTAAGGAAGACTATGACCAAAGCAAATGATCGGACCAAGCCCATTTTTTCTTTTTG-TTG
GTTTGTGTTTTAGAT-AAGACCGCAAGTGTGTTTCGAGTTAGTAGATAGAGTTTGTTTTA
GATGCATGGAAAGTGATACGAGAACGTGAGTAACTTATAGAGGGATTGAGAAGTCAAATG
GTGATGTTGAAGTCAGCGAAAGGGGCTAGAGTGTTGAGGTAATTTGACAAAACGACGACG
TTGTAATCCAATTCAAAACTGAAAACCGCGTTATGTGATTGGTCATGAGCTGGCTTCGCG
CGTTGACGATTGCAGATCATGTTGGGTTTG-TTTTTTCTCTTTTGTTCGTTTCTATCAAA
CTAATTCCTAATTAATAGTGTGTAATCATTTATAATGAATGTGATTATAGAATATTGTTT
TAGCAGGCGTTAAACTTTGATTCAACTCTAATTCTTTATTAAGAAAACTCGTATTAGTGC
ATGATATTTTCATCTACAATGCACCGACTTTGGACTGGTTAATCGAATAAGTGTTAAAAT
ACTTTAGGAAAAGAAAAAGTGTTAAAATATCCAAAACATGAACATTCACTATTCAACAAA
AGTTCACTGACCATCTCACAAAAGTGTTAAAATATCCAAAACATGAACATTCACTAATCA
CTATTCAACAAAAGTCCACGGACATCACTATTCAACAAAAGTCCACGGACCGATCCATCG
TGAGAGATTAGTGTATTGACCGGAACATATAGATAGTATAGTCTTTAACAAACAAACAAA
TAACAAAATAGTATAGTGGGTTTTCTTAATAATTAAGCTTTGTTTCTTTGACTGGTTCGG
TTTGTTTTGTTCGAATTTTAGTAATCTGGAAATGGAAGAATGATGTCGAATTTTTCAGTT
CGATTTTTTGGTAAAGATATATATTTCG---GATCAAGATCGGGTTCTACCCGCACCAGG
TTTGCTATATAGAATGATGTTGTGATGATAAAGATTAATTCTATACGTTTACTTTCATAA
CAGATTAATGACTAATGGCGACACGTTGATTGGTGGTGATCACTGATCAATAGCCAGAAC
TCATGCTGACTAAGACTAACCATCGTTGTTGGTCCATAGGAA-TTTTTTCTGCAATTAAT
TTTTATTTGAAACAATAAAAATTTGTAACAGAATAGTGACATATAACAAATAAAGAGTTT
TCTACTTGTCCCTTTAGGATATAATAAAGTCAGATGTT-TTAAAAAGAAGAGTTTTCTAT
GAATTCCTGTTTCTTAAAATAATTTTTGTCAATATAGATGTTA-TTTTCCTATAAAAATC
CATGCATGACGTTAACAAAGACTAGAAAAATTCAAAAATTGAAGATTATCATATATTATA
TCTTGTCGTCGTTGATGTATATTC----ATCGACCAAATTTTGGTCTCTACACATATGTA
TATATTGGCGTCGAAGCTTAAAAG--AAA--AAAAA--AGTAAAAACCCTTATGGTCTAT
ATATAAATCTTGTTTTTATGGTACCAAAACCATATTCTAACTAATCGTAACGCAAGTGAT
CGTCTTTGCTTCAAATGTAAAGCTAGATAACCTGAACGAGTTTGGATGCTGGCATGCTGC
GACCTTGAAGTCGGTCCATTGGGTTTTTATTTGTACATACGGACAACATTAATTGCCCAT
GAGTTGCTAAAATCCTTCTCTGGGTCTTGTTACAGGCACCCTCTTCAAATTAGCCTCTAT
ATATTTTGCATGAAAATAGTCTGAGATTTCCCCGCAAATGATATTTGAATTGGAAATAA-
TTTTTCTCTAACCCCTAACCCCTAAACTCTAAACACTAAATTGCATGATCTCAATTTTTC
TGTTGAGCACATCTATCCAAAAATGTTAATTGAGCTGTTCAGATCTAAATGTTCAGAGTC
CAAATATGAACAAAACTAATGATACAAACTCAATAACACCGTATCCAAATATGACCAAAC
TCAATAGCACCGTATCCAAATATGACCAAACTCAAATAAGACAATGATTAATTAGACAGT
GTATGGAACCTAAATATATAATATAATTTTCTATTTTCCGCAAAAACACATTTTCTGTCA
AACTCAAAGAATTGCA
>Bg-2
TGTAACGAAATTGAACTTTATTTATTCCACCAAGTCAAACCGAAAGAAATGAAATACATT
TATCAGCAACCCACTTTTGGGTTTCTCTCATATCCTTTCTATTCTATTGGGTTTAAATTT
AAATCAAACTAT--AAAAAAAATGCCCTTGAACAAGAGTTAGCCATAAACACTTTTTTTT
AGCCATAAAAACTTAATCACTGATTAATTAACCGCAGAGCAAACCCTACGAATTTCTCCA
TTTGTCCCCGTCTTCACACCAATATTACTCATTTTAACCATTGACCTTGCGAACTGGACA
TTGAAGTTGCCTCTAGGTGCCATAAACTCTTGCACTATGGATCTTGTGGCCGGACTAGTC
CAAAGAACGTGATCGGATTGAAGAATTCCTCTGTTACGGCTGAGATTGATGAAATAAGAT
GTGTCAAAAGTGTTTCCACTTCCGGTGTCAAGATCAACACGTGCTGATCCGTCGCCGTTT
TGGGGACAAAGTCTTTGAAGTTGTGGTACAAATGTTTGGTCCATTGTTGGATCTGCTGTG
TTTCCGCTCGAGTTGAATATCCTGTTCGTGATAAACCCACATGCAGCTGTTCCGATCGTG
TGTCCTCCTCCTATTAATTCATATAGGTTCATCTTCAGTTTGATTAACAATATAATTGAA
--AAATATATATATGTAATATGTACACCGAAATAAAACTTAATTTTCTTTGAAAAATACG
AAAATGTTTGGTTTAAACATGAACCTGATCCTAGAGTTATCCTTATTCTTATGCAAATTA
AGTACGAGTGACA--ATAAACCATGCAGTGCACAACACTAACTATTAAAGTGAATATTCA
AAATATGAAAG-AAAAAA-ACACGTACGAGGAGTTTCCATCCAAACTAATGTATTGGATC
TATTCTGATTTCTAAACGGTG--ATATATAGGTTACATACCAACAAGAGTGACGAGATCG
CGAGTGTTGAGGCGAAAAGCGGAGAATTTCCTTTGTTGAATGGCTAGAGAGTCACTTGGA
GAAGGAAGATTGTTAACGTTCGATGCCAAGGAAACTCTTCCATCTCTACGTCCTGTTGGA
ACTTGCCAACTTTGTCCGTTTGTCTACATACA-CCCATGCAAATTAAAGCCAAACAAACG
TTAATTACTCTCTGTCCGCTTGTACATTATTTTTGTTTTTACTTTCTTTGTAACCAATAC
TAAGTTAATATTATAGAAGAAACCAAGTAAAACAAACATAAATGTTACACATAATTGTTT
GAAAATATAATATTATAAAATCTATA-TTTTTTTC--AAATATATGTTATGTAAGTTCTT
AAGTATCAACGTTTAGTTTGTAAACACAAAAC-CAAAGAAATGAAGAAACGTAATCTTTG
TATTTTGGCGTATATATACCTTGTAAAATTAGTTAATATAAAAC-AAAAAATTGTGTTGC
CTTTGTTAATCCTCTTTACTTACTCATATCTAAATACAAACACAAAATATTGGCATTTAA
AACAATCAAGACATAGTTCTTTGCTTATATATGATATATTGATTGTTGTATAATTAGTAT
ATATATAAACTTACGAGAGAAACCGAATCACGAGCCGCTAAGGCCAAGATATCAGCACAA
GAGACAACACCAGGACATGCTGCCTCGAGCTGCCTCTTGGCATCGTCAATGACCTCAAAA
CCATGGAGGTTAACGTTTGCGCCAGCGGTTCTTTCAGAGTTAGGTCCCGATAAAAGCACC
GAACCATCACAACCTTGGACAAAGCAATCATGGTTGTGCATTCTCAGTAACCCGGGTGCA
ACCTTTGGATCTGAACCAAAGTGAGATGCCACAGTGGTCCGAACAATTGTCTCGGCATTA
GGGCACGTAGTCGAGTAGAACCCGATCCTCGTACCTTGGCCATAAACGGCGATGAGACAA
CTAAGGAAGACTATGACCAAAGCAAATGATCGGACCAAGCCCATTTTTTCTTTTTG-TTG
GTTTGTGTTTTAGAT-AAGACCGCAAGTGTGTTTCGAGTTAGTAGATAGAGTTTGTTTTA
GATGCATGGAAAGTGATACGAGAACGTGAGTAACTTATAGAGGGATTGAGAAGTCAAATG
GTGATGTTGAAGTCAGCGAAAGGGGCTAGAGTGTTGAGGTAATTTGACAAAACGACGACG
TTGTAATCCAATTCAAAACTGAAAACCGCGTTATGTGATTGGTCATGAGCTGGCTTCGCG
CGTTGACGATTGCAGATCATGTTGGGTTTG-TTTTTTCTCTTTTGTTCGTTTCTATCAAA
CTAATTCCTAATTAATAGTGTGTAATCATTTATAATGAATGTGATTATAGAATATTGTTT
TAGCAGGCGTTAAACTTTGATTCAACTCTAATTCTTTATTAAGGAAACTCGTATTAGTGC
ATGATATTTTCATCTACAATGCACCGACTTTGGACTGGTTAATCGAATAAGTGTTAAAAT
ACTTTAGGAAAAGAAAAAGTGTTAAAATATCCAAAACATGAACATCCACTATTCAACAAA
AGTTCACTGACCGTCTCACAAAAGTGTTAAAATATCCAAAACATGAACATTCACTAATCA
CTATTCAACAAAAGTCCACGGACATCACTATTCAACAAAAGTCCACGGACCGATCCATCG
TGAGAGATTAGTGTATTGACCGGAACATATAGATAGTATAGTCTTTAACAAACAAACAAA
TAACAAAATAGTATAGTGGGTTTTCTTAATAATTAAGCTTTGTTTCTTTGACTGGTTCGG
TTTGTTTTGTTCGAATTTTAGTAATCTGGAAATGGAAGAATGATGTCGAATTTTTCAGTT
CGATTTTTTGGTAAAGATATATATTTCG---GATAAAGATCGGGTTCTACCCGCACCAGG
TTTGCTATATAGAATGATGTTGTGATGATAAAGATTAATTCTATACGTTTACTTTCATAA
CAGATTAATGACTAATGGCGACACGTTGATTGGTGGTGATCACTGATCAATAGCCAGAAC
TCATGCTGACTAAGACTAACCATCGTTGTTGGTCCATAGGAA-TTTTTTCTGCAATTAAT
TTTTATTTGAAACAATAAAAATTTGTAACAGAATAGTGACATATAACAAATAAAGAGTTT
TCTACTTGTCCCTTTAGGATATAATAAAGTCAGATGTT-TTAAAAAGAAGAGTTTTCTAT
GAATTCCTGTTTCTTAAAATAATTTTTGTCAATATAGATGTTA-TTTTCCTATAAAAATC
CATGCATGACGTTAACAAAGACTAGAAAAATTCAAAAATTGAAGATTATCATATATTATA
TCTTGTCGTCGTTGATGTATATTC----ATCGACCAAATTTTGGTCTCTACACATATGTA
TATATTGGCGTCGAAGCTTAAAAG--AAA--AAAAA--AGTAAAAACCCTTATGGTCTAT
ATATAAATCTTGTTTTTATGGTACCAAAACCATATTCTAACTAATCGTAACGCAAGTGAT
CGTCTTTGCTTCAAATGTAAAGCTAGATAACCTGAACGAGTTTGGATGCTGGCATGCTGC
GACCTTGAAGTCGGTCCATTGGGTTTTTATTTGTACATACGGACAACATTAATTGCCCAT
GAGTTGCTAAAATCCTTCTCTGGGTCTTGTTACAAGCACCCTCTTCAAATTAGCCTCTAT
ATATTTTGCATGAAAATAGTCTGAGATTTCCCCGCAAATGATATTTGAATTGGAAATAA-
TTTTTCTCTAACCCCTAACCCCTAAACCCTAAACACTAAATTGCATAATCTCAATTTTTC
TGTTGAGCACATCTATCTAAAGATGTTAATTGAGCTGTTCAGATCTAAATGGGTGAAGTC
CAAATATGAACAAAACTAATGATACAAACTCAATAGCACCGTATCCAAATATGACCAAAC
TCAATAGCACCGTATCCAAATATGACCAAACTCAAATAAGACAATGATTAATTAGACAGT
GTATGGAACCTAAATATATAATATAATTTTCTATTTTCCGCAAAAACACATTTTCTCTCA
AACTCAAAGAATTGCA
>Bijisk-4
TGTAACGAAATTGAACTTTATTTATTCCACCAAGTCAAACCGAAAGAAATGAAATACATT
TATCAGCAACCCACTTTTGGGTTTCTCTCATATCCTTTCTATTCTATTGGGTTTAAATTT
AAATCAAACTAT--AAAAAAAATGCCCTTGAACAAGAGTTAGCCATAAACACTTTTTTTT
AGCCATAAAAACTTAATCACTGATTAATTAACCGCAGAGCAAACCCTACGAATTTCTCCA
TTTGTCCCCGTCTTCACACCAATATTACTCATTTTAACCATTGACCTTGCGAACTGGACA
TTGAAGTTGCCTCTAGGTGCCATAAACTCTTGCACTATGGATCTTGTGGCCGGACTAGTC
CAAAGAACGTGGTCGGATTGAAGAATTCCTCTGTTACGGCTGAGATTGATGAAATAAGAT
GTGTCAAAAGTGTTTCCACTTCCGGTGTCAAGATCAACACGTGCTGATCCGTCGCCGTTT
TGGGGACAAAGTCTTTGAAGTTGTGGTACAAATGTTTGGTCCATTGTTGGATCTGCTGTG
TTTCCGCTCGAGTTGAATATCCTGTTCGTGATAAACCCACATGCAGCTGTTCCGATCGTG
TGTCCTCCTCCTATTAATTCATATAGGTTCATCTTCAGTTTGATTAATTATATAATTGAA
--ATATATATATATGTAATATGTATACCAAATTAAAACTTAATTTTCTTTGAAAAATACG
AAAACGTTTGGTTTAAACATGAACCTGATCCTAGAGTTATCCTTATTCTTATGCAAATTA
AGTACGAGTGACA--ATAAACCATGCAGTGCACAACACTAACTATTAAAGTGAAGATTCA
AAATATGAAAA-AAAAAC-ACACGTACGAGGAGTTTCCATCCAAACTAATGTATTGGATG
TATTATGATTTCTAAACGGTG--ATATATAGGTTACATACCAACAAGAGTGACGAGATCG
CGAGTGTTGAGGCGAAAAGCGGCGAATTTCCTTTGTTGAATGGCTAGAGAGTCACTTGGA
GAAGGAAGATTGTTAACGTTCGATGCCAAGGAAACTCTTCCATCTCTACGTCCTGTTGGG
ACTTGCCAACTTTGTCCGTTTGTCTACATACA-CCCATGCAAAGCAAAGCCAAACAAACG
TTAATTACTCTCTGTCCGCTTGCACATTATTTTTGTTTTTACTTTCTTTGTTACCTATAC
TAATTTAATCTTATAGATGAAACCAAGTAAAACAAACATAAATGTTACACATAATTGTTT
GAAAATCTAATATTATAAAATCTCTA-TTTTTTTC--AAATATATGTTATGTAAGTTCTT
AAGTATCAACGTTTAGTTTGTAAACACAAAAC-CAAAGAAATGAAGAAACGTAATCTATG
TATTTTGGCGTATATATACCTTGTAAAATTAGTTAATATAAAAC-AAAAAATTGTGTTGC
CTTTGTTAATCCTCTTTACTTACTCATATCTAAATACAAACACCAAATATTGGCATTTTA
AACAATCAAGACATAGTTCTTTGCTTATGTATGATATATTGATAGTTGTATAATTAGTAT
ATATATAAACTTACGAGAGCAACGGAATCACGAGCCGCTAAGGCCAATATATCAGCACAA
GAGACAACACCAGGACATGCTGCCTCGAGCTGCCTCTTGGCATCGTCAATGACTTCAAAA
CCATGAAGGTTAACGTTTGCGCCAGCGGTTCTTTCAGAGTTAGGTCCCGATAATAGCACC
GAACCATCACAACCTTGGACAAAGCAATCATGGTTGTGCATTCTCAGTAACCCCGGTGCA
ACCTTTGGATCTGAACTAAAGTGAGATGCTACAGTGGCCCGAACAATCGTCTCGGCATTA
GGGCACGTGGTCGAGTAGAACCCGATCCTCGTACCTTGGCCATACACCGCGATGAGACAA
CTAAGGAAGACTAAGAACAAAGCAAATGATCTGACCAAGCCCATTTTTTCTTTTTG-TTG
GTTTGTGTTTTAGAT-AAGATCGCAAGTGTGTTTCGAGTTAGTAGATAGAGTTTGTTTTA
GATGCATGGAAAGTGATACGAGAATGCGAGTAACTTATAGAGGGATTGAGAAGTCAAATG
GTGATGTTGAAGTCAGCGAAAGGGGCTAGAGTGTTGAGGTAATTTGACGAAACGACGACG
TTGTAATCCAATTCAAAACTGAAAACCGCGTTATGTGATTGGTCATGAGCTGGCTTCGCG
CGTTGACGATTGCAGATCATGTTGGGTTTG-TTTTTTCTCTTTTGTTCGTTTCTATCAAA
TTAATTCCTAATTAATAGTGTGTAATCATTTATAATGAATGTGATTATAGAATATTGTTT
TAGCAGGCGTTAAACTTTGATTCAACTCTAATTCTTTATTAAGAAAACTCGTATTAGTGC
ATGATATTTTCATCTACAATGCACCGACTTTGGACTGGTTAATCGAATAAGTGTTAAAAT
ACTTTAGGAAAAGAAAAAGTGTTAAAATATCCAAAACATGAACATTCACTATTCAACAAA
AGTTCACTGACCATCTCACAAAAGTGTTAAAATATCCAAAACATGAACATTCACTAATCA
CTATTCAACAAAAGTCCACGGACATCACTATTCAACAAAAGTCCACGGACCGATCCATCG
TGAGAGATTAGTGTATTGACCGGAACATATAGATAGTATAGTCTTTAACAAACAAACAAA
TAACAAAATAGTATAGTGGGTTTTCTTAATAATTAAGCTTTGTTTCTTTGACTGGTTCGG
TTTGTTTTGTTCGAATTTTAGTAATCTGGAAATGGAAGAATGATGTCGAATTTTTCAGTT
CGATTTTTTGGTAAAGATATATATTTCG---GATAAAGATCGGGTTCTACCCGCACCAGG
TTTGCTATATAGAATGATGTTGTGATGATAAAGATTAATTCTATACGTTTACTTTCATAA
CAGATTAATGACTAATGGCCACACGTTGATTGGTGGTGATCACTGATCAATAGCCAGAAC
TCATGCTGACTAAGACTAACCATCGTTGTTGGTCCATAGGAA-TTTTTTCTGCAATTAAT
TTTTATTTGAAACAATAAAAATTTGTAACAGAATAGTGACATATAACAAATAAAGAGTTT
TCTACTTGTCCCTTTATGATATAATAAAGTCAGATGTT-AAAAAAAGAAGAGTTTTCTAT
GAATTCCTGTTTCTTAAAATAATTTTTGTCAATATAGATGTTA-TTTTCCTATAAAAATC
CATGCATGACGTTAACAAAGACTAGAAAAATTCAAAAATTGAAGATTATCATATATTATA
TCTTGTCGTCGTTGATGTATATTC----ATCGACCAAATTTTGGTCTCTACACATATGTA
TATATTGGCGTCGAAGCTTAAAAG--AAA--AAAAA--AGTAAAAACCCTTATGGTCTAT
ATATAAATCTTGTTTTTATGGTACCAAAACCATATTCTAACTAATCGTAACGCAAGTGAT
CGTCTTTGCTTCAAATGTAAAGCTAGATAACCTGAACGAGTTTGGATGCTGGCATGCTGC
GACCTTGAAGTCGGTCCATTGGGTTTTTATTTGTACATACGGACAACATTAATTGCCCAT
GAGTTGCTAAAATCCTTCTCTGGGTCTTGTTACAGGCACCCTCTTCAAATTAGCCTCTAT
ATATTTTGCATGAAAATAGTCTGAGATTTCTCCGCAAATGATATTTGAATTGGAAATAA-
TTTTTCTCTAACCCCTAACCCCTAAACCCTAAACACTAAATTGCATGATCTCAATTTTTC
TGTTGAGCACATCTATCCAAAGATGTTAATTGAGCTGTTCAGATCTAAATGGGTGAAGTC
CAAATATGAACAAAACTAATGATACAAACTCAATAGCACCGTATCCAAATATGACCAAAC
TCAATAGCACCGTATCCAAATATGACCAAACTCAAATAAGACAATGATTAATTAGACAGT
GTATGGAACGTAAATATATAATATAATTTTCTATTTTCCGCAAAAACACATTTTCTGTCA
AACTCAAAGAATTGCA
>Bik-1
TGTAACGAAATTGAACTTTATTTATTCCACCAAGTCAAACCGAAAGAAATGAAATACATT
TATCAGCAACCCACTTTTGGGTTTCTCTCATATCCTTTCTATTCTATT-GGTTTAAATTT
AAATCAAACTAT-AAAAAAAAATGCCCTTGAACAAGAGTTAGCCATAAACACTTTTTTTT
AGCCATAAAAACTTAATCACTGATTAATTAACCCCAGAGCAAACCCTACGAATTTCTCCA
TTTGTCCCCGTCTTCACACCAATATTACTCATTTTAACCATTGACCTTGCGAACTGGACA
TTGAAGTTGCCTCTAGGTGCCATAAACTCTTGCACTATGGATCTTGTGGCCGGACTAGTC
CAAAGAACGTGATCGGATTGAAGAATTCCTCTGTTACGGCTGAGATTGATGAAATAAGAT
GTGTCAAAAGTGTTTCCACTTCCGGTGTCAAGATCAACACGTGCTGATCCGTCGCCGTTT
TGGGGACAAAGTCTTTGAAGTTGTGGTACAAATGTTTGGTCCATTGTTGGATCTGCTGTG
TTTCCGCTCGAGTTGAATATCCTGTTCGTGATAAACCCACATGCAGCTGTTCCGATCGTG
TGTCCTCCTCCTATTAATTCATATAGGTTCATCTTCAGTTTGATTAACAATATAATTGCA
--AAATATATATATGTAATATGTACACCGAAATAAAACATAATTTTCTTTGAAAAATACG
AAAATGTTTGGTTTAAACATGAACCTGATCCTAGAGTTATCCTTATTCTTATGCAAATTA
AGTACGAGTGACA--ATAAACCATGCAGTGCACAACACTAACTATTAAAGTGAATATTCA
AAATATGAAAGAAAAAAA-ACACGTACGAGGAGTTTCCATCCAAACTAATGTATTGGATC
TATTCTGATTTCTAAACGGTG--ATATATAGGTTACATACCAACAAGAGTGACGAGATCG
CGAGTGTTGAGGCGAAAAGCGGAGAATTTCCTTTGTTGAATGGCTAGAGAGTCACTTGGA
GAAGGAAGATTGTTAACGTTCGATGCCAAGGAAACTCTTCCATCTCTACGTCCTGTTGGA
ACTTGCCAACTTTGTCCGTTTGTCTACATACA-CCCATGCAAATTAAAGCCAAACAAACG
TTAATTACTCTCTGTCCGCTTGTACATTATTTTTGTTTTTACTTTCTTTGTAACCAATAC
TAAGTTAATATTATAGAAGAAACCAAGTAAAACAAACATAAATGTTACACATAATTGTTT
GAAAATATAATATTATAAAATCTCTA-TTTTTTTC--AAATATATGTTATGTAAGTTCTT
AAGTATCAACGTTTAGTTTGTAAACACAAAAC-CAAAGAAATGAAGAAACGTAATCTTTG
TATTTTGGCGTATATATACCTTGTAAAATTAGTTAATATAAAAC-AAAAAATTGTGTTGC
CTTTGTTAATCCTCTTTACTTACTCATATCTAAATACAAACACAAAATATTGGCATTTAA
AACAATCAAGACATAGTTCTTTGCTTATATATGATATATTGATTGTTGTATAATTAGTAT
ATATATAAACTTACGAGAGAAACCGAATCACGAGCCGCTAAGGCCAAGATATCAGCACAA
GAGACAACACCAGGACATGCTGCCTCGAGCTGCCTCTTGGCATCGTCAATGACCTCAAAA
CCATGGAGGTTAACGTTTGCGCCAGCGGTTCTTTCAGAGTTAGGTCCCGATAAAAGCACC
GAACCATCACAACCTTGGACAAAGCAATCATGGTTGTGCATTCTCAGTAACCCGGGTGCA
ACCTTTGGATCTGAACCAAAGTGAGATGCCACAGTGGTCCGAACAATTGTCTCGGCATTA
GGGCACGTAGTCGAGTAGAACCCGATCCTCGTACCTTGGCCATAAACGGCGATGAGACAA
CTAAGGAAGACTATGACCAAAGCAAATGATCGGACCAAGCCCATTTTTTCTTTTTG-TTG
GTTTGTGTTTTAGAT-AAGACCGCAAGTGTGTTTCGAGTTAGTAGATAGAGTTTGTTTTA
GATGCATGGAAAGTGATACGAGAACGTGAGTAACTTATAGAGGGATTGAGAAGTCAAATG
GTGATGTTGAAGTCAGCGAAAGGGGCTAGAGTGTTGAGGTAATTTGACAAAACGACGACG
TTGTAATCCAATTCAAAACTGAAAACCGCGTTATGTGATTGGTCATGAGCTGGCTTCGCG
CGTTGACGATTGCAGATCATGTTGGGTTTG-TTTTTTCTCTTTTGTTCGTTTCTATCAAA
CTAATTCCTAATTAATAGTGTGTAATCATTTATAATGAATGTGATTATAGAATATTGTTT
TAGCAGGCGTTAAACTTTGATTCAACTCTAATTCTTTATTAAGGAAACTCGTATTAGTGC
ATGATATTTTCATCTACAATGCACCGACTTTGGACTGGTTAATCGAATAAGTGTTAAAAT
ACTTTAGGAAAAGAAAAAGTGTTAAAATATCCAAAACATGAACATCCACTATTCAACAAA
AGTTCACTGACCGTCTCACAAAAGTGTTAAAATATCCAAAACATGAACATTCACTAATCA
CTATTCAACAAAAGTCCACGGACATCACTATTCAACAAAAGTCCACGGACCGATCCATCG
TGAGAGATTAGTGTATTGACCGGAACATATAGATAGTATAGTCTTTAACAAACAAACAAA
TAACAAAATAGTATAGTGGGTTTTCTTAATAATTAAGCTTTGTTTCTTTGACTGGTTCGG
TTTGTTTTGTTCGAATTTTAGTAATCTGGAAATGGAAGAATGATGTCGAATTTTTCAGTT
CGATTTTTTGGTAAAGATATATATTTCG---GATAAAGATCGGGTTCTACCCGCACCAGG
TTTGCTATATAGAATGATGTTGTGATGATAAAGATTAATTCTATACGTTTACTTTCATAA
CAGATTAATGACTAATGGCGACACGTTGATTGGTGGTGATCACTGATCAATAGCCAGAAC
TCATGCTGACTAAGACTAACCATCGTTGTTGGTCCATAGGAA-TTTTTTCTGCAATTAAT
TTTTATTTGAAACAATAAAAATTTGTAACAGAATAGTGACATATAACAAATAAAGAGTTT
TCTACTTGTCCCTTTAGGATATAATAAAGTCAGATGTT-AAAAAAAGAAGAGTTTTCTAT
GAATTCCTGTTTCTTAAAATAATTTTTGTCAATATAGATGTTA-TTTTCCTATAAAAATC
CATGCATGACGTTAACAAAGACTAGAAAAATTCAAAAATTGAAGATTATCATATATTATA
TCTTGTCGTCGTTGATGTATATTC----ATCGACCAAATTTTGGTCTCTACACATATGTA
TATATTGGCGTCGAAGCTTAAAAG-AAAA--AAAAA--AGTAAAAACCCTTATGGTCTAT
ATATAAATCTTGTTTTTATGGTACCAAAACCATATTCTAACTAATCGTAACGCAAGTGAT
CGTCTTTGCTTCAAATGTAAAGCTAGATAACCTGAACGAGTTTGGATGCTGGCATGCTGC
GACCTTGAAGTCGGTCCATTGGGTTTTTATTTGTACATACGGACAACATTAATTGCCCAT
GAGTTGCTAAAATCCTTCTCTGGGTCTTGTTACAGGCACCCTCTTCAAATTAGCCTCTAT
ATATTTTGCATGAAAATAGTCTGAGATTTCCCTGCAAATGATATTTGAATTGGAAATAA-
TTTTTCTCTAACCCCTAACCCCTAAACCCTAAACACTAAATTGCATAATCTCAATTTTTC
TGTTGAACACATCTATCCAAAGATGTTAATTGAGCTGTTCAGATCTAAATGGGTGAAGTC
CAAATATGAACAAAACTAATGATACAAACTCAATAGCACCGTATCCAAATATGACCAAAC
TCAATAGCACCGTATCCAAATATGACCAAACTCAAATAAGACAATGATTAATTAGACAGT
GTATGGAACCTAAATATATAATATAATTTTCTATTTTCCGCAAAAACACATTTTCTGTCA
AACTCAAAGAATTGCA
>Bil-7
TGTAACGAAATTGAACTTTATTTATTCCACCAAGTCAAACCGAAAGAAATGAAATACATT
TATCAGCAACCCACTTTTGGGTTTCTCTCATATCCTTTCTATTCTATTGGGTTTAAATTT
AAATCAAACTAT--AAAAAAAATGCCCTTGAACAAGAGTTAGCCATAAACACTTTTTTTT
AGCCATAAAAACTTAATCACTGATTAATTAACCGCAGAGCAAACCCTACGAATTTCTCCA
TTTGTCCCCGTCTTCACACCAATATTACTCATTTTAACCATTGACCTTGCGAACTGGACA
TTGAAGTTGCCTCTAGGTGCCATAAACTCTTGCACTATGGATCTTGTGGCCGGACTAGTC
CAAAGAACGTGGTCGGATTGAAGAATTCCTCTGTTACGGCTGAGATTGATGAAATAAGAT
GTGTCAAAAGTGTTTCCACTTCCGGTGTCAAGATCAACACGTGCTGATCCGTCGCCGTTT
TGGGGACAAAGTCTTTGAAGTTGTGGTACAAATGTTTGGTCCATTGTTGGATCTGCTGTG
TTTCCGCTCGAGTTGAATATCCTGTTCGTGATAAACCCACATGCAGCTGTTCCGATCGTG
TGTCCTCCTCCTATTAATTCATATAGGTTCATCTTCAGTTTGATTAATTATATAATTGAA
--ATATATATATATGTAATATGTATACCGAAATAAAACTTAATTTTCTTTGAAAAATACG
AAAACGTTTGGTTTAAACATGAACCTGATCCTAGAGTTATCCTTATTCTTATGCAAATTA
AGTACGAGTGACA--ATAAACCATGCAGTGCACAACACNNACTATTAAAGTGAATATTCA
AAATATGAAAG-AAAAAA-ACNNNNNNNNNNNNNNNNNNNNNNNNNNNNNNNNNNNNNNN
TATTATGATTTCTAAACGGTG--ATATATAGATTACATACCAACAAGAGTGACGAGATCG
CGAGTGTTGAGGCGAAAAGCGGCGAATTTCCTTTGTTGAATGGCTAGAGAGTCACTTGGA
GAAGGAAGATTGTTAACGTTCGATGCCAAGGAAACTCTTCCATCTCTACGTCCTGTTGGG
ACTTGCCAACTTTGTCCGTTTGTCTACATNNN-NNNNNNNNNNNNAAAGCCAAACAAACG
TTAATTACTCTCTGTCCGCTTGCACATTATTTTTGTTTTTACTTTCTTTGTTACCTATAC
TAATTTAATCTTATAGATGAAACCAAGTAAAACAAACATAAATGTTACACATAATTGTTT
GAAAATCTAATATTATAAAATCTCTA-TTTTTTTC--AAATATATGTTATGTAAGTTCTT
AAGTATCAACGTTTAGTTTGTAAACACAAAAC-CAAAGAAATGAAGAAACGTAATCTATG
TATTTTGGCGTATATATACCTTGTAAAATTAGTTAATATAAAAC-AAAAAATTGTGTTGC
CTTTGTTAATCCTCTTTACTTACTCATATCTAAATACAAACACCAAATATTGGCATTTTA
AACAATCAAGACATAGTTCTTTGCTTATGTATGATATATTGATAGTTGTATAATTAGTAT
ATATATATACTTACGAGAGCAACGGAATCACGAGCCGCTAAGGCCAATATATCAGCACAA
GAGACAACACCAGGACATGCTGCCTCGAGCTGCCTCTTGGCATCGTCAATGACTTCAAAA
CCATGAAGGTTAACGTTTGCGCCAGCGGTTCTTTCAGAGTTAGGTCCCGATAATAGCACC
GAACCATCACAACCTTGGACAAAGCAATCATGGTTGTGCATTCTCAGTAACCCCGGTGCA
ACCTTTGGATCTGAACTAAAGTGAGATGCTACAGTGGTCCGAACAATCGTCTCGGCATTA
GGGCACGTGGTCGAGTAGAACCCGATCCTCGTACCTTGGCCATACACCGCGATGAGACAA
CTAAGGAAGACTAAGAACAAAGCAAATGATCTGACCAAGCCCATTTTTTCTTTTTG-TTG
GTTTGTGTTTTAGAT-AAGACCGCAAGTGTGTTTCGAGTTAGTAGATAGAGTTTGTTTTA
GATGCATGGAAAGTGATACGAGAATGCGAGTAACTTATAGAGGGATTGAGAAGTCAAATG
GTGATGTTGAAGTCAGCGAAAGGGGCTAGAGTGTTGAGGTAATTTGACGAAACGACGACG
TTGTAATCCAATTCAAAACTGAAAACCGCGTTATGTGATTGGTCATGAGCTGGCTTCGCG
CGTTGACGATTGCAGATCATGTTGGGTTTG-TTTTTTCTCTTTTGTTCGTTTCTATCAAA
TTAATTCCTAATTAATAGTGTGTAATCATTTATAATGAATGTGATTATAGAATATTGTTT
TAGCAGGCGTTAAACTTTGATTCAACTCTAATTCTTTATTAAGAAAACTCGTATTAGTGC
ATGATATTTTCATCTACAATGCACCGACTTTGGACTGGTTAATCGAATAAGTGTTAAAAT
ACTTTAGGAAAAGAAAAAGTGTTAAAATATCCAAAACATGAACATTCACTATTCAACAAA
AGTTCACTGACCATCTCACAAAAGTGTTAAAATATCCAAAACATGAACATTCACTAATCA
CTATTCAACTAAAGTCCACGGACATCACTATTCAACAAAAGTCCACGGACCGATCCATCG
TGAGAGATTAGTGTATTGACCGGAACATATAGATAGTATAGTCTTTAACAAACAAACAAA
TAACAAAATAGTATAGTGGGTTTTCTTAATAATTAAGCTTTGTTTCTTTGACTGGTTCGG
TTTGTTTTGTTCGAATTTTAGTAATCTGGAAATGGAAGAATGATGTCGAATTTTTCAGTT
CGATTTTTTGGTAAAGATATATATTTCG---GATAAAGATCGGGTTCTACCCGCACCAGG
TTTGCTATATAGAATGATGTTGTGATGATAAAGATTAATTCTATACGTTTACTTTCATAA
CAGATTAATGACTAATGGCGACACGTTGATTGGTGGTGATCACTGATCAATAGCCAGAAC
TCATGCTGACTAAGACTAACCATCGTTGTTGGTCCATAGGAA-TTTTTTCTGCAATTAAT
TTTTATTTGAAACAATAAAAATTTGTAACAGAATAGTGACATATAACAAATAAAGAGTTT
TCTACTTGTCCCTTTATGATATAATAAAGTCAGATGTT-AAAAAAAGAAGAGTTTTCTAT
GAATTCCTGTTTCTTAAAATAATTTTTGTCAATATAGATGTTA-TTTTCCTATAAAAATC
CATGCATGACGTTAACAAAGACTAGAAAAATTCAAAAATTGAAGATTATCATATATTATA
TCTTGTCGTCGTTGATGTATATTC----ATCGACCAAATTTTGGTCTCTACACATATGTA
TATATTGGCGTCGAAGCTTAAAAG--AAA--AAAAA--AGTAAAAACCCTTATGGTCTAT
ATATAAATCTTGTTTTTATGGTACCAAAACCATATTCTAACTAATCGTAACGCAAGTGAT
CGTCTTTGCTTCAAATGTAAAGCTAGATAACCTGAACGAGTTTGGATGCTGGCATGCTGC
GACCTTGAAGTCGGTCCATTCGGTTTTTATTTGTACATACGGACAACATTAATTGCCCAT
GAGTTGCTAAAATCCTTCTCTGGGTCTTGTTACAGGCACCCTCTTCAAATTAGCCTCTAT
ATATTTTGCATGAAAATAGTCTGAGATTTCCCTGCAAATGATATTTGAATTGGAAATAA-
TTTTTCTCTAACCCCTAACCCCTAAACCCTAAACACTAAATTGCATGATCTCAATTTTTC
TGTTGAGCACATCTATCCAAAGATGTTAATTGAGCTGTTCAGATCTAAATGGGTGAAGTC
CAAATATGAACAAAACTAATGATACAAACTCAATAGCACCGTATCCAAATATGACCAAAC
TCAATAGCACCGTATCCAAATATGACCAAACTCAAATAAGACAATGATTAATTAGACAGT
GTATGGAACCTAAATATATAATATAATTTTCTATTTTCCGCAAAAACACATTTTCTGTCA
AACTCAAAGAATTGCA
>Bivio-1
TGTAACGAAATTAAACTTTATTTATTCCACCAAGTCAAACCGAAAGAAATGAAATACATT
TATCAGCAACCCACTTTTGGGTTTCTCTCATATCCTTTCTATTCTATT-GGTTTAAATTT
AAATCAAACTAT--AAAAAAAATGCCCTTGAACAAGAGTTAGCCATAAACACTTTTTTTT
AGCCATAAAAACTTAATCACTGATTAATTAACCGCAGAGCAAACCCTACGAATTTCTCCA
TTTGTCCCCGTCTTCACACCAATATTACTCATTTTAACCATTGACCTTGCGAACTGGACA
TTGAAGTTGCCTCTAGGTGCCATAAACTCTTGCACTATGGATCTTGTGGCCGGACTAGTC
CAAAGAACGTGATCGGATTGAAGAATTCCTCTGTTACGGCTGAGATTGATGAAATAAGAT
GTGTCAAAAGTGTTTCCACTTCCGGTGTCAAGATCAACACGTGATGATCCGTCGCCGTTT
TGGGGACAAAGTCTTTGAAGTTGTGGTACAAATGTTTGGTCCATTGTTGGATCTGCTGTG
TTTCCGCTCGAGTTGAATATCCTGTTCGTGATAAACCCACATGCAGCTGTTCCGATCGTG
TGTCCTCCTCCTATTAATTCATATAGGTTCATCTTCAGTTTGATTAACAATATAATTGAA
--AAATATATATATGTAATATGTACACCGAAATAAAACATAATTTTCTTTGAAAAATACG
AAAATGTTTGGTTTAAACATGAACCTGATCCTAGAGTTATCCTTATTCTTATGCAAATTA
AGTACGAGTGACA--ATAAACCATGCAGTGCACAACACTAACTATTAAAGTGAATATTCA
AAATATGAAAG-AAAAAA-ACACGTACGAGGAGTTTCCATCCAAACTAATGTATTGGATC
TATTCTGATTTCTAAACGGTG--ATATATAGGTTACATACCAACAAGAGTGACGAGATCG
CGAGTGTTGAGGCGAAAAGCGGAGAATTTCCTTTGTTGAATGGCTAGAGAGTCACTTGGA
GAAGGAAGATTGTTAACGTTCGATGCCAAGGAAACTCTTCCATCTCTACGTCCTGTTGGA
ACTTGCCAACTTTGTCCGTTTGTCTACATACA-CCCATGCAAATTAAAGCCAAACAAACG
TTAATTACTCTCTGTCCGCTTGTACATTATTTTTGTTTTTACTTTCTTTGTAACCAATAC
TAAGTTAATATTATAGAAGAAACCAAGTAAAACAAACATAAATGTTACACATAATTGTTT
GAAAATATAATATTATAAAATCTATA-TTTTTTTC--AAATATATGTTATGTAAGTTCTT
AAGTATCAACGTTTAGTTTGTAAACACAAAAC-CAAAGAAATGAAGAAACGTAATCTTTG
TATTTTGGCGTATATATACCTTGTAAAATTAGTTAATATAAAAC-AAAAAATTGTGTTGC
CTTTGTTAATCCTCTTTACTTACTCATATCTAAATACAAACACAAAATATTGGCATTTAA
AACAATCAAGACATAGTTCTTTGCTTATATATGATATATTGATTGTTGTATAATTAGTAT
ATATATAAACTTACGAGAGAAACCGAATCACGAGCCGCTAAGGCCAAGATATCAGCACAA
GAGACAACACCAGGACATGCTGCCTCGAGCTGCCTCTTGGCATCGTCAATGACCTCAAAA
CCATGGAGGTTAACGTTTGCGCCAGCGGTTCTTTCAGAGTTAGGTCCCGATAAAAGCACC
GAACCATCACAACCTTGGACAAAGCAATCATGGTTGTGCATTCTCAGTAACCCGGGTGCA
ACCTTTGGATCTGAACCAAAGTGAGATGCCACAGTGGTCCGAACAATTGTCTCGGCATTA
GGGCACGTAGTCGAGTAGAACCCGATCCTCGTACCTTGGCCATAAACGGCGATGAGACAA
CTAAGGAAGACTATGACCAAAGCAAATGATCGGACCAAGCCCATTTTTTCTTTTTG-TTG
GTTTGTGTTTTAGAT-AAGACCGCAAGTGTGTTTCGAGTTAGTAGATAGAGTTTGTTTTA
GATGCATGGAAAGTGATACGAGAACGTGAGTAACTTATAGAGGGATTGAGAAGTCAAATG
GTGATGTTGAAGTCAGCGAAAGGGGCTAGAGTGTTGAGGTAATTTGACAAAACGACGACG
TTGTAATCCAATTCAAAACTGAAAACCGCGTTATGTGATTGGTCATGAGCTGGCTTCGCG
CGTTGACGATTGCAGATCATGTTGGGTTTG-TTTTTTCTCTTTTGTTCGTTTCTATCAAA
CTAATTCCTAATTAATAGTGTGTAATCATTTATAATGAATGTGATTATAGAATATTGTTT
TAGCAGGCGTTAAACTTTGATTCAACTCTAATTCTTTATTAAGGAAACTCGTATTAGTGC
ATGATATTTTCATCTACAATGCACCGACTTTGGACTGGTTAATCGAATAAGTGTTAAAAT
ACTTTAGGAAAAGAAAAAGTGTTAAAATATCCAAAACATGAACATCCACTATTCAACAAA
AGTTCACTGACCGTCTCACAAAAGTGTTAAAATATCCAAAACATGAACATTCACTAATCA
CTATTCAACAAAAGTCCACGGACATCACTATTCAACAAAAGTCCACGGACCGATCCATCG
TGAGAGATTAGTGTATTGACCGGAACATATAGATAGTATAGTCTTTAACAAACAAACAAA
TAACAAAATAGTATAGTGGGTTTTCTTAATAATTAAGCTTTGTTTCTTTGACTGGTTCGG
TTTGTTTTGTTCGAATTTTAGTAATCTGGAAATGGAAGAATGATGTCGAATTTTTCAGTT
CGATTTTTTGGTAAAGATATATATTTCG---GATAAAGATCGGGTTCTACCCGCACCAGG
TTTGCTATATAGAATGATGTTGTGATGATAAAGATTAATTCTATACGTTTACTTTCATAA
CAGATTAATGACTAATGGCGACACGTTGATTGGTGGTGATCACTGATCAATAGCCAGAAC
TCATGCTGACTAAGACTAACCATCGTTGTTGGTCCATAGGAA-TTTTTTCTGCAATTAAT
TTTTATTTGAAACAATAAAAATTTGTAACAGAATAGTGACATATAACAAATAAAGAGTTT
TCTACTTGTCCCTTTAGGATATAATAAAGTCAGATGTT-AAAAAAAGAAGAGTTTTCTAT
GAATTCCTGTTTCTTAAAATAATTTTTGTCAATATAGATGTTA-TTTTCCTATAAAAATC
CATGCATGACGTTAACAAAGACTAGAAAAATTCAAAAATTGAAGATTATCATATATTATA
TCTTGTCGTCGTTGATGTATATTC----ATCGACCAAATTTTGGTCTCTACACATATGTA
TATATTGGCGTCGAAGCTTAAAAG--AAA--AAAAA--AGTAAAAACCCTTATGGTCTAT
ATATAAATCTTGTTTTTATGGTACCAAAACCATATTCTAACTAATCGTAACGCAAGTGAT
CGTCTTTGCTTCAAATGTAAAGCTAGATAACCTGAACGAGTTTGGATGCTGGCATGCTGC
GACCTTGAAGTCGGTCCATTGGGTTTTTATTTGTACATACGGACAACATTAATTGCCCAT
GAGTTGCTAAAATCCTTCTCTGGGTCTTGTTACAGGCACCCTCTTCAAATTAGCCTCTAT
ATATTTTGCATGAAAATAGTCTGAGATTTCCCTGCAAATGATATTTGAATTGGAAATAA-
TTTTTCTCTAACCCCTAACCCCTAAACCCTAAACACTAAATTGCATAATCTCAATTTTTC
TGTTGAGCACATCTATCCAAAGATGTTAATTGAGCTGTTCAGATCTAAATGGGTGAAGTC
CAAATATGAACAAAACTAATGATACAAACTCAATAGCACCGTATCCAAATATGACCAAAC
TCAATAGCACCGTATCCAAATATGACCAAACTCAAATAAGACAATGATTAATTAGACAGT
GTATGGAACCTAAATATATAATATAATTTTCTATTTTCCGCAAAAACACATTTTCTGTCA
AACTCAAAGAATTGCA
>Bl-1
TGTAACGAAATTGAACTTTATTTATTCCACCAAGTCAAACCGAAAGAAATGAAATACATT
TATCAGCAACCCACTTTTGGGTTTCTCTCATATCCTTTCTATTCTATTGGGTTTAAATTT
AAATCAAACTAT--AAAAAAAATGCCCTTGAACAAGAGTTAGCCATAAACACTTTTTTTT
AGCCATAAAAACTTAATCACTGATTAATTAACCGCAGAGCAAACCCTACGAATTTCTCCA
TTTGTCCCCGTCTTCACACCAATATTACTCATTTTAACCATTGACCTTGCGAACTGGACA
TTGAAGTTGCCTCTAGGTGCCATAAACTCTTGCACTATGGATCTTGTGGCCGGACTAGTC
CAAAGAACGTGGTCGGATTGAAGAATTCCTCTGTTACGGCTGAGATTGATGAAATAAGAT
GTGTCAAAAGTGTTTCCACTTCCGGTGTCAAGATCAACACGTGCTGATCCGTCGCCGTTT
TGGGGACAAAGTCTTTGAAGTTGTGGTACAAATGTTTGGTCCATTGTTGGATCTGCTGTG
TTTCCGCTCGAGTTGAATATCCTGTTCGTGATAAACCCACATGCAGCTGTTCCGATCGTG
TGTCCTCCTCCTATTAATTCATATAGGTTCATCTTCAGTTTGATTAATTATATAATTGAA
--AAATATATATANNNNNNNNNNNNACCGAAATAAAACTTAATTTTCTTTGAAAAATACG
AAAATGTTTGGTTTAAACATGAACCTGATCCTAGAGTTATCCTTATTCTTATGCAAATTA
AGTACGAGTGACAAGATAAACCATGCAGTGCACAACACTAACTATTAAAGTGAAGATTCA
AAATATGAAAG-AAAAAA-ACACGTACGAGGAGTTTCCATCCAAACTAATGTATTGGATC
TATTCTGATTTCTAAACGGTG--ATATATAGGTTACATACCAACAAGAGTGACGAGATCG
CGAGTGTTGAGGCGAAAAGCGGCGAATTTCCTTTGTTGAATGGCTAGAGAGTCACTTGGA
GAAGGAAGATTGTTAACGTTCGATGCCAAGGAAACTCTTCCATCTCTACGTCCTGTTGGA
ACTTGCCAACTTTGTCCGTTTGTCTACATACA-CCCATGCAAANNNNNNNNNNNNNNNNN
NNNNNNNNNNNNNNNNNNNNNNNNCATTATTTTTGTTTTTACTTTCTTTGTAACCAATAC
TAAGTTAATCTTATAGATGAAACCAAGTAAAACAAACATAAATGTTACACATAATTGTTT
GAAAATCTAATATTATAAAATCTCTA-TTTTTTTC--AAATATATGTTATGTAAGTTCTT
AAGTATCAACGTTTAGTTTGTAAACACAAAACACAAAGAAATGAAGAAACGTAATCTATG
TATTTTGGCGTATATATACCTTGTAAAATTAGTTAATATAAAACTAAAAAATTGTGTTGC
CTTTGTTAATCCTCTTTACTTACTCATATCTAAATACAAACACCAAATATTGGCATTTTA
AACAATCAAGACATAGTTCTTTGCTTATATATGATATATTGATTGTTGTATAATTAGTAT
ATATATANNCTTACGAGAGCAACGGAATCACGAGCCGCTAAGGCCAAGATATCAGCACAA
GAGACAACACCAGGACATGCTGCCTCGAGCTGCCTCTTGGCATCGTCAATGACTTCAAAA
CCATGAAGGTTAACGTTTGCGCCAGCGGTTCTTTCAGAGTTAGGTCCCGATAATAGCACC
GAACCATCACAACCTTGGACAAAGCAATCATGGTTGTGCATTCTCAGTAACCCCGGTGCA
ACCTTTGGATCTGAACTAAAGTGAGATGCTACAGTGGTCCGAACAATCGTCTCGGCATTA
GGGCACGTGGTCGAGTAGAACCCGATCCTCGTACCTTGGCCATAAACGGCGATGAGACAA
CTAAGGAAGACTAAGACCAAAGCAAATGATCTGACCAAGCCCATTTTTTCTTTTTG-TTG
GTTTGTGTTTTAGATAAAGATCGCAAGTGTGTTTCGAGTTAGTAGATAGAGTTTGTTTTA
GATGCATGGAAAGTGATACGAGAATGCGAGTAACTTATAGAGGGATTGAGAAGTCAAATG
GTGATGTTGAAGTCAGCGAAAGGGGCTAGAGTGTTGAGGTAATTTGACGAAACGACGACG
TTGTAATCC-ATTCAAAACTGAAAACCGCGTTATGTGATTGGTCATGAGCTGGCTTCGCG
CGTTGACGATTGCAGATCATGTTGGGTTTGTTTTTTTCTCTTTTGTTCGTTTCTATCAAA
TTAATTCCTAATTAATAGTGTGTAATCATTTATAATGAATGTGATTATAGAATATTGTTT
TAGCAGGCGTTAAACTTTGATTCAACTCTAATTCTTTATTAAGAAAACTCGTATTAGTGC
ATGATATTTTCATCTACAATGCACCGACTTTGGACTGGTTAATCGAATAAGTGTTAAAAT
ACTTTAGGAAAAGAAAAAGTGTTAAAATATCCAAAACATGAACATTCACTATTCAACAAA
AGTTCACTGACCATCTCACAAAAGTGTTAAAATATCCAAAACATGAACATTCACTAATCA
CTATTCAACAAAAGTCCACGGACATCACTATTCAACAAAAGTCCACGGACCGATCCATCG
TGAGAGATTAGTGTATTGACCGGAACATATAGATAGTATAGTCTTTAACAAACAAACAAA
TAACAAAATAGTATAGTGGGTTTTCTTAATAATTAAGCTTTGTTTCTTTGACTGGTTCGG
TTTGTTTTGTTCGAATTTTAGTAATCTGGAAATGGAAGAATGATGTCGAATTTTTCAGTT
CGATTTTTTGGTAAAGATATATATTTCGGTTGATCAAGATCGGGTTCTACCCGCACCAGG
TTTGCTATATAGAATGATGTTGTGATGATAAAGATTAATTCTATACGTTTACTTTCATAA
CAGATTAATGACTAATGGCGACACGTTGATTGGTGGTGATCACTGATCAATAGCCAGAAC
TCATGCTGACTAAGACTAACCATCGTTGTTGGTCCATAGGAA-TTTTTTCTGCAATTAAT
TTTTATTTGAAACAATAAAAATTTGTAACAGAATAGTGACATATAACAAATAATGAGTTT
TCTACTTGTCCCTTTAGGATATAATAAAGTCAGATGTT-AAAAAAAGAAGAGTTTTCTAT
GAATTCCTGTTTCTTAAAATAATTTTTGTCAATATAGATGTTA-TTTTCCTATAAAAATC
CATGCATGACGTTAACAAAGACTAGAAAAATTCAAAAATTGAAGATTATCATATATTATA
TCTTGTCGTCGTTGATGTATATTC----ATCGACCAAATTTTGGTCTCTACACATATGTA
TATATTGGCGTCGAAGCTTAAAAG--AAA--AAAAA--AGTAAAAACCCTTATGGTCTAT
ATATAAATCTTGTTTTTATGGTACCAAAACCATATTCTAACTAATCGTAACGCAAGTGAT
CGTCTTTGCTTCAAATGTAAAGCTAGATAACCTGAACGAGTTTGGATGCTGGCATGCTGC
GACCTTGAAGTCGGTCCATTCGGTTTTTATTTGTACATACGGACAACATTAATTGCCCAT
GAGTTGCTAAAATCCTTCTCTGGGTCTTGTTACAGGCACCCTCTTCAAATTAGCCTC---
-TATTTTGCATGAAAATAGTCTGAGATTTCCCCGCAAATGATATTTGAATTGGAAATAA-
TTTTTCTCTAACCCCTAACCCCTAAACCCTAAACACTAAATTGCATGATCTCAATTTTTC
TGTTGAGCACATCTATCCAAAGATGTTAATTGAGCTGTTCAGATCTAAATGGGTGAAGTC
CAAATATGAACAAAACTAATGATACAAACTCAATAGCACCGTATCCAAATATGACCAAAC
TCAATAGCACCGTATCCAAATATGACCAAACTCAAATAAGACAATGATTAATTAGACAGT
GTATGGAACCTAAATATATAATATAATTTTCTATTTTCCGCAAAAACACATTTTCTGTCA
AACTCAAAGAATTGCA
>Bla-1MPI
TGTAACGAAATTGAACTTTATTTATTCCACCAAGTCAAACCGAAAGAAATGAAATACATT
TATCAGCAACCCACTTTTGGGTTTCTCTCATATCCTTTCTATTCTATTGGGTTTAAATTT
AAATCAAACTAT--AAAAAAAATGCCCTTGAACAAGAGTTAGCCATAAACACTTTTTTTT
AGCCATAAAAACTTAATCACTGATTAATTAACCGCAGAGCAAACCCTACGAATTTCTCCA
TTTGTCCCCGTCTTCACACCAATATTACTCATTTTAACCATTGACCTTGCGAACTGGACA
TTGAAGTTGCCTCTAGGTGCCATAAACTCTTGCACTATGGATCTTGTGGCCGGACTAGTC
CAAAGAACGTGATCGGATTGAAGAATTCCTCTGTTACGGCTGAGATTGATGAAATAAGAT
GTGTCAAAAGTGTTTCCACTTCCGGTGTCAAGATCAACACGTGCTGATCCGTCGCCGTTT
TGGGGACAAAGTCTTTGAAGTTGTGGTACAAATGTTTGGTCCATTGTTGGATCTGCTGTG
TTTCCGCTCGAGTTGAATATCCTGTTCGTGATAAACCCACATGCAGCTGTTCCGATCGTG
TGTCCTCCTCCTATTAATTCATATAGGTTCATCTTCAGTTTGATTAACAATATAATTGAA
--AAATATATATATGTAATATGTACACCGAAATAAAACTTAATTTTCTTTGAAAAATACG
AAAATGTTTGGTTTAAACATGAACCTGATCCTAGAGTTATCCTTATTCTTATGCAAATTA
AGTACGAGTGACA--ATAAACCATGCAGTGCACAACACTAACTATTAAAGTGAATATTCA
AAATATGAAAG-AAAAAA-ACACGTACGAGGAGTTTCCATCCAAACTAATGTATTGGATC
TATTCTGATTTCTAAACGGTG--ATATATAGGTTACATACCAACAAGAGTGACGAGATCG
CGAGTGTTGAGGCGAAAAGCGGAGAATTTCCTTTGTTGAATGGCTAGAGAGTCACTTGGA
GAAGGAAGATTGTTAACGTTCGATGCCAAGGAAACTCTTCCATCTCTACGTCCTGTTGGA
ACTTGCCAACTTTGTCCGTTTGTCTACATACA-CCCATGCAAATTAAAGCCAAACAAACG
TTAATTACTCTCTGTCCGCTTGTACATTATTTTTGTTTTTACTTTCTTTGTAACCAATAC
TAAGTTAATATTATAGAAGAAACCAAGTAAAACAAACATAAATGTTACACATAATTGTTT
GAAAATATAATATTATAAAATCTATA-TTTTTTTC--AAATATATGTTATGTAAGTTCTT
AAGTATCAACGTTTAGTTTGTAAACACAAAAC-CAAAGAAATGAAGAAACGTAATCTTTG
TATTTTGGCGTATATATACCTTGTAAAATTAGTTAATATAAAAC-AAAAAATTGTGTTGC
CTTTGTTAATCCTCTTTACTTACTCATATCTAAATACAAACACAAAATATTGGCATTTAA
AACAATCAAGACATAGTTCTTTGCTTATATATGATATATTGATTGTTGTATAATTAGTAT
ATATATAAACTTACGAGAGAAACCGAATCACGAGCCGCTAAGGCCAAGATATCAGCACAA
GAGACAACACCAGGACATGCTGCCTCGAGCTGCCTCTTGGCATCGTCAATGACCTCAAAA
CCATGGAGGTTAACGTTTGCGCCAGCGGTTCTTTCAGAGTTAGGTCCCGATAAAAGCACC
GAACCATCACAACCTTGGACAAAGCAATCATGGTTGTGCATTCTCAGTAACCCGGGTGCA
ACCTTTGGATCTGAACCAAAGTGAGATGCCACAGTGGTCCGAACAATTGTCTCGGCATTA
GGGCACGTAGTCGAGTAGAACCCGATCCTCGTACCTTGGCCATAAACGGCGATGAGACAA
CTAAGGAAGACTATGACCAAAGCAAATGATCGGACCAAGCCCATTTTTTCTTTTTG-TTG
GTTTGTGTTTTAGAT-AAGACCGCAAGTGTGTTTCGAGTTAGTAGATAGAGTTTGTTTTA
GATGCATGGAAAGTGATACGAGAACGTGAGTAACTTATAGAGGGATTGAGAAGTCAAATG
GTGATGTTGAAGTCAGCGAAAGGGGCTAGAGTGTTGAGGTAATTTGACAAAACGACGACG
TTGTAATCCAATTCAAAACTGAAAACCGCGTTATGTGATTGGTCATGAGCTGGCTTCGCG
CGTTGACGATTGCAGATCATGTTGGGTTTG-TTTTTTCTCTTTTGTTCGTTTCTATCAAA
CTAATTCCTAATTAATAGTGTGTAATCATTTATAATGAATGTGATTATAGAATATTGTTT
TAGCAGGCGTTAAACTTTGATTCAACTCTAATTCTTTATTAAGGAAACTCGTATTAGTGC
ATGATATTTTCATCTACAATGCACCGACTTTGGACTGGTTAATCGAATAAGTGTTAAAAT
ACTTTAGGAAAAGAAAAAGTGTTAAAATATCCAAAACATGAACATCCACTATTCAACAAA
AGTTCACTGACCGTCTCACAAAAGTGTTAAAATATCCAAAACATGAACATTCACTAATCA
CTATTCAACAAAAGTCCACGGACATCACTATTCAACAAAAGTCCACGGACCGATCCATCG
TGAGAGATTAGTGTATTGACCGGAACATATAGATAGTATAGTCTTTAACAAACAAACAAA
TAACAAAATAGTATAGTGGGTTTTCTTAATAATTAAGCTTTGTTTCTTTGACTGGTTCGG
TTTGTTTTGTTCGAATTTTAGTAATCTGGAAATGGAAGAATGATGTCGAATTTTTCAGTT
CGATTTTTTGGTAAAGATATATATTTCG---GATAAAGATCGGGTTCTACCCGCACCAGG
TTTGCTATATAGAATGATGTTGTGATGATAAAGATTAATTCTATACGTTTACTTTCATAA
CAGATTAATGACTAATGGCGACACGTTGATTGGTGGTGATCACTGATCAATAGCCAGAAC
TCATGCTGACTAAGACTAACCATCGTTGTTGGTCCATAGGAA-TTTTTTCTGCAATTAAT
TTTTATTTGAAACAATAAAAATTTGTAACAGAATAGTGACATATAACAAATAAAGAGTTT
TCTACTTGTCCCTTTAGGATATAATAAAGTCAGATGTT-TTAAAAAGAAGAGTTTTCTAT
GAATTCCTGTTTCTTAAAATAATTTTTGTCAATATAGATGTTA-TTTTCCTATAAAAATC
CATGCATGACGTTAACAAAGACTAGAAAAATTCAAAAATTGAAGATTATCATATATTATA
TCTTGTCGTCGTTGATGTATATTC----ATCGACCAAATTTTGGTCTCTACACATATGTA
TATATTGGCGTCGAAGCTTAAAAG--AAA--AAAAA--AGTAAAAACCCTTATGGTCTAT
ATATAAATCTTGTTTTTATGGTACCAAAACCATATTCTAACTAATCGTAACGCAAGTGAT
CGTCTTTGCTTCAAATGTAAAGCTAGATAACCTGAACGAGTTTGGATGCTGGCATGCTGC
GACCTTGAAGTCGGTCCATTGGGTTTTTATTTGTACATACGGACAACATTAATTGCCCAT
GAGTTGCTAAAATCCTTCTCTGGGTCTTGTTACAAGCACCCTCTTCAAATTAGCCTCTAT
ATATTTTGCATGAAAATAGTCTGAGATTTCCCCGCAAATGATATTTGAATTGGAAATAA-
TTTTTCTCTAACCCCTAACCCCTAAACCCTAAACACTAAATTGCATAATCTCAATTTTTC
TGTTGAGCACATCTATCTAAAGATGTTAATTGAGCTGTTCAGATCTAAATGGGTGAAGTC
CAAATATGAACAAAACTAATGATACAAACTCAATAGCACCGTATCCAAATATGACCAAAC
TCAATAGCACCGTATCCAAATATGACCAAACTCAAATAAGACAATGATTAATTAGACAGT
GTATGGAACCTAAATATATAATATAATTTTCTATTTTCCGCAAAAACACATTTTCTCTCA
AACTCAAAGAATTGCA
>Bla-1SALK
TGTAACGAAATTGAACTTTATTTATTCCACCAAGTCAAACCGAAAGAAATGAAATACATT
TATCAGCAACCCACTTTTGGGTTTCTCTCATATCCTTTCTATTCTATTGGGTTTAAATTT
AAATCAAACTAT-AAAAAAAAATGCCCTTGAACAAGAGTTAGCCATAAACAC-TTTTTTT
AGCCATAAAAACTTAATCACTGATTAATTAACCGCAGAGCAAACCCTACGAATTTCTCCA
TTTGTCCCCGTCTTCACACCAATATTACTCATTTTAACCATTGACCTTGCGAACTGGACA
TTGAAGTTGCCTCTAGGTGCCATAAACTCTTGCACTATGGATCTTGTGGCCGGACTAGTC
CAAAGAACGTGGTCGGATTGAAGAATTCCTCTGTTACGGCTGAGATTGATGAAATAAGAT
GTGTCAAAAGTGTTTCCACTTCCGGTGTCAAGATCAACACGTGCTGATCCGTCGCCGTTT
TGGGGACAAAGTCTTTGAAGTTGTGGTACAAATGTTTGGTCCATTGTTGGATCTGCTGTG
TTTCCGCTCGAGTTGAATATCCTGTTCGTGATAAACCCACATGCAGCTGTTCCGATCGTG
TGTCCTCCTCCTATTAATTCATATAGGTTCATCTTCAGTTTGATTAACTATATAATTGAA
--ATATATATATATGTAATATGTATACCAAATTAAAACTTAATTTTCTTTGAAAAATACG
AAAACGTTTGGTTTAAACATGAACCTGATCCTAGAGTTATCCTTATTCTTATGCAAATTA
AGTACGAGTGACAAGATAAACCATGCAGTGCACAACACTAACTATTAAAGTGAATATTCA
AAATATGAAAG-AAAAAA-ACACGTNNNNNNNNNNNNNNNNNNNNNNNNNNNNNNNNNTC
TATTCTGATTTCTAAACGGTG--ATATATAGGTTACATACCAACAAGAGTGACGAGATCG
CGAGTGTTGAGGCGAAAAGCGGCGAATTTCCTTTGTTGAATGGCTAGAGAGTCACTTGGA
GAAGGAAGATTGTTAACGTTCGATGCCAAGGAAACTCTTCCATCTCTACGTCCTGTTGGA
ACTTGCCAACTTTGTCCGTTTGTCTACATACA-CCCATGCAAATTAAAGCNNNNNNNNNN
NNNNNNNNNNNNNNNNNNNNNNNNCATTATTTTTGTTTTTACTTTCTTTGTTACCTATAC
TAATTTAATCTTATAGATGAAACCAAGTAAAACAAACATAAATGTTACACATAATTGTTT
GAAAATCTAATATTATAAAATCTCTA-TTTTTTTC--AAATATATGTTATGTAAGTTCTT
AAGTATCAACGTTTAGTTTGTAAACACAAAACACAAAGAAATGAAGAAACGTAATCTATG
TATTTTGGCGTATATATACCTTGTAAAATTAGTTAATATAAAACTAAAAAATTGTGTTGC
CTTTGTTAATCCTCTTTACTTACTCATATCTAAATACAAACACCAAATATTGGCATTTTA
AACAATCAAGACATAGTTCTTTGCTTATATATGATATATTGATTGTTGTATAATTAGTAT
ATATATANNCTTACGAGAGAAACGGAATCACGAGCCGCTAAGGCCAATATATCAGCACAA
GAGACAACACCAGGACATGCTGCCTCGAGCTGCCTCTTGGCATCGTCAATGACTTCAAAA
CCATGAAGGTTAACGTTTGCGCCAGCGGTTCTTTCAGAGTTAGGTCCCGATAATAGCACC
GAACCATCACAACCTTGGACAAAGCAATCATGGTTGTGCATTCTCAGTAACCCCGGTGCA
ACCTTTGGATCTGAACTAAAGTGAGATGCTACAGTGGCCCGAACAATCGTCTCGGCATTA
GGGCACGTGGTCGAGTAGAACCCGATCCTCGTACCTTGGCCATAAACGGCGATGAGACAA
CTAAGGAAGACTANNNCCAAAGCAAATGATCTGACCAAGCCCATTTTTTCTTTTTG-TTG
GTTTGTGTTTTAGATAAAGATCGCAAGTGTGTTTCGAGTTAGTAGATAGAGTTTGTTTTA
GATGCATGGAAAGTGATACGAGAATGCGAGTAACTTATAGAGGGATTGAGAAGTCAAATG
GTGATGTTGAAGTCAGCGAAAGGGGCTAGAGTGTTGAGGTAATTTGACGAAACGACGACG
TTGTAATCC-ATTCAAAACTGAAAACCGCGTTATGTGATTGGTCATGAGCTGGCTTCGCG
CGTTGACGATTGCAGATCATGTTGGGTTTGTTTTTTTCTCTTTTGTTCGTTTCTATCAAA
TTAATTCCTAATTAATAGTGTGTAATCATTTATAATGAATGTGATTTTAGAATATTGTTT
TAGCAGGCGTTAAACTTTGATTCAACTCTAATTCTTTATTAAGAAAACTCGTATTAGTGC
ATGATATTTTCATCTACAATGCACCGACTTTGGACTGGTTAATCGAATAAGTGTTAAAAT
ACTTTAGGAAAAGAAAAAGTGTTAAAATATCCAAAACATGAACATTCACTATTCAACAAA
AGTTCACTGACCATCTCACAAAAGTGTTAAAATATCCAAAACATGAACATTCACTAATCA
CTATTCAACAAAAGTCCACGGACATCACTATTCAACAAAAGTCCACGGACCGATCCATCG
TGAGAGATTAGTGTATTGACCGGAACATATAGATAGTATAGTCTTTAACAAACAAACAAA
TAACAAAATAGTATAGTGGGTTTTCTTAATAATTAAGCTTTGTTTCTTTGACTGGTTCGG
TTTGTTTTGTTCGAATTTTAGTAATCTGGAAATGGAAGAATGATGTCGAATTTTTCAGTT
CGATTTTTTGGTAAAGATATATATTTCGGTTGATCAAGATCGGGTTCTACCCGCACCAGG
TTTGCTATATAGAATGATGTTGTGATGATAAAGATTAATTCTATACGTTTACTTTCATAA
CAGATTAATGACTAATGGCGACACGTTGATTGGTGGTGATCACTGATCAATAGCCAGAAC
TCATGCTGACTAAGACTAACCATCGTTGTTGGTCCATAGGAA-TTTTTTCTGCAATTAAT
TTTTATTTGAAACAATAAAAATTTGTAACAGAATAGTGACATATAACAAATAAAGAGTTT
TCTACTTGTCCCTTTAGGATATAATAAAGTCAGATGTT-AAAAAAAGAAGAGTTTTCTAT
GAATTCCTGTTTCTTAAAATAATTTTTGTCAATATAGATGTTA-TTTTCCTATAAAAATC
CATGCATGACGTTAACAAAGACTAGAAAAATTCAAAAATTGAAGATTATCATATATTATA
TCTTGTCGTCGTTGATGTATATTC----ATCGACCAAATTTTGGTCTCTACACATATGTA
TATATTGGCGTCGAAGCTTAAAAG--AAA--AAAAA--AGTAAAAACCCTTATGGTCTAT
ATATAAATCTTGTTTTTATGGTACCAAAACCATATTCTAACTAATCGTAACGCAAGTGAT
CGTCTTTGCTTCAAATGTAAAGCTAGATAACCTGAACGAGTTTGGATGCTGGCATGCTGC
GACCTTGAAGTCGGTCCATTCGGTTTTTATTTGTACATACGGACAACATTAATTGCCCAT
GAGTTGCTAAAATCCTTCTCTGGGTCTTGTTACAGGCACCCTCTTCAAATTAGCCTC---
-TATTTTGCATGAAAATAGTCTGAGATTTCCCCGCAAATGATATTTGAATTGGAAATAA-
TTTTTCTCTAACCCCTAACCCCTAAACCCTAAACACTAAATTGCATGATCTCAATTTTTC
TGTTGAGCACATCTATCCAAAGATGTTAATTGAGCTGTTCAGATCTAAATGGGTGAAGTC
CAAATATGAACAAAACTAATGATACAAACTCAATAGCACCGTATCCAAATATGACCAAAC
TCAATAGCACCGTATCCAAATATGACCAAACTCAAATAAGACAATGATTAATTAGACAGT
GTATGGAACCTAAATATATAATATAATTTTCTATTTTCCGCAAAAACACATTTTCTCTCA
AACTCAAAGAATTGCA
>Blh-1
TGTAACGAAATTGAACTTTATTTATTCCACCAAGTCAAACCGAAAGAAATGAAATACATT
TATCAGCAACCCACTTTTGGGTTTCTCTCATATCCTTTCTATTCTATTGGGTTTAAATTT
AAATCAAACTAT--AAAAAAAATGCCCTTGAACAAGAGTTAGCCATAAACACTTTTTTTT
AGCCATAAAAACTTAATCACTGATTAATTAACCGCAGAGCAAACCCTACGAATTTCTCCA
TTTGTCCCCGTCTTCACACCAATATTACTCATTTTAACCATTGACCTTGCGAACTGGACA
TTGAAGTTGCCTCTAGGTGCCATAAACTCTTGCACTATGGATCTTGTGGCCGGACTAGTC
CAAAGAACGTGGTCGGATTGAAGAATTCCTCTGTTACGGCTGAGATTGATGAAATAAGAT
GTGTCAAAAGTGTTTCCACTTCCGGTGTCAAGATCAACACGTGCTGATCCGTCGCCGTTT
TGGGGACAAAGTCTTTGAAGTTGTGGTACAAATGTTTGGTCCATTGTTGGATCTGCTGTG
TTTCCGCTCGAGTTGAATATCCTGTTTGTGATAAACCCACATGCAGCTGTTCCGATCGTG
TGTCCTCCTCCTATTAATTCATATAGGTTCATCTTCAGTTTGATTAACAATATAATTGAA
--AAATATATATATGTAATATGTACACCGAAATAAAACTTAATTTTCTTTGAAAAATACG
AAAATGTTTGGTTTAAACATGAACCTGATCCTAGAGTTATCCTTATTCTTATGCAAATTA
AGTACGAGTGACA--ATAAACCATGCAGTGCACAACACTAACTATTAAAGTGAATATTCA
AAATATGAAAG-AAAANN-NNNNNNNNGAGGAGTTTCCATCCAAACTAATGTATTGGATC
TATTCTGATTTCTAAACGGTG--ATATATAGGTTACATACCAACAAGAGTGACGAGATCG
CGAGTGTTGAGGCGAAAAGCGGAGAATTTCCTTTGTTGAATAGCTAGAGAGTCACTTGGA
GAAGGAAGATTGTTAACGTTCGATGCCAAGGAAACTCTTCCATCTCTACGTCCTGTTGGA
ACTTGCCAACTTTGTCCGTTTGTCTACATACANNNNNNNNNNNNNNNNNNNNNNNNNNNN
NNNNNNNNNNNNNNNNNNNNNNNNNNNNNNNNNNN-NNNNNNNNNNNNNNNNNNNNNNNN
NNNNNNNNNNNNNNNNNNNNNNNNNNNNNNNNNNNNNNNNNNNNNNNNNNNNNNNNNNNN
NNNNNNNNNNNNNNNNNNNNNNNNNN-NNNNNNNN--NNNNNNNNNNNNNNNNNNNNNNN
NNNNNNNNNNNNNNNNNNNNNNNNNNNNNNNN-NNNNNNNNNNNNNNNNNNNNNNNNNNN
NNNNNNNNNNNNNNNNNNNNNNNNNNNNNNAGTTAATATAAAAC-AAAAAATTGTGTTGC
CTTTTTTAATCCTCTTTACTTACTCATATCTAAATACAAACACAAAATATTGGCATTTAA
AACAATCAAGACATAGTTCTTTGCTTATATATGATATATTGATAGTTGTATAATTAGTAT
ATATATAAACTTACGAGAGAAACCGAATCACGAGCCGCTAAGGCCAAGATATCAGCACAA
GAGACAACACCAGGACATGCAGCCTCGAGCTGCCTCTTGGCATCGTCAATGACCTCAAAA
CCATGGAGGTTAACGTTTGCGCCAGCGGTTCTTTCAGAGTTAGGTCCCGATAAAAGCACC
GAACCATCACAACCTTGGACAAAGCAATCATGGTTGTGCATTCTCAGTAACCCGGGTGCA
ACCTTTGGATCTGAACCAAAGTGAGATGCCACAGTGGTCCGAACAATTGTCTCGGCATTA
GGGCACGTAGTCGAGTAGAACCCGATCCTCGTACCTTGGCCATAAACGGCGATGAGACAA
CTAAGGAAGACTATGACCAAAGCAAATGATCGGACCAAGCCCATTTTTTCTTTTTG-TTG
GTTTGTGTTTTAGAT-AAGACCGCAAGTGTGTTTCGAGTTAGTAGATAGAGTTTGTTTTA
GATGCATGGAAAGTGATACGAGAACGTGAGTAACTTATAGAGGGATTGAGAAGTCAAATG
GTGATGTTGAAGTCAGCGAAAGGGGCTAGAGTGTTGAGGTAATTTGACAAAACGACGACG
TTGTAATCCAATTCAAAACTGAAAACCGCGTTATGTGATTGGTCATGAGCTGGCTTCGCG
CGTTGACGATTGCAGATCATGTTGGGTTTG-TTTTTTCTCTTTTGTTCGTTTCTATCAAA
CTAATTCCTAATTAATAGTGTGTAATCATTTATAATGAATGTGATTATAGAATATTGTTT
TAGCAGGCGTTAAACTTTGATTCAACTCTAATTCTTTATTAAGAAAACTCGTATTAGTGC
ATGATATTTTCATCTACAATGCACCGACTTTGGACTGGTTAATCGAATAAGTGTTAAAAT
ACTTTAGGAAAAGAAAAAGTGTTAAAATATCCAAAACATGAACATTCACTATTCAACAAA
AGTTCACTGACCATCTCACAAAAGTGTTAAAATATCCAAAACATGAACATTCACTAATCA
CTATTCAACAAAAGTCCACGGACATCACTATTCAACAAAAGTCCACGGACCGATCCATCG
TGAGAGATTAGTGTATTGACCGGAACATATAGATAGTATAGTCTTTAACAAACAAACAAA
TAACAAAATAGTATAGTGGGTTTTCTTAATAATTAAGCTTTGTTTCTTTGACTGGTTCGG
TTTGTTTTGTTCGAATTTTAGTAATCTGGAAATGGAAGAATGATGTCGAATTTTTCAGTT
CGATTTTTTGGTAAAGATATATATTTCG---GATAAAGATCGGGTTCTACCCGCACCAGG
TTTGCTATATAGAATGATGTTGTGATGATAAAGATTAATTCTATACGTTTACTTTCATAA
CAGATTAATGACTAATGGCGACACGTTGATTGGTGGTGATCACTGATCAATAGCCAGAAC
TCATGCTGACTAAGACTAACCATCGTTGTTGGTCCATAGGAA-TTTTTTCTGCAATTAAT
TTTTATTTGAAACAATAAAAATTTGTAACAGAATAGTGACATATAACAAATAAAGAGTTT
TCTACTTGTCCCTTTAGGATATAATAAAGTCAGATGTT-AAAAAAAGAAGAGTTTTCTAT
GAATTCCTGTTTCTTAAAATAATTTTTGTCAATATAGATGTTA-TTTTCCTATAAAAATC
CATGCATGACGTTAACAAAGACTAGAAAAATTCAAAAATTGAAGATTATCATATATTATA
TCTTGTCGTCGTTGATGTATATTC----ATCGACCAAATTTTGGTCTCTACACATATGTA
TATATTGGCGTCGAAGCTTAAARG--AAA--AAAAA--AGKAAAAACCCTTATGGTCTAT
ATATAAATCTTGTTTTTATGGTACCAAAACCATATTCTAACTAATCGTAACGCAAGTGAT
CGTCTTTGCTTCAAATGTAAAGCTAGATAACCTGAACGAGTTTGGATGCTGGCATGCTGC
GACCTTGAAGTCGGTCCATTGGGTTTTTATTTGTACATACGGACAACATTAATTGCCCAT
GAGTTGCTAAAATCCTTCTCTGGGTCTTGTTACAGGCACCCTCTTCAAATTAGCCTCTAT
ATATTTTGCATGAAAATAGTCTGAGATTTCCCCGCAAATGATATTTGAATTGGAAATAA-
TTTTTCTCTAACCCCTAACCCCTAAACCCTAAACACTAAATTGCATAATCTCAATTTTTC
TGTTGAGCACATCTATCCAAAGATGTTAATTGAGCTGTTCAGATCTAAATGGGTGAAGTC
CAAATATGAACAAAACTAATGATACAAACTCAATAGCACCGTATCCAAATATGACCAAAC
TCAATAGCACCGTATCCAAATATGACCAAACTCAAATAAGACAATGATTAATTAGACAGT
GTATGGAACCTAAATATATAATATAATTTTCTATTTTCCGCAAAAACACATTTTCTGTCA
AACTCAAAGAATTGCA
>Boo2-1
TGTAACGAAATTGAACTTTATTTATTCCACCAAGTCAAACCGAAAGAAATGAAATACATT
TATCAGCAACCCACTTTTGGGTTTCTCTCATATCCTTTCTATTCTATTGGGTTTAAATTT
AAATCAAACTAT--AAAAAAAATGCCCTTGAACAAGAGTTAGCCATAAACACTTTTTTTT
AGCCATAAAAACTTAATCACTGATTAATTAACCGCAGAGCAAACCCTACGAATTTCTCCA
TTTGTCCCCGTCTTCACACCAATATTACTCATTTTAACCATTGACCTTGCGAACTGGACA
TTGAAGTTGCCTCTAGGTGCCATAAACTCTTGCACTATGGATCTTGTGGCCGGACTAGTC
CAAAGAACGTGATCGGATTGAAGAATTCCTCTGTTACGGCTGAGATTGATGAAATAAGAT
GTGTCAAAAGTGTTTCCACTTCCGGTGTCAAGATCAACACGTGCTGATCCGTCGCCGTTT
TGGGGACAAAGTCTTTGAAGTTGTGGTACAAATGTTTGGTCCATTGTTGGATCTGCTGTG
TTTCCGCTCGAGTTGAATATCCTGTTCGTGATAAACCCACATGCAGCTGTTCCGATCGTG
TGTCCTCCTCCTATTAATTCATATAGGTTCATCTTCAGTTTGATTAACAATATAATTGAA
--AAATATATATATGTAATATGTACACCGAAATAAAACTTAATTTTCTTTGAAAAATACG
AAAATGTTTGGTTTAAACATGAACCTGATCCTAGAGTTATCCTTATTCTTATGCAAATTA
AGTACGAGTGACA--ATAAACCATGCAGTGCACAACACTAACTATTAAAGTGAATATTCA
AAATATGAAAG-AAAAAA-ACACGTACGAGGAGTTTCCATCCAAACTAATGTATTGGATC
TATTCTGATTTCTAAACGGTG--ATATATAGGTTACATACCAACAAGAGTGACGAGATCG
CGAGTGTTGAGGCGAAAAGCGGAGAATTTCCTTTGTTGAATGGCTAGAGAGTCACTTGGA
GAAGGAAGATTGTTAACGTTCGATGCCAAGGAAACTCTTCCATCTCTACGTCCTGTTGGA
ACTTGCCAACTTTGTCCGTTTGTCTACATACA-CCCATGCAAATTAAAGCCAAACAAACG
TTAATTACTCTCTGTCCGCTTGTACATTATTTTTGTTTTTACTTTCTTTGTAACCAATAC
TAAGTTAATATTATAGAAGAAACCAAGTAAAACAAACATAAATGTTACACATAATTGTTT
GAAAATATAATATTATAAAATCTATA-TTTTTTTC--AAATATATGTTATGTAAGTTCTT
AAGTATCAACGTTTAGTTTGTAAACACAAAAC-CAAAGAAATGAAGAAACGTAATCTTTG
TATTTTGGCGTATATATACCTTGTAAAATTAGTTAATATAAAAC-AAAAAATTGTGTTGC
CTTTGTTAATCCTCTTTACTTACTCATATCTAAATACAAACACAAAATATTGGCATTTAA
AACAATCAAGACATAGTTCTTTGCTTATATATGATATATTGATTGTTGTATAATTAGTAT
ATATATAAACTTACGAGAGAAACCGAATCACGAGCCGCTAAGGCCAAGATATCAGCACAA
GAGACAACACCAGGACATGCTGCCTCGAGCTGCCTCTTGGCATCGTCAATGACCTCAAAA
CCATGGAGGTTAACGTTTGCGCCAGCGGTTCTTTCAGAGTTAGGTCCCGATAAAAGCACC
GAACCATCACAACCTTGGACAAAGCAATCATGGTTGTGCATTCTCAGTAACCCGGGTGCA
ACCTTTGGATCTGAACCAAAGTGAGATGCCACAGTGGTCCGAACAATTGTCTCGGCATTA
GGGCACGTAGTCGAGTAGAACCCGATCCTCGTACCTTGGCCATAAACGGCGATGAGACAA
CTAAGGAAGACTATGACCAAAGCAAATGATCGGACCAAGCCCATTTTTTCTTTTTG-TTG
GTTTGTGTTTTAGAT-AAGACCGCAAGTGTGTTTCGAGTTAGTAGATAGAGTTTGTTTTA
GATGCATGGAAAGTGATACGAGAACGTGAGTAACTTATAGAGGGATTGAGAAGTCAAATG
GTGATGTTGAAGTCAGCGAAAGGGGCTAGAGTGTTGAGGTAATTTGACAAAACGACGACG
TTGTAATCCAATTCAAAACTGAAAACCGCGTTATGTGATTGGTCATGAGCTGGCTTCGCG
CGTTGACGATTGCAGATCATGTTGGGTTTG-TTTTTTCTCTTTTGTTCGTTTCTATCAAA
CTAATTCCTAATTAATAGTGTGTAATCATTTATAATGAATGTGATTATAGAATATTGTTT
TAGCAGGCGTTAAACTTTGATTCAACTCTAATTCTTTATTAAGGAAACTCGTATTAGTGC
ATGATATTTTCATCTACAATGCACCGACTTTGGACTGGTTAATCGAATAAGTGTTAAAAT
ACTTTAGGAAAAGAAAAAGTGTTAAAATATCCAAAACATGAACATCCACTATTCAACAAA
AGTTCACTGACCGTCTCACAAAAGTGTTAAAATATCCAAAACATGAACATTCACTAATCA
CTATTCAACAAAAGTCCACGGACATCACTATTCAACAAAAGTCCACGGACCGATCCATCG
TGAGAGATTAGTGTATTGACCGGAACATATAGATAGTATAGTCTTTAACAAACAAACAAA
TAACAAAATAGTATAGTGGGTTTTCTTAATAATTAAGCTTTGTTTCTTTGACTGGTTCGG
TTTGTTTTGTTCGAATTTTAGTAATCTGGAAATGGAAGAATGATGTCGAATTTTTCAGTT
CGATTTTTTGGTAAAGATATATATTTCG---GATAAAGATCGGGTTCTACCCGCACCAGG
TTTGCTATATAGAATGATGTTGTGATGATAAAGATTAATTCTATACGTTTACTTTCATAA
CAGATTAATGACTAATGGCGACACGTTGATTGGTGGTGATCACTGATCAATAGCCAGAAC
TCATGCTGACTAAGACTAACCATCGTTGTTGGTCCATAGGAA-TTTTTTCTGCAATTAAT
TTTTATTTGAAACAATAAAAATTTGTAACAGAATAGTGACATATAACAAATAAAGAGTTT
TCTACTTGTCCCTTTAGGATATAATAAAGTCAGATGTT-TTAAAAAGAAGAGTTTTCTAT
GAATTCCTGTTTCTTAAAATAATTTTTGTCAATATAGATGTTA-TTTTCCTATAAAAATC
CATGCATGACGTTAACAAAGACTAGAAAAATTCAAAAATTGAAGATTATCATATATTATA
TCTTGTCGTCGTTGATGTATATTC----ATCGACCAAATTTTGGTCTCTACACATATGTA
TATATTGGCGTCGAAGCTTAAAAG--AAA--AAAAA--AGTAAAAACCCTTATGGTCTAT
ATATAAATCTTGTTTTTATGGTACCAAAACCATATTCTAACTAATCGTAACGCAAGTGAT
CGTCTTTGCTTCAAATGTAAAGCTAGATAACCTGAACGAGTTTGGATGCTGGCATGCTGC
GACCTTGAAGTCGGTCCATTGGGTTTTTATTTGTACATACGGACAACATTAATTGCCCAT
GAGTTGCTAAAATCCTTCTCTGGGTCTTGTTACAAGCACCCTCTTCAAATTAGCCTCTAT
ATATTTTGCATGAAAATAGTCTGAGATTTCCCCGCAAATGATATTTGAATTGGAAATAA-
TTTTTCTCTAACCCCTAACCCCTAAACCCTAAACACTAAATTGCATAATCTCAATTTTTC
TGTTGAGCACATCTATCTAAAGATGTTAATTGAGCTGTTCAGATCTAAATGGGTGAAGTC
CAAATATGAACAAAACTAATGATACAAACTCAATAGCACCGTATCCAAATATGACCAAAC
TCAATAGCACCGTATCCAAATATGACCAAACTCAAATAAGACAATGATTAATTAGACAGT
GTATGGAACCTAAATATATAATATAATTTTCTATTTTCCGCAAAAACACATTTTCTCTCA
AACTCAAAGAATTGCA
>Boot-1
TGTAACGAAATTGAACTTTATTTATTCCACCAAGTCAAACCGAAAGAAATGAAATACATT
TATCAGCAACCCACTTTTGGGTTTCTCTCATATCCTTTCTATTCTATTGGGTTTAAATTT
AAATCAAACTAT--AAAAAAAATGCCCTTGAACAAGAGTTAGCCATAAACACTTTTTTTT
AGCCATAAAAACTTAATCACTGATTAATTAACCGCAGAGCAAACCCTACGAATTTCTCCA
TTTGTCCCCGTCTTCACACCAATATTACTCATTTTAACCATTGACCTTGCGAACTGGACA
TTGAAGTTGCCTCTAGGTGCCATAAACTCTTGCACTATGGATCTTGTGGCCGGACTAGTC
CAAAGAACGTGATCGGATTGAAGAATTCCTCTGTTACGGCTGAGATTGATGAAATAAGAT
GTGTCAAAAGTGTTTCCACTTCCGGTGTCAAGATCAACACGTGCTGATCCGTCGCCGTTT
TGGGGACAAAGTCTTTGAAGTTGTGGTACAAATGTTTGGTCCATTGTTGGATCTGCTGTG
TTTCCGCTCGAGTTGAATATCCTGTTCGTGATAAACCCACATGCAGCTGTTCCGATCGTG
TGTCCTCCTCCTATTAATTCATATAGGTTCATCTTCAGTTTGATTAACAATATAATTGAA
--AAATATATATATGTAATATGTACACCGAAATAAAACTTAATTTTCTTTGAAAAATACG
AAAATGTTTGGTTTAAACATGAACCTGATCCTAGAGTTATCCTTATTCTTATGCAAATTA
AGTACGAGTGACA--ATAAACCATGCAGTGCACAACACTAACTATTAAAGTGAATATTCA
AAATATGAAAG-AAAAAA-ACACGTACGAGGAGTTTCCATCCAAACTAATGTATTGGATC
TATTCTGATTTCTAAACGGTG--ATATATAGGTTACATACCAACAAGAGTGACGAGATCG
CGAGTGTTGAGGCGAAAAGCGGAGAATTTCCTTTGTTGAATGGCTAGAGAGTCACTTGGA
GAAGGAAGATTGTTAACGTTCGATGCCAAGGAAACTCTTCCATCTCTACGTCCTGTTGGA
ACTTGCCAACTTTGTCCGTTTGTCTACATACA-CCCATGCAAATTAAAGCCAAACAAACG
TTAATTACTCTCTGTCCGCTTGTACATTATTTTTGTTTTTACTTTCTTTGTAACCAATAC
TAAGTTAATATTATAGAAGAAACCAAGTAAAACAAACATAAATGTTACACATAATTGTTT
GAAAATATAATATTATAAAATCTATA-TTTTTTTC--AAATATATGTTATGTAAGTTCTT
AAGTATCAACGTTTAGTTTGTAAACACAAAAC-CAAAGAAATGAAGAAACGTAATCTTTG
TATTTTGGCGTATATATACCTTGTAAAATTAGTTAATATAAAAC-AAAAAATTGTGTTGC
CTTTGTTAATCCTCTTTACTTACTCATATCTAAATACAAACACAAAATATTGGCATTTAA
AACAATCAAGACATAGTTCTTTGCTTATATATGATATATTGATTGTTGTATAATTAGTAT
ATATATAAACTTACGAGAGAAACCGAATCACGAGCCGCTAAGGCCAAGATATCAGCACAA
GAGACAACACCAGGACATGCTGCCTCGAGCTGCCTCTTGGCATCGTCAATGACCTCAAAA
CCATGGAGGTTAACGTTTGCGCCAGCGGTTCTTTCAGAGTTAGGTCCCGATAAAAGCACC
GAACCATCACAACCTTGGACAAAGCAATCATGGTTGTGCATTCTCAGTAACCCGGGTGCA
ACCTTTGGATCTGAACCAAAGTGAGATGCCACAGTGGTCCGAACAATTGTCTCGGCATTA
GGGCACGTAGTCGAGTAGAACCCGATCCTCGTACCTTGGCCATAAACGGCGATGAGACAA
CTAAGGAAGACTATGACCAAAGCAAATGATCGGACCAAGCCCATTTTTTCTTTTTG-TTG
GTTTGTGTTTTAGAT-AAGACCGCAAGTGTGTTTCGAGTTAGTAGATAGAGTTTGTTTTA
GATGCATGGAAAGTGATACGAGAACGTGAGTAACTTATAGAGGGATTGAGAAGTCAAATG
GTGATGTTGAAGTCAGCGAAAGGGGCTAGAGTGTTGAGGTAATTTGACAAAACGACGACG
TTGTAATCCAATTCAAAACTGAAAACCGCGTTATGTGATTGGTCATGAGCTGGCTTCGCG
CGTTGACGATTGCAGATCATGTTGGGTTTG-TTTTTTCTCTTTTGTTCGTTTCTATCAAA
CTAATTCCTAATTAATAGTGTGTAATCATTTATAATGAATGTGATTATAGAATATTGTTT
TAGCAGGCGTTAAACTTTGATTCAACTCTAATTCTTTATTAAGGAAACTCGTATTAGTGC
ATGATATTTTCATCTACAATGCACCGACTTTGGACTGGTTAATCGAATAAGTGTTAAAAT
ACTTTAGGAAAAGAAAAAGTGTTAAAATATCCAAAACATGAACATCCACTATTCAACAAA
AGTTCACTGACCGTCTCACAAAAGTGTTAAAATATCCAAAACATGAACATTCACTAATCA
CTATTCAACAAAAGTCCACGGACATCACTATTCAACAAAAGTCCACGGACCGATCCATCG
TGAGAGATTAGTGTATTGACCGGAACATATAGATAGTATAGTCTTTAACAAACAAACAAA
TAACAAAATAGTATAGTGGGTTTTCTTAATAATTAAGCTTTGTTTCTTTGACTGGTTCGG
TTTGTTTTGTTCGAATTTTAGTAATCTGGAAATGGAAGAATGATGTCGAATTTTTCAGTT
CGATTTTTTGGTAAAGATATATATTTCG---GATAAAGATCGGGTTCTACCCGCACCAGG
TTTGCTATATAGAATGATGTTGTGATGATAAAGATTAATTCTATACGTTTACTTTCATAA
CAGATTAATGACTAATGGCGACACGTTGATTGGTGGTGATCACTGATCAATAGCCAGAAC
TCATGCTGACTAAGACTAACCATCGTTGTTGGTCCATAGGAA-TTTTTTCTGCAATTAAT
TTTTATTTGAAACAATAAAAATTTGTAACAGAATAGTGACATATAACAAATAAAGAGTTT
TCTACTTGTCCCTTTAGGATATAATAAAGTCAGATGTT-TTAAAAAGAAGAGTTTTCTAT
GAATTCCTGTTTCTTAAAATAATTTTTGTCAATATAGATGTTA-TTTTCCTATAAAAATC
CATGCATGACGTTAACAAAGACTAGAAAAATTCAAAAATTGAAGATTATCATATATTATA
TCTTGTCGTCGTTGATGTATATTC----ATCGACCAAATTTTGGTCTCTACACATATGTA
TATATTGGCGTCGAAGCTTAAAAG--AAA--AAAAA--AGTAAAAACCCTTATGGTCTAT
ATATAAATCTTGTTTTTATGGTACCAAAACCATATTCTAACTAATCGTAACGCAAGTGAT
CGTCTTTGCTTCAAATGTAAAGCTAGATAACCTGAACGAGTTTGGATGCTGGCATGCTGC
GACCTTGAAGTCGGTCCATTGGGTTTTTATTTGTACATACGGACAACATTAATTGCCCAT
GAGTTGCTAAAATCCTTCTCTGGGTCTTGTTACAAGCACCCTCTTCAAATTAGCCTCTAT
ATATTTTGCATGAAAATAGTCTGAGATTTCCCCGCAAATGATATTTGAATTGGAAATAA-
TTTTTCTCTAACCCCTAACCCCTAAACCCTAAACACTAAATTGCATAATCTCAATTTTTC
TGTTGAGCACATCTATCTAAAGATGTTAATTGAGCTGTTCAGATCTAAATGGGTGAAGTC
CAAATATGAACAAAACTAATGATACAAACTCAATAGCACCGTATCCAAATATGACCAAAC
TCAATAGCACCGTATCCAAATATGACCAAACTCAAATAAGACAATGATTAATTAGACAGT
GTATGGAACCTAAATATATAATATAATTTTCTATTTTCCGCAAAAACACATTTTCTCTCA
AACTCAAAGAATTGCA
>Bor-1
TGTAACGAAATTGAACTTTATTTATTCCACCAAGTCAAACCGAAAGAAATGAAATACATT
TATCAGCAACCCACTTTTGGGTTTCTCTCATATCCTTTCTATTCTATTGGGTTTAAATTT
AAATCAAACTAT-AAAAAAAAATGCCCTTGAACAAGAGTTAGCCATAAACACTTTTTTTT
AGCCATAAAAACTTAATCACTGATTAATTAACCGCAGAGCAAACCCTACGAATTTCTCCA
TTTGTCCCCGTCTTCACACCAATATTACTCATTTTAACCATTGACCTTGCGAACTGGACA
TTGAAGTTGCCTCTAGGTGCCATAAACTCTTGCACTATGGATCTTGTGGCCGGACTAGTC
CAAAGAACGTGGTCGGATTGAAGAATTCCTCTGTTACGGCTGAGATTGATGAAATAAGAT
GTGTCAAAAGTGTTTCCACTTCCGGTGTCAAGATCAACACGTGCTGATCCGTCGCCGTTT
TGGGGACAAAGTCTTTGAAGTTGTGGTACAAATGTTTGGTCCATTGTTGGATCTGCTGTG
TTTCCGCTCGAGTTGAATATCCTGTTTGTGATAAACCCACATGCAGCTGTTCCGATCGTG
TGTCCTCCTCCTATTAATTCATATAGGTTCATCTTCAGTTTGATTAACAATATAATTGAA
--AAATATATATATGTAATATGTACACCGAAATAAAACTTAATTTTCTTTGAAAAATACG
AAAATGTTTGGTTTAAACATGAACCTGATCCTAGAGTTATCATTATTCTTATGCAAATGA
AGTACGAGTGACAAGATAAACCATGCAGTGCACAACACTAACTATTAAAGTGAATATTCA
AAATATGAAAG-AAAAAA-ACACGTACGAGGAGTTTCCATCCAAACTAATGTATTGGATC
TATTCTGATTTCTTAACGGTG--ATATATAGGTTACTTACCAACAAGAGCGACGAGATCG
CGAGTGTTGAGGCGAAAAGCGGAGAATTTCCTTTGTTGAATAGCTAGAGAGTCACTTGGA
GAAGGAAGATTGTTAACGTTCGATGCCAAGGAAACTCTTCCATCTCTACGTCCTGTTGGA
ACTTGCCAACTTTGTCCGTTTGTCTACATACA-CCCATGCAAATTAAAGCCAAACAAACG
TTAATTACTCTCTGTCCGCTTGTACATTATTTTTGTTTNNNNNNNNNNNNNNNNNNNNNN
NNNNNNNNNNNNNNNNNNNNNNNNNNNNNNNNNNNNNNNNNNNNNNNNNNNNNNNNNNNN
NNNNNNNNNNNNNNNNNNNNNNNNNN-NNNTTTTC--AAATATATGTTATGTAAGTTCTT
AAGTATCAACGTTTAGTTTGTAAACACAAAAC-CAAAGAAATGAAGATACGTAATCTTTG
TATTTTGGCGTATATATACCTTGTAAAATTAGTTAATATAAAAC-AAAAAAATGTGCTGC
CTTTTTTAATCCTCTTTACTTACTCATATCTAAATACAAACACAAAATATTGGCATTTAA
AACAATCAAGACATAGTTCTTTGCTTATATATGATATATTGATAGTTGTATAATTAGTAT
ATATATAAACTTACGAGAGCAACGGAATCACGAGCCGCTAAGGCCAAGATATCAGCACAA
GAGACAACACCAGGACATGCAGCCTCGAGCTGCCTCTTGGCATCGTCAATGACCTCAAAA
CCATGGAGGTTAACGTTTGCGCCAGCGGTTCTTTCAGAGTTAGGTCCCGATAAAAGCACC
GAACCATCACAACCTTGGACAAAGCAATCATGGTTGTGCATTCTCAGTAACCCGGGTGCA
ACCTTTGGATCTGAACCAAAGTGAGATGCCACAGTGGTCCGAACAATTGTCTCGGCATTA
GGGCACGTAGTCGAGTAGAACCCGATCCTCGTACCTTGGCCATAAACGGCGATGAGACAA
CTAAGGAAGACTATGACCAAAGCAAATGATCGGACCAAGCCCATTTTTTCTTTTTG-TTG
GTTTGTGTTTTAGAT-AAGACCGCAAGTGTGTTTCGAGTTAGTAGATAGAGTTTGTTTTA
GATGCATGGAAAGTGATACGAGAACGTGAGTAACTTATAGAGGGATTGAGAAGTCAAATG
GTGATGTTGAAGTCAGCGAAAGGGGCTAGAGTGTTGAGGTAATTTGACGAAACGACGACG
TTGTAATCC-ATTCAAAACTGAAAACCGCGTTATGTGATTGGTCATGAGCTGGCTTCGCG
CGTTGACGATTGCAGATCATGTTGGGTTTGTTTTTTTCTCTTTTGTTCGTTTCTATCAAA
TTAATTCCTAATTAATAGTGTGTAATCATTTATAATGAATGTGATTATAGAATATTGTTT
TAGCAGGCGTTAAACTTTGATTCAACTCTAATTCTTTATTAAGAAAACTCGTATTAGTGC
ATGATATTTTCATCTACAATGCACCGACTTTGGACTGGTTAATCGAATAAGTGTTAAAAT
ACTTTAGGAAAAGAAAAAGTGTTAAAATATCCAAAACATGAACATCCACTATTCAACAAA
AGTTCACTGACCGTCTCACAAAAGTGTTAAAATATCCAAAACATGAACATTCACTAATCA
CTATTCAACAAAAGTCCACGGACATCACTATTCAACAAAAGTCCACGGACCGATCCATCG
TGAGAGATTAGTGTATTGACCGGAACATATAGATAGTATAGTCTTTAACAAACAAACAAA
TAACAAAATAGTATAGTGGGTTTTCTTAATAATTAAGCTTTGTTTCTTTGACTGGTTCGG
TTTGTTTTGTTCGAATTTTAGTAATCTGGAAATGGAAGAATGATGTCGAATTTTTCAGTT
CGATTTTTTGGTAAAGATATATATTTCGGTTGATCAAGATCGGGTTCTACCCGCACCAGG
TTTGCTATATAGAATGATGTTGTGATGATAAAGATTAATTCTATACGTTTACTTTCATAA
CAGATTAATGACTAATGGCGACACGTTGATTGGTGGTGATCACTGATCAATAGCCAGAAC
TCATGCTGACTAAGACTAACCATCGTTGTTGGTCCATAGGAA-TTTTTTCTGCAATTAAT
TTTTATTTGAAACAATAAAAATTTGTAACAGAATAGTGACATATAACAAATAAAGAGTTT
TCTACTTGTCCCTTTAGGATATAATAAAGTCAGATGTT-AAAAAAAGAAGAGTTTTCTAT
GAATTCCTGTTTCTTAAAATAATTTTTGTCAATATAGATGTTA-TTTTCCTATAAAAATC
CATGCATGACGTTAACAAAGACTAGAAAAATTCAAAAATTGAAGATTATCATATATTATA
TCTTGTCGTCGTTGATGTATATTC----ATCGACCAAATTTTGGTCTCTACACATATGTA
TATATTGGCGTCGAAGCTTAAAAG--AAA--AAAAA--AGTAAAAACCCTTATGGTCTAT
ATATAAATCTTGTTTTTATGGTACCAAAACCATATTCTAACTAATCGTAACGCAAGTGAT
CGTCTTTGCTTCAAATGTAAAGCTAGATAACCTGAACGAGTTTGGATGCTGGCATGCTGC
GACCTTGAAGTCGGTCCATTCGGTTTTTATTTGTACATACGGACAACATTAATTGCCCAT
GAGTTGCTAAAATCCTTCTCTGGGTCTTGTTACAGGCACCCTCTTCAAATTAGCCTC---
-TATTTTGCATGAAAATAGTCTGAGATTTCCCCGCAAATGATATTTGAATTGGAAATAA-
TTTTTCTCTAACCCCTAACCCCTAAACCCTAAACACTAAATTGCATGATCTCAATTTTTC
TGTTGAGCACATCTATCCAAAGATGTTAATTGAGCTGTTCAGATCTAAATGGGTGAAGTC
CAAATATGAACAAAACTAATGATACAAACTCAATAGCACCGTATCCAAATATGACCAAAC
TCAATAGCACCGTATCCAAATATGACCAAACTCAAATAAGACAATGATTAATTAGACAGT
GTATGGAACCTAAATATATAATATAATTTTCTATTTTCCGCAAAAACACATTTTCTGTCA
AACTCAAAGAATTGCA
>Bor-4
TGTAACGAAATTGAACTTTATTTATTCCACCAAGTCAAACCGAAAGAAATGAAATACATT
TATCAGCAACCCACTTTTGGGTTTCTCTCATATCCTTTCTATTCTATTGGGTTTAAATTT
AAATCAAACTAT-AAAAAAAAATGCCCTTGAACAAGAGTTAGCCATAAACACTTTTTTTT
AGCCATAAAAACTTAATCACTGATTAATTAACCGCAGAGCAAACCCTACGAATTTCTCCA
TTTGTCCCCGTCTTCACACCAATATTACTCATTTTAACCATTGACCTTGCGAACTGGACA
TTGAAGTTGCCTCTAGGTGCCATAAACTCTTGCACTATGGATCTTGTGGCCGGACTAGTC
CAAAGAACGTGGTCGGATTGAAGAATTCCTCTGTTACGGCTGAGATTGATGAAATAAGAT
GTGTCAAAAGTGTTTCCACTTCCGGTGTCAAGATCAACACGTGCTGATCCGTCGCCGTTT
TGGGGACAAAGTCTTTGAAGTTGTGGTACAAATGTTTGGTCCATTGTTGGATCTGCTGTG
TTTCCGCTCGAGTTGAATATCCTGTTTGTGATAAACCCACATGCAGCTGTTCCGATCGTG
TGTCCTCCTCCTATTAATTCATATAGGTTCATCTTCAGTTTGATTAATTATATAATTGAA
--AAATATATATATGTAATATGTACACCGAAATAAAACTTAATTTTCTTTGAAAAATACG
AAAATGTTTGGTTTAAACATGAACCTGATCCTAGAGTTATCATTATTCTTATGCAAATGA
AGTACGAGTGACAAGATAAACCATGCAGTGCACAACACTAACTATTAAAGTGAATATTCA
AAATATGAAAGAAAAAAA-ACACGTACGAGGAGTTTCCATCCAAACTAATGTATTGGATC
TATTCTGATTTCTTAACGGTG--ATATATAGGTTACTTACCAACAAGAGCGACGAGATCG
CGAGTGTTGAGGCGAAAAGCGGAGAATTTCCTTTGTTGAATAGCTAGAGAGTCACTTGGA
GAAGGAAGATTGTTAACGTTCGATGCCAAGGAAACTCTTCCATCTCTACGTCCTGTTGGA
ACTTGCCAACTTTGTCCGTTTGTCTACATACA-CCCATGCAAATTAAAGCCAAACAAACG
TTAATTACTCTCTGTCCGCTTNNNNNNNNNNNNNNNNNNNNNNNNNNNNNNNNNNNNNNN
NNNNNNNNNNNNNNNNNNNNNNNNNNNNNNNNNNNNNNNNNNNNNNNNNNNNNNNNNNNN
NNNNNNNNNNNNNNNNNNNNNNNNNN-NTTTTTTC--AAATATATGTTATGTAAGTTCTT
AAGTATCAACGTTTAGTTTGTAAACACAAAAC-CAAAGAAATGAAGAAACGTAATCTTTG
TATTTTGGCNNNNNTATACCTTGTAAAATTAGTTAATATAAAACAAAAAAAATGTGCTGC
CTTTGTTAATCCTCTTTACTTACTCATATCTAAATACAAACACAAAATATTGGCATTTAA
AACAATCAAGACATAGTTCTTTGCTTATATATGATATATTGATAGTTGTATAATTAGTAT
ATATATAAACTTACGAGAGAAACCGAATCACGAGCCGCTAAGGCCAAGATATCAGCACAA
GAGACAACACCAGGACATGCAGCCTCGAGCTGCCTCTTGGCATCGTCAATGACCTCAAAA
CCATGGAGGTTAACGTTTGCGCCAGCGGTTCTTTCAGAGTTAGGTCCCGATAAAAGCACC
GAACCATCACAACCTTGGACAAAGCAATCATGGTTGTGCATTCTCAGTAACCCGGGTGCA
ACCTTTGGATCTGAACCAAAGTGAGATGCCACAGTGGTCCGAACAATTGTCTCGGCATTA
GGGCACGTAGTCGAGTAGAACCCGATCCTCGTACCTTGGCCATAAACGGCGATGAGACAA
CTAAGGAAGACTATGACCAAAGCAAATGATCGGACCAAGCCCATTTTTTCTTTTTG-TTG
GTTTGTGTTTTAGAT-AAGACCGCAAGTGTGTTTCGAGTTAGTAGATAGAGTTTGTTTTA
GATGCATGGAAAGTGATACGAGAACGTGAGTAACTTATAGAGGGATTGAGAAGTCAAATG
GTGATGTTGAAGTCAGCGAAAGGGGCTAGAGTGTTGAGGTAATTTGACGAAACGACGACG
TTGTAATCC-ATTCAAAACTGAAAACCGCGTTATGTGATTGGTCATGAGCTGGCTTCGCG
CGTTGACGATTGCAGATCATGTTGGGTTTGTTTTTTTCTCTTTTGTTCGTTTCTATCAAA
TTAATTCCTAATTAATAGTGTGTAATCATTTATAATGAATGTGATTATAGAATATTGTTT
TAGCAGGCGTTAAACTTTGATTCAACTCTAATTCTTTATTAAGAAAACTCGTATTAGTGC
ATGATATTTTCATCTACAATGCACCGACTTTGGACTGGTTAATCGAATAAGTGTTAAAAT
ACTTTAGGAAAAGAAAAAGTGTTAAAATATCCAAAACATGAACATCCACTATTCAACAAA
AGTTCACTGACCGTCTCACAAAAGTGTTAAAATATCCAAAACATGAACATTCACTAATCA
CTATTCAACAAAAGTCCACGGACATCACTATTCAACAAAAGTCCACGGACCGATCCATCG
TGAGAGATTAGTGTATTGACCGGAACATATAGATAGTATAGTCTTTAACAAACAAACAAA
TAACAAAATAGTATAGTGGGTTTTCTTAATAATTAAGCTTTGTTTCTTTGACTGGTTCGG
TTTGTTTTGTTCGAATTTTAGTAATCTGGAAATGGAAGAATGATGTCGAATTTTTCAGTT
CGATTTTTTGGTAAAGATATATATTTCGGTTGATCAAGATCGGGTTCTACCCGCACCAGG
TTTGCTATATAGAATGATGTTGTGATGATAAAGATTAATTCTATACGTTTACTTTCATAA
CAGATTAATGACTAATGGCGACACGTTGATTGGTGGTGATCACTGATCAATAGCCAGAAC
TCATGCTGACTAAGACTAACCATCGTTGTTGGTCCATAGGAA-TTTTTTCTGCAATTAAT
TTTTATTTGAAACAATAAAAATTTGTAACAGAATAGTGACATATAACAAATAAAGAGTTT
TCTACTTGTCCCTTTAGGATATAATAAAGTCAGATGTT-AAAAAAAGAAGAGTTTTCTAT
GAATTCCTGTTTCTTAAAATAATTTTTGTCAATATAGATGTTA-TTTTCCTATAAAAATC
CATGCATGACGTTAACAAAGACTAGAAAAATTCAAAAATTGAAGATTATCATATATTATA
TCTTGTCGTCGTTGATGTATATTC----ATCGACCAAATTTTGGTCTCTACACATATGTA
TATATTGGCGTCGAAGCTTAAAAG--AAA--AAAAA--AGTAAAAACCCTTATGGTCTAT
ATATAAATCTTGTTTTTATGGTACCAAAACCATATTCTAACTAATCGTAACGCAAGTGAT
CGTCTTTGCTTCAAATGTAAAGCTAGATAACCTGAACGAGTTTGGATGCTGGCATGCTGC
GACCTTGAAGTCGGTCCATTCGGTTTTTATTTGTACATACGGACAACATTAATTGCCCAT
GAGTTGCTAAAATCCTTCTCTGGGTCTTGTTACAGGCACCCTCTTCAAATTAGCCTC---
-TATTTTGCATGAAAATAGTCTGAGATTTCCCCGCAAATGATATTTGAATTGGAAATAA-
TTTTTCTCTAACCCCTAACCCCTAAACCCTAAACACTAAATTGCATGATCTCAATTTTTC
TGTTGAGCACATCTATCCAAAGATGTTAATTGAGCTGTTCAGATCTAAATGGGTGAAGTC
CAAATATGAACAAAACTAATGATACAAACTCAATAGCACCGTATCCAAATATGACCAAAC
TCAATAGCACCGTATCCAAATATGACCAAACTCAAATAAGACAATGATTAATTAGACAGT
GTATGGAACCTAAATATATAATATAATTTTCTATTTTCCGCAAAAACACATTTTCTGTCA
AACTCAAAGAATTGCA
>Borky1
TGTAACGAAATTGAACTTTATTTATTCCACCAAGTCAAACCGAAAGAAATGAAATACATT
TATCAGCAACCCACTTTTGGGTTTCTCTCATATCCTTTCTATTCTATTGGGTTTAAATTT
AAATCAAACTAT--AAAAAAAATGCCCTTGAACAAGAGTTAGCCATAAACACTTTTTTTT
AGCCATAAAAACTTAATCACTGATTAATTAACCGCAGAGCAAACCCTACGAATTTCTCCA
TTTGTCCCCGTCTTCACACCAATATTACTCATTTTAACCATTGACCTTGCGAACTGGACA
TTGAAGTTGCCTCTAGGTGCCATAAACTCTTGCACTATGGATCTTGTGGCCGGACTAGTC
CAAAGAACGTGGTCGGATTGAAGAATTCCTCTGTTACGGCTGAGATTGATGAAATAAGAT
GTGTCAAAAGTGTTTCCACTTCCGGTGTCAAGATCAACACGTGCTGATCCGTCGCCGTTT
TGGGGACAAAGTCTTTGAAGTTGTGGTACAAATGTTTGGTCCATTGTTGGATCTGCTGTG
TTTCCGCTCGAGTTGAATATCCTGTTCGTGATAAACCCACATGCAGCTGTTCCGATCGTG
TGTCCTCCTCCTATTAATTCATATAGGTTCATCTTCAGTTTGATTAATTATATAATTGAA
--ATATATATATATGTAATATGTATACCAAATTAAAACTTAATTTTCTTTGAAAAATACG
AAAACGTTTGGTTTAAACATGAACCTGATCCTAGAGTTATCCTTATTCTTATGCAAATTA
AGTACGAGTGACA--ATAAACCATGCAGTGCACAACACTAACTATTAAAGTGAAGATTCA
AAATATGAAAG-AAAAAA-ACACGTGCGAGGAGTTTCCATCCAAACTAATGTATTGGATC
TACAGTGATTTCTAAACGGTG--ATATATAGGTTACATACCAACAAGAGTGACGAGATCG
CGAGTGTTGAGGCGAAAAGCGACGAATTTCCTTTGTTGAATGGCTAGAGAGTCACTTGGA
GAAGGAAGATTGTTAACGTTCGATGCCAAGGAAACTCTTCCATCTCTACGTCCTGTTGGG
ACTTGCCAACTTTGTCCGTTTGTCTACATACA-CCCATGCAAAGCAAAGCCAAACAAACG
TTAATTACTCTCTGTCCGCTTGCACATTATTTTTGTTTTTACTTTCTTTGTTACCTATAC
TAATTTAATCTTATAGATGAAACCAAGTAAAACAAACATAAATGTTACACATAATTGTTT
GAAAATCTAATATTATAAAATCTCTA-TTTTTTTC--AAATATATGTTATGTAAGTTCTT
AAGTATCAACGTTTAGTTTGTAAACACAAAAC-CAAAGAAATGAAGAAACGTAATCTATG
TATTTTGGCGTATATATACCTTGTAAAATTAGTTAATATAAAAC-AAAAAATTGTGTTGC
CTTTGTTAATCCTCTTTACTTACTCATATCTAAATACAAACACCAAATATTGGCATTTTA
AACAATCAAGACATAGTTCTTTGCTTATGTATGATATATTGATAGTTGTATAATTAGTAT
ATATATAAACTTACGAGAGCAACGGAATCACGAGCCGCTAAGGCCAATATATCAGCACAA
GAGACAACACCAGGACATGCTGCCTCGAGCTGCCTCTTGGCATCGTCAATGACTTCAAAA
CCATGAAGGTTAACGTTTGCGCCAGCGGTTCTTTCAGAGTTAGGTCCCGATAATAGCACC
GAACCATCACAACCTTGGACAAAGCAATCATGGTTGTGCATTCTCAGTAACCCCGGTGCA
ACCTTTGGATCTGAACTAAAGTGAGATGCTACAGTGGTCCGAACAATCGTCTCGGCATTA
GGGCACGTGGTCGAGTAGAACCCGATCCTCGTACCTTGGCCATACACCGCGATGAGACAA
CTAAGGAAGACTAAGAACAAAGCAAATGATCTGACCAAGCCCATTTTTTCTTTTTG-TTG
GTTTGTGTTTTAGAT-AAGATCGCAAGTGTGTTTCGAGTTAGTAGATAGAGTTTGTTTTA
GATGCATGGAAAGTGATACGAGAATGCGAGTAACTTATAGAGGGATTGAGAAGTCAAATG
GTGATGTTGAAGTCAGAGAAAGGGGCTAGAGTGTTGAGGTAATTTGACGAAACGACGACG
TTGTAATCCAATTCAAAACTGAAAACCGCGTTATGTGATTGGTCATGAGCTGGCTTCGCG
CGTTGACGATTGCAGATCATGTTGGGTTTG-TTTTTTCTCTTTTGTTCGTTTCTATCAAA
TTAATTCCTAATTAATAGTGTGTAATCATTTATAATGAATGTGATTATAGAATATTGTTT
TAGCAGGCGTTAAACTTTGATTCAATTCTAATTCTTTATTAAGAAAACTCGTATTAGTGC
ATGATATTTTCATCTACAATGCACCGACTTTGGACTGGTTAATCGAATAAGTGTTAAAAT
ACTTTAGGAAAAGAAAAAGTGTTAAAATATCCAAAACATGAACATTCACTATTCAACAAA
AGTTCACTGACCATCTCACAAAAGTGTTAAAATATCCAAAACATGAACATTCACTAATCA
CTATTCAACAAAAGTCCACGGACATCACTATTCAACAAAAGTCCACGGACCGATCCATCG
TGAGAGATTAGTGTATTGACCGGAACATATAGATAGTATAGTCTTTAACAAACAAACAAA
TAACAAAATAGTATAGTGGGTTTTCTTAATAATTAAGCTTTGTTTCTTTGACTGGTTCGG
TTTGTTTTGTTCGAATTTTAGTAATCTGGAAATGGAAGAATGATGTCGAATTTTTCAGTT
CGATTTTTTGGTAAAGATATATATTTCG---GTTCGATCACGGGTTCTACCCGCACCAGG
TTTGCTATATAGAATGATGTTGTGATGATAAAGATTAATTCTATACGTTTACTTTCATAA
CAGATTAATGACTAATGGCGACACGTTGATTGGTGGTGATCACTGATCAATAGCCAGAAC
TCATGCTGACTAAGACTAACCATCGTTGTTGGTCCATAGGAA-TTTTTTCTGCAATTAAT
TTTTATTTGAAACAATAAAAATTTGTAACAGAATAGTGACATATAACAAATAAAGAGTTT
TCTACTTGTCCCTTTAGGATATAATAAAGTCAGATGTT-AAAAAAAGAAGAGTTTTCTAT
GAATTCCTGTTTCTTAAAATAATTTTTGTCAATATAGATGTTA-TTTTCCTATAAAAATC
CATGCATGACGTTAACAAAGACTAGAAAAAATCAAATATTGAAGATTATCATATATTATA
TCTTGTCGTCGTTGATGTATATTC----ATCGACCAAATTTTGGTCTCTACACATATGTA
TATATTGGCGTCGAAGCTTAAAAG--AAA--AAAAA--AGTAAAAACCCTTATGGTCTAT
ATATAAATCTTGTTTTTATGGTACCAAAACCATATTCTAACTAATCGTAACGCAAGTGAT
CGTCTTTGCTTCAAATGTAAAGCTAGATAACCTGAACGAGTTTGGATGCTGGCATGCTGC
GACCTTGAAGTCGGTCCATTGGGTTTTTATTTGTACATACGGACAACATTAATTGCCCAT
GAGTTGCTAAAATCCTTCTCTGGGTCTTGTTACAGGCACCCTCTTCAAATTAGCCTTTAT
ATATTTTGCATGAAAATAGTCTGAGATTTCCCCGCAAATAATATTTGAATTGGAAATAA-
TTTTTCTCTAACCCCTAACCCCTAAACCCTAAACACTAAATTGCATGATCTCAATTTTTC
TGTTGAGCACATCTATCCAAAGATGTTAATTGAGCTGTTCAGATCTAAATGGGTGAAGTC
CAAATATGAACAAAACTAATGATACAAACTCAATAGCACCGTATCCAAATATGACCAAAC
TCAATAGCACCGTATCCAAATATGACCAAACTCAAATAAGACAATGATTAATTAGACAGT
GTATGGAACGTAAATATATAATATAATTTTCTATTTTCCGCAAAAACACATTTTCTGTCA
AACTCAAAGAATTGCA
>Br-0
TGTAACGAAATTGAACTTTATTTATTCCACCAAGTCAAACCGAAAGAAATGAAATACATT
TATCAGCAACCCACTTTTGGGTTTCTCTCATATCCTTTCTATTCTATTGGGTTTAAATTT
AAATCAAACTAT-AAAAAAAAATGCCCTTGAACAAGAGTTAGCCATAAACACTTTTTTTT
AGCCATAAAAACTTAATCACTGATTAATTAACCGCAGAGCAAACCCTACGAATTTCTCCA
TTTGTCCCCGTCTTCACACCAATATTACTCATTTTAACCATTGACCTTGCGAACTGGACA
TTGAAGTTGCCTCTAGGTGCCATAAACTCTTGCACTATGGATCTTGTGGCCGGACTAGTC
CAAAGAACGTGGTCGGATTGAAGAATTCCTCTGTTACGGCTGAGATTGATGAAATAAGAT
GTGTCAAAAGTGTTTCCACTTCCGGTGTCAAGATCAACACGTGCTGATCCGTCGCCGTTT
TGGGGACAAAGTCTTTGAAGTTGTGGTACAAATGTTTGGTCCATTGTTGGATCTGCTGTG
TTTCCGCTCGAGTTGAATATCCTGTTCGTGATAAACCCACATGCAGCTGTTCCGATCGTG
TGTCCTCCTCCTATTAATTCATATAGGTTCATCTTCAGTTTGATTAATTATATAATTGAA
--AAATATATATATGTAATATGTACACCGAATTAAAACTTAATTTTCTTTGAAAAATACG
AAAATGTTTGGTTTAAACATGAACCTGATCCTAGAGTTATCCTTATTCTTATGCAAATTA
AGTACGAGTGACAAAATAAACCATGCAGTGCACAACACTAACTATTAAAGTGAATATTCA
AAATATGAAAG-AAAAAA-ACACGTNNNNNNNNNNNNNNNNNNNNNNNNNNNNNNNNNNN
NNTTCTGATTTCTAAACGGTG--ATATATAGGTTACATACCAACAAGAGTGACGAGATCG
CGAGTGTTGAGGCGAAAAGCGGCGAATTTCCTTTGTTGAATGGCTAGAGAGTCACTTGGA
GAAGGAAGATTGTTAACGTTCGATGCCAAGGAAACTCTTCCATCTCTACGTCCTGTTGGA
ACTTGCCAACTTTGTCCGTTTGTCTACATACA-CCCATGCAAATTAAANNNNNNNNNNNN
NNNNNNNNNNNNNNNNNNNNNNNNNNNNNNNNNNNNNNNNNNNNNNNNNNNNNNNNNNNN
NNNNNNNNNNTTATAGAAGAAACCAAGTAAAACAAACATAAATGTTACACATAATTGTTT
GAAAATATAATATTATAAAATCTCTATTTTTTTTC--AAATATATGTCATGTAAGTTCTT
AAGTATCAACGTTTAGTTTGTAAACACAAAACACAAAGAAATGAAGAAACGTAATCTATG
TATTTTGGCGTATATATACCTTGTAAAATTAGTTAATATAAAACTAAAAAATTGTGTTGC
CTTTGTTAATCCTCTTTACTTACTCATATCTAAATACAAACACCAAATATTGGCATTTTA
AACAATCAAGACATAGTTCTTTGCTTATATATGATATATTGATTGTTGTATAATTAGTAT
ATANNNNNNNNNNNGAGAGAAACGGAATCACGAGCCGCTAAGGCCAAGATATCAGCACAA
GAGACAACACCAGGACATGCTGCCTCGAGCTGCCTCTTGGCATCGTCAATGACTTCAAAA
CCATGAAGGTTAACGTTTGCGCCAGCGGTTCTTTCAGAGTTAGGTCCCGATAATAGCACC
GAACCATCACAACCTTGGACAAAGCAATCATGGTTGTGCATTCTCAGTAACCCCGGTGCA
ACCTTTGGATCTGAACTAAAGTGAGATGCTACAGTGGTCCGAACAATCGTCTCGGCATTA
GGGCACGTGGTCGAGTAGAACCCGATCCTCGTACCTTGGCCATAAACGGCGATGAGACAA
CTAAGGAAGACTAAGACCAAAGCAAATGATCTGACCAAGCCCATTTTTTCTTTTTG-TTG
GTTTGTGTTTTAGATAAAGATCGCAAGTGTGTTTCGAGTTAGTAGATAGAGTTTGTTTTA
GATGCATGGAAAGTGATACGAGAATGCGAGTAACTTATAGAGGGATTGAGAAGTCAAATG
GTGATGTTGAAGTCAGCGAAAGGGGCTAGAGTGTTGAGGTAATTTGACGAAACGACGACG
TTGTAATCC-ATTCAAAACTGAAAACCGCGTTATGTGATTGGTCATGAGCTGGCTTCGCG
CGTTGACGATTGCAGATCATGTTGGGTTTGTTTTTTTCTCTTTTGTTCGTTTCTATCAAA
TTAATTCCTAATTAATAGTGTGTAATCATTTATAATGAATGTGATTATAGAATATTGTTT
TAGCAGGCGTTAAACTTTGATTCAACTCTAATTCTTTATTAAGAAAACTCGTATTAGTGC
ATGATATTTTCATCTACAATGCACCGACTTTGGACTGGTTAATCGAATAAGTGTTAAAAT
ACTTTAGGAAAAGAAAAAGTGTTAAAATATCCAAAACATGAACATTCACTATTCAACAAA
AGTTCACTGACCATCTCACAAAAGTGTTAAAATATCCAAAACATGAACATTCACTAATCA
CTATTCAACAAAAGTCCACGGACATCACTATTCAACAAAAGTCCACGGACCGATCCATCG
TGAGAGATTAGTGTATTGACCGGAACATATAGATAGTATAGTCTTTAACAAACAAACAAA
TAACAAAATAGTATAGTGGGTTTTCTTAATAATTAAGCTTTGTTTCTTTGACTGGTTCGG
TTTGTTTTGTTCGAATTTTAGTAATCTGGAAATGGAAGAATGNNNNNGAATTTTTCAGTT
CGATTTTTTGGTAAAGATATATATTTCGGTTGATAAAGATCGGGTTCTACCCGCACCAGG
TTTGCTATATAGAATGATGTTGTGATGATAAAGATTAATTCTATACGTTTACTTTCATAA
CAGATTAATGACTAATGGCGACACGTTGAATGGTGGTGATCACTGATCAATAGCCAGAAC
TCATGCTGACTAAGACTAACCATCGTTGTTGGTCCATAGGAA-TTTTTTCTGCAATTAAT
TTTTATTTGAAACAATAAAAATTTGTAACAGAATAGTGACATATAACAAATAAAGAGTTT
TCTACTTGTCCCTTTAGGATATAATAAAGTCAGATGTT-TAAAAAAGAAGAGTTTTCTAT
GAATTCCTGTTTCTTAAAATAATTTTTGTCAATATAGATGTTA-TTTTCCTATAAAAATC
CATGCATGACGTTAACAAAGACTAGAAAAATTCAAAAATTGAAGATTATCATATATTATA
TCTTGTCGTCGTTGATGTACATTC----ATCGACCAAATTTTGGTCTCTACACATATGTA
TATATTGGCGTCGAAGCTTAAAAG-AA-A--AAAAA--AGTAAAAACCCTTATGGTCTAT
ATATAAATCTTGTTTTTATGGTACCAAAACCATATTCTAACTAATCGTAACGCAAGTGAT
CGTCTTTGCTTCAAATGTAAAGCTAGATAACCTGAACGAGTTTGGATGCTGGCATGCTGC
GACCTTGAAGTCGGTCCATTGGGTTTTTATTTGTACATACGGACAACATTAATTGCCCAT
GAGTTGCTAAAATCCTTCTCTGGGTCTTGTTACAAGCACCCTCTTCAAATTAGCCTCTAT
ATATTTTGCATGAAAATAGTCTGAGATTTCTCCGCAAATGATATTTGAATTGGAAATAA-
TTTTTCTCTAACCCCTAACCCCTAAACCCTAAACACTAAATTGCATAATCTCAATTTTTC
TGTTGAGCACATCTATCCAAAGATGTTAATTGAGCTGTTCAGATCTAAATGGGTGAAGTC
CAAATATGAACAAAACTAATGATACAAACTCAATAGCACCGTATCCAAATATGACCAAAC
TCAATAGCACCGTATCCAAATATGACCAAACTCAAATAAGACAATGATTAATTAGACAGT
GTATGGAACCTAAATATATAATATAATTTTCTATTTTCCGCAAAAACACATTTTCTGTCA
AACTCAAAGAATTGCA
>Broesarp-3
TGTAACGAAATTGAACTTTATTTATTCCACCAAGTCAAACCGAAAGAAATGAAATACATT
TATCAGCAACCCACTTTTGGGTTTCTCTCATATCCTTTCTATTCTATTGGGTTTAAATTT
AAATCAAACTAT--AAAAAAAATGCCCTTGAACAAGAGTTAGCCATAAACACTTTTTTTT
AGCCATAAAAACTTAATCACTGATTAATTAACCGCAGAGCAAACCCTACGAATTTCTCCA
TTTGTCCCCGTCTTCACACCAATATTACTCATTTTAACCATTGACCTTGCGAACTGGACA
TTGAAGTTGCCTCTAGGTGCCATAAACTCTTGCACTATGGATCTTGTGGCCGGACTAGTC
CAAAGAACGTGGTCGGATTGAAGAATTCCTCTGTTACGGCTGAGATTGATGAAATAAGAT
GTGTCAAAAGTGTTTCCACTTCCGGTGTCAAGATCAACACGTGCTGATCCGTCGCCGTTT
TGGGGACAAAGTCTTTGAAGTTGTGGTACAAATGTTTGGTCCATTGTTGGATCTGCTGTG
TTTCCGCTCGAGTTGAATATCCTGTTCGTGATAAACCCACATGCAGCTGTTCCGATCGTG
TGTCCTCCTCCTATTAATTCATATAGGTTCATCTTCAGTTTGATTAACAATATAATTGAA
--AAATATATATATGTAATATGTACACCGAAATAAAACTTAATTTTCTTTGAAAAATACG
AAAATGTTTGGTTTAAACATGAACCTGATCCTAGAGTTATCCTTATTCTTATGCAAATTA
AGTACGAGTGACA--ATAAACCATGCAGTGCACAACACTAACTATTAACGTGAATATTCA
AAATATGAAAG-AAAAAA-ACACGTACGAGGAGTTTCCATCCAAACTAATGTATTGGATC
TATTCTGATTTCTAAACGGTG--ATATATAGGTTACATACCAACAAGAGTGACGAGATCG
CGAGTGTTGAGGCGAAAAGCGGAGAATTTCCTTTGTTGAATGGCTAGAGAGTCACTTGGA
GAAGGAAGATTGTTAACGTTCGATGCCAAGGAAACTCTTCCATCTCTACGTCCTGTTGGA
ACTTGCCAACTTTGTCCGTTTGTCTACATACA-CCCATGCAAATTAAAGCCAAACAAACG
TTAATTACTCTCTGTCCGCTTGTACATTATTTTTGTTTTTACTTTCTTTGTAACCAATAC
TAAGTTAATATTATAGAAGAAACCAAGTAAAACAAACATAAATGTTACACATAATTGTTT
GAAAATATAATATTATAAAATCTCTA-TTTTTTTC--AAATATATGTTATGTAAGTTCTT
AAGTATCAACGTTTAGTTTGTAAACACAAAAC-CAAAGAAATGAAGAAACGTAATCTTTG
TATTTTGGCGTATATATACCTTGTAAAATTAGTTAATATAAAAC-AAAAAATTGTGTTGC
CTTTGTTAATCCTCTTTACTTACTCATATCTAAATACAAACACAAAATATTGGCATTTAA
AACAATCAAGACATAGTTCTTTGCTTATATATGATTTATTGATTGTTGTATAATTAGTAT
ATATATAAACTTACGAGAGAAACCGAATCACGAGCCGCTAAGGCCAAGATATCAGCACAA
GAGACAACACCAGGACATGCTGCCTCGAGCTGCCTCTTGGCATCGTCAATGACCTCAAAA
CCATGGAGGTTAACGTTTGCGCCAGCGGTTCTTTCAGAGTTAGGTCCCGATAAAAGCACC
GAACCATCACAACCTTGGACAAAGCAATCATGGTTGTGCATTCTCAGTAACCCGGGTGCA
ACCTTTGGATCTGAACCAAAGTGAGATGCCACAGTGGTCCGAACAATTGTCTCGGCATTA
GGGCACGTAGTCGAGTAGAACCCGATCCTCGTACCTTGGCCATAAACGGCGATGAGACAA
CTAAGGAAGACTATGACCAAAGCAAATGATCGGACCAAGCCCATTTTTTCTTTTTG-TTG
GTTTGTGTTTTAGAT-AAGACCGCAAGTGTGTTTCGAGTTAGTAGATAGAGTTTGTTTTA
GATGCATGGAAAGTGATACGAGAACGTGAGTAACTTATAGAGGGATTGAGAAGTCAAATG
GTGATGTTGAAGTCAGCGAAAGGGGCTAGAGTGTTGAGGTAATTTGACAAAACGACGACG
TTGTAATCCAATTCAAAACTGAAAACCGCGTTATGTGATTGGTCATGAGCTGGCTTCGCG
CGTTGACGATTGCAGATCATGTTGGGTTTG-TTTTTTCTCTTTTGTTCGTTTCTATCAAA
CTAATTCCTAATTAATAGTGTGTAATCATTTATAATGAATGTGATTATAGAATATTGTTT
TAGCAGGCGTTAAACTTTGATTCAACTCTAATTCTTTATTAAGGAAACTCGTATTAGTGC
ATGATATTTTCATCTACAATGCACCGACTTTGGACTGGTTAATCGAATAAGTGTTAAAAT
ACTTTAGGAAAAGAAAAAGTGTTAAAATATCCAAAACATGAACATCCACTATTCAACAAA
AGTTCACTGACCGTCTCACAAAAGTGTTAAAATATCCAAAACATGAACATTCACTAATCA
CTATTCAACAAAAGTCCACGGACATCACTATTCAACAAAAGTCCACGGACCGATCCATCG
TGAGAGATTAGTGTATTGACCGGAACATATAGATAGTATAGTCTTTAACAAACAAACAAA
TAACAAAATAGTATAGTGGGTTTTCTTAATAATTAAGCTTTGTTTCTTTGACTGGTTCGG
TTTGTTTTGTTCGAATTTTAGTAATCTGGAAATGGAAGAATGATGTCGAATTTTTCAGTT
CGATTTTTTGGTAAAGATATATATTTCG---GATAAAGATCGGGTTCTACCCGCACCAGG
TTTGCTATATAGAATGATGTTGTGATGATAAAGATTAATTCTATACGTTTACTTTCATAA
CAGATTAATGACTAATGGCGACACGTTGATTGGTGGTGATCACTGATCAATAGCCAGAAC
TCATGCTGACTAAGACTAACCATCGTTGTTGGTCCATAGGAA-TTTTTTCTGCAATTAAT
TTTTATTTGAAACAATAAAAATTTGTAACAGAATAGTGACATATAACAAATAAAGAGTTT
TCTACTTGTCCCTTTAGGATATAATAAAGTCAGATGTT-AAAAAAAGAAGAGTTTTCTAT
GAATTCCTGTTTCTTAAAATAATTTTTGTCAATATAGATGTTA-TTTTCCTATAAAAATC
CATGCATGACGTTAACAAAGACTAGAAAAATTCAAAAATTGAAGATTATCATATATTATA
TCTTGTCGTCGTTGATGTATATTC----ATCGACCAAATTTTGGTCTCTACACATATGTA
TATATTGGCGTCGAAGCTTAAAAG--AAA--AAAAA--AGTAAAAACCCTTATGGTCTAT
ATATAAATCTTGTTTTTATGGTACCAAAACCATATTCTAACTAATCGTAACGCAAGTGAT
CGTCTTTGCTTCAAATGTAAAGCTAGATAACCTGAACGAGTTTGGATGCTGGCATGCTGC
GACCTTGAAGTCGGTCCATTCGGTTTTTATTTGTACATACGGACAACATTAATTGCCCAT
GAGTTGCTAAAATCCTTCTCTGGGTCTTGTTACAGGCACCCTCTTCAAATTAGCCTCTAT
ATATTTTGCATGAAAATAGTCTGAGATTTCCCCGCAAATGATATTTGAATTGGTAATAA-
TTTTTCTCTAACCCCTAACCCCTAAACCCTAAACACTAAATTGCATGATCTCAATTTTTC
TGTTGAGCACATCTATCCAAAGATGTTAATTGAGCTGTTCAGATCTAAATGGGTGAAGTC
CAAATATGAACAAAACTAATGATACAAACTCAATAGCACCGTATCCAAATATGACCAAAC
TCAATAGCACCGTATCCAAATATGACCAAACTCAAATAAGACAATGATTAATTAGACAGT
GTATGGAACCTAAATATATAATATAATTTTCTATTTTCCGCAAAAACACATTTTCTGTCA
AACTCAAAGAATTGCA
>Broet1-6
TGTAACGAAATTGAACTTTATTTATTCCACCAAGTCAAACCGAAAGAAATGAAATACATT
TATCAGCAACCCACTTTTGGGTTTCTCTCATATCCTTTCTATTCTATNNNNNNNNNNNNN
NNNNNNNNNNNN--NNAAAAAATGCCCTTGAACAAGAGTTAGCCATAAACACTTTTTTTT
AGCCATAAAAACTTAATCACTGATTAATTAACCGCAGAGCAAACCCTACGAATTTCTCCA
TTTGTCCCCGTCTTCACACCAATATTACTCATTTTAACCATTGACCTTGCGAACTGGACA
TTGAAGTTGCCTCTAGGTGCCATAAACTCTTGCACTATGGATCTTGTGGCCGGACTAGTC
CAAAGAACGTGGTCGGATTGAAGAATTCCTCTGTTACGGCTGAGATTGATGAAATAAGAT
GTGTCAAAAGTGTTTCCACTTCCGGTGTCAAGATCAACACGTGCTGATCCGTCGCCGTTT
TGGGGACAAAGTCTTTGAAGTTGTGGTACAAATGTTTGGTCCATTGTTGGATCTGCTGTG
TTTCCGCTCGAGTTGAATATCCTGTTCGTGATAAACCCACATGCAGCTGTTCCGATCGTG
TGTCCTCCTCCTATTAATTCATATAGGTTCATCTTCAGTTTGATTAACAATATAATTGAA
--AAATATATATATGTAATATGTACACCGAATTAAAACTTAATTTTCTTTGAAAAATACG
AAAACGTTTGGTTTAAACATGAACCTGATCCTAGAGTTATCCTTATTCTTATGCAAATTA
AGTACGAGTGACA--ATAAACCATGCAGTGCACAACACTAACTATNNNNNNNNNNNNNNN
NNNNNNNNNNN-NNNNNN-NNNNNNNNNNNNNNNNNNNNNNNNNNNNNNNNNNNNNNNNN
NNNTCTGATTTCTAAACGGTG--ATATATAGGTTACATACCAACAAGAGTGACGAGATCG
CGAGTGTTGAGGCGAAAAGCGACGAATTTCCTTTGTTGAATGGCTAGAGAGTCACTTGGA
GAAGGAAGATTGTTAACGTTCGATGCCAAGGAAACTCTTCCATCTCTACGTCCTGTTGGG
ACTTGCCAACTTTGTCCGTTTGTCTACATACA-CCCATGCAAATTAAAGCCAAACAAACG
TTAATTACTCTCTGTCCGCTTGCACATTATTTTTGTTTTTACTTTCTTTGTTACCTATAC
TAAGTTAATATTATAGAAGAAACCAAGTAAAACAAACATAAANNNNNNNNNNNNNNNNNN
NNNNNNATAATATTATAAAATCTATA-TTTTTTTC--AAATATATGTTATGTAAGTTCTT
AAGTATCAACGTTTAGTTTGTAAACNNNNNNN-NNNNNNNNNNNNNNNNNNNNATCTTTG
TATTTTGGCGTATATATACCTTGTAAAATTAGTTAATATAAAAC-AAAAAATTGTGTTGC
CTTTGTTAATCCTCTTTACTTACTCATATCTAAATACAAACACCAAATATTGGCATTTTA
AACAATCAAGACATAGTTCTTTGCTTATGTATGATATATTGATAGTTGTATAATTAGTAT
ATATATATACTTACGAGAGCAACGGAATCACGAGCCGCTAAGGCCAATATATCAGCACAA
GAGACAACACCAGGACATGCTGCCTCGAGCTGCCTCTTGGCATCGTCAATGACTTCAAAA
CCATGAAGGTTAACGTTTGCGCCAGCGGTTCTTTCAGAGTTAGGTCCCGATAATAGCACC
GAACCATCACAACCTTGGACAAAGCAATCATGGTTGTGCATTCTCAGTAACCCCGGTGCA
ACCTTTGGATCTGAACTAAAGTGAGATGCTACAGTGGTCCGAACAATCGTCTCGGCATTA
GGGCACGTGGTCGAGTAGAACCCGATCCTCGTACCTTGGCCATACACCGCGATGAGACAA
CTAAGGAAGACTAAGAACAAAGCAAATGATCTGACCAAGCCCATTTTTTCTTTTTG-TTG
GTTTGTGTTTTAGAT-AAGACCGCAAGTGTGTTTCGAGTTAGTAGATAGAGTTTGTTTTA
GATGCATGGAAAGTGATACGAGAATGCGAGTAACTTATAGAGGGATTGAGAAGTCAAATG
GTGATGTTGAAGTCAGAGAAAGGGGCTAGAGTGTTGAGGTAATTTGACGAAACGACGACG
TTGTAATCCAATTCAAAACTGAAAACCGCGTTATGTGATTGGTCATGAGCTGGCTTCGCG
CGTTGACGATTGCAGATCATGTTGGGTTTG-TTTTTTCTCTTTTGTTCGTTTCTATCAAA
TTAATTCCTAATTAATAGTGTGTAATCATTTATAATGAATGTGATTATAGAATATTGTTT
TAGCAGGCGTTAAACTTTGATTCAATTCTAATTCTTTATTAAGAAAACTCGTATTAGTGC
ATGATATTTTCATCTACAATGCACCGACTTTGGACTGGTTAATCGAATAAGTGTTAAAAT
ACTTTAGGAAAAGAAAAAGTGTTAAAATATCCAAAACATGAACATTCACTATTCAACAAA
AGTTCACTGACCATCTCACAAAAGTGTTAAAATATCCAAAACATGAACATTCACTAATCA
CTATTCAACAAAAGTCCACGGACATCACTATTCAACAAAAGTCCACGGACCGATCCATCG
TGAGAGATTAGTGTATTGACCGGAACATATAGATAGTATAGTCTTTAACAAACAAACAAA
TAACAAAATAGTATAGTGGGTTTTCTTAATAATTAAGCTTTGTTTCTTTGACTGGTTCGG
TTTGTTTTGTTCGAATTTTAGTAATCTGGAAATGGAAGAATGATGTCGAATTTTTCAGTT
CGATTTTTTGGTAAAGATATATATTTCG---GATAAAGATCGGGTTCTACCCGCACCAGG
TTTGCTATATAGAATGATGTTGTGATGATAAAGNNNNNNNNNNNNNNNNNNCTTTCATAA
CAGATTAATGACTAATGGCGACACGTTGATTGGTGGTGATCACTGATCAATAGCCAGAAC
TCATGCTGACTAAGACTAACCATCGTTGTTGGTCCATAGGAA-TTTTTTCTGCAATTAAT
TTNNNNNNNNNNNNNNNNAAATTTGTAACAGAATAGTGACATATAACAAATAAAGAGTTT
TCTACTTGTCCCTTTAGGATATAATAAAGTCAGANNNN-NNNNNNNNNNNNNNNNNNNNN
NNNNNNNNNNNNNNNNNNNNNNNNNNNNNNNNNNNNNNNNNNN-NNNNNNNNNNNNNNTC
CATGCATGACGTTAACAAAGACTAGAAAAAATCAAATATTGAAGATTATCATATATTATA
TCTTGTCGTCGTTGATGTATATTC----ATCGACCAAATTTTGGTCTCTACACATATGTA
TATATTGGCGTCGAAGCTTAAAAG--AAA--AAAAA--AGTAAAAACCCTTATGGTCTAT
ATATAAATCNNNNNNNNNNNNNNNNNNNACCATATTCTAACTAATCGTAACGCAAGTGAT
CGTCTTTGCTTCAAATGTAAAGCTAGATAACCTGAACGAGTTTGGATGCTGGCATGCTGC
GACCTTGAAGTCGGTCCATTGGGTTTTTATTTGTACATACGGACAACATTAATTGCCCAT
GAGTTGCTAAAATCCTTCTCTGGGTCTTGTTACAGGCACCCTCTTCAAATTAGCCTTTAT
ATATTTTGCATGAAAATAGTCTGAGATTTCCCCGCAAATAATATTTGAATTGGAAATAA-
TTTTTCTCTAACCCCTAACCCCTAAACCCTAAACACTAAATTGCATGATCTCAATTTTTC
TGTTGAGCACATCTATCCAAAGATGTTAATTGAGCTGTTCAGATCTAAATGGGTGAAGTC
CAAATATGAACAAAACTAATGATACAAACTCAATAGCACCGTATCCAANNNNNNCCAAAC
TCAATAGCACCGTATCCAAATATGACCAAACTCAAATAAGACAATGATTAATTAGACAGT
GTATGGAACGTAAATATATAATATAATTTTCTATTTTCCGCAAAAACACATTTTCTGTCA
AACTCAAAGAATTGCA
>Bs-1-
TGTAACGAAATTGAACTTTATTTATTCCACCAAGTCAAACCGAAAGAAATGAAATACATT
TATCAGCAACCCACTTTTGGGTTTCTCTCATATCCTTTCTATTCTATTGGGTTTAAATTT
AAATCAAACTAT-AAAAAAAAATGCCCTTGAACAAGAGTTAGCCATAAACACTTTTTTTT
AGCCATAAAAACTTAATCACTGATTAATTAACCGCAGAGCAAACCCTACGAATTTCTCCA
TTTGTCCCCGTCTTCACACCAATATTACTCATTTTAACCATTGACCTTGCGAACTGGACA
TTGAAGTTGCCTCTAGGTGCCATAAACTCTTGCACTATGGATCTTGTGGCCGGACTAGTC
CAAAGAACGTGGTCGGATTGAAGAATTCCTCTGTTACGGCTGAGATTGATGAAATAAGAT
GTGTCAAAAGTGTTTCCACTTCCGGTGTCAAGATCAACACGTGCTGATCCGTCGCCGTTT
TGGGGACAAAGTCTTTGAAGTTGTGGTACAAATGTTTGGTCCATTGTTGGATCTGCTGTG
TTTCCGCTCGAGTTGAATATCCTGTTTGTGATAAACCCACATGCAGCTGTTCCGATCGTG
TGTCCTCCTCCTATTAATTCATATAGGTTCATCTTCAGTTTGATTAACAATATAATTGAA
--ANNNNTATATATGTAATATGTACACCGAAATAAAACTTAATTTTCTTTGAAAAATACG
AAAATGTTTGGTTTAAACATGAACCTGATCCTAGAGTTATCATTATTCTTATGCAAATGA
AGTACGAGTGACAAGATAAACCATGCAGTGCACAACACTAACTATTAAAGTGAATATTCA
AAATATGAAAGAAAAAAA-ACACGTACGAGGAGTTTCCATCCAAACTAATGTATTGGATC
TATTCTGATTTCTTAACGGTG--ATATATAGGTTACTTACCAACAAGAGCGACGAGATCG
CGAGTGTTGAGGCGAAAAGCGGAGAATTTCCTTTGTTGAATAGCTAGAGAGTCACTTGGA
GAAGGAAGATTGTTAACGTTCGATGCCAAGGAAACTCTTCCATCTCTACGTCCTGTTGGA
ACTTGCCAACTTTGTCCGTTTGTCTACATACA-CCCATGCAAATTAAAGCCAAACAAACG
TTAATTACTCTCTGTCCGCTTGTNNNNNNNNNNNNNNNNNNNNNNNNNNNNNNNNNNNNN
NNNNNNNNNNNNNNNNNNNNNNNNNNNNNNNNNNNNNNNNNNNNNNNNNNNNNNNNNNNN
NNNNNNNNNNNNNNNNNNNNNNNNNN-NNNNNNNC--AAATATATGTTATGTAAGTTCTT
AAGTATCAACGTTTAGTTTGTAAACACAAAAC-CAAAGAAATGAAGAAACGTAATCTTTG
TATTTTGGCGTATATNNACCTTGTAAAATTAGTTAATATAAAACAAAAAAATTGTGTTGC
CTTTGTTAATCCTCTTTACTTACTCATATCTAAATACAAACACAAAATATTGGCATTTAA
AACAATCAAGACATAGTTCTTTGCTTATATATGATATATTGATAGTTGTATAATTAGTAT
ATATATAAACTTACGAGAGAAACCGAATCACGAGCCGCTAAGGCCAAGATATCAGCACAA
GAGACAACACCAGGACATGCAGCCTCGAGCTGCCTCTTGGCATCGTCAATGACCTCAAAA
CCATGGAGGTTAACGTTTGCGCCAGCGGTTCTTTCAGAGTTAGGTCCCGATAAAAGCACC
GAACCATCACAACCTTGGACAAAGCAATCATGGTTGTGCATTCTCAGTAACCCGGGTGCA
ACCTTTGGATCTGAACCAAAGTGAGATGCCACAGTGGTCCGAACAATTGTCTCGGCATTA
GGGCACGTAGTCGAGTAGAACCCGATCCTCGTACCTTGGCCATAAACGGCGATGAGACAA
CTAAGGAAGACTATGACCAAAGCAAATGATCGGACCAAGCCCATTTTTTCTTTTTG-TTG
GTTTGTGTTTTAGAT-AAGACCGCAAGTGTGTTTCGAGTTAGTAGATAGAGTTTGTTTTA
GATGCATGGAAAGTGATACGAGAACGTGAGTAACTTATAGAGGGATTGAGAAGTCAAATG
GTGATGTTGAAGTCAGCGAAAGGGGCTAGAGTGTTGAGGTAATTTGACGAAACGACGACG
TTGTAATCC-ATTCAAAACTGAAAACCGCGTTATGTGATTGGTCATGAGCTGGCTTCGCG
CGTTGACGATTGCAGATCATGTTGGGTTTGTTTTTTTCTCTTTTGTTCGTTTCTATCAAA
TTAATTCCTAATTAATAGTGTGTAATCATTTATAATGAATGTGATTATAGAATATTGTTT
TAGCAGGCGTTAAACTTTGATTCAACTCTAATTCTTTATTAAGAAAACTCGTATTAGTGC
ATGATATTTTCATCTACAATGCACCGACTTTGGACTGGTTAATCGAATAAGTGTTAAAAT
ACTTTAGGAAAAGAAAAAGTGTTAAAATATCCAAAACATGAACATCCACTATTCAACAAA
AGTTCACTGACCGTCTCACAAAAGTGTTAAAATATCCAAAACATGAACATTCACTAATCA
CTATTCAACAAAAGTCCACGGACATCACTATTCAACAAAAGTCCACGGACCGATCCATCG
TGAGAGATTAGTGTATTGACCGGAACATATAGATAGTATAGTCTTTAACAAACAAACAAA
TAACAAAATAGTATAGTGGGTTTTCTTAATAATTAAGCTTTGTTTCTTTGACTGGTTCGG
TTTGTTTTGTTCGAATTTTAGTAATCTGGAAATGGAAGAATGATGTCGAATTTTTCAGTT
CGATTTTTTGGTAAAGATATATATTTCGGTTGATCAAGATCGGGTTCTACCCGCACCAGG
TTTGCTATATAGAATGATGTTGTGATGATAAAGATTAATTCTATACGTTTACTTTCATAA
CAGATTAATGACTAATGGCGACACGTTGATTGGTGGTGATCACTGATCAATAGCCAGAAC
TCATGCTGACTAAGACTAACCATCGTTGTTGGTCCATAGGAA-TTTTTTCTGCAATTAAT
TTTTATTTGAAACAATAAAAATTTGTAACAGAATAGTGACATATAACAAATAAAGAGTTT
TCTACTTGTCCCTTTAGGATATAATAAAGTCAGATGTT-AAAAAAAGAAGAGTTTTCTAT
GAATTCCTGTTTCTTAAAATAATTTTTGTCAATATAGATGTTA-TTTTCCTATAAAAATC
CATGCATGACGTTAACAAAGACTAGAAAAATTCAAAAATTGAAGATTATCATATATTATA
TCTTGTCGTCGTTGATGTATATTC----ATCGACCAAATTTTGGTCTCTACACATATGTA
TATATTGGCGTCGAAGCTTAAAAG--AAA--AAAAA--AGTAAAAACCCTTATGGTCTAT
ATATAAATCTTGTTTTTATGGTACCAAAACCATATTCTAACTAATCGTAACGCAAGTGAT
CGTCTTTGCTTCAAATGTAAAGCTAGATAACCTGAACGAGTTTGGATGCTGGCATGCTGC
GACCTTGAAGTCGGTCCATTGGGTTTTTATTTGTACATACGGACAACATTAATTGCCCAT
GAGTTGCTAAAATCCTTCTCTGGGTCTTGTTACAGGCACCCTCTTCAAATTAGCCTCTAT
ATATTTTGCATGAAAATAGTCTGAGATTTCCCCGCAAATGATATTTGAATTGGAAATAA-
TTTTTCTCTAACCCCTAACCCCTAAACCCTAAACATTAAATTGCATAATCTCAATTTTTC
TGTTGAGCACATCTATCCAAAGATGTTAATTGAGCTGTTCAGATCTAAATGGGTGAAGTC
CAAATATGAACAAAACTAATGATACAAACTCAATAGCACCGTATCCAAATATGACCAAAC
TCAATAGCACCGTATCCAAATATGACCAAACTCAAATAAGACAATGATTAATTAGACAAT
GTATGGAACCTAAATATATAATATAATTTTCTATTTTCCGCAAAAACACATTTTCTGTCA
AACTCAAAGAATTGCA
>Bsch-0
TGTAACGAAATTGAACTTTATTTATTCCACCAAGTCAAACCGAAAGAAATGAAATACATT
TATCAGCAACCCACTTTTGGGTTTCTCTCATATCCTTTCTATTCTATTGGGTTTAAATTT
AAATCAAACTAT--AAAAAAAATGCCCTTGAACAAGAGTTAGCCATAAACACTTTTTTTT
AGCCATAAAAACTTAATCACTGATTAATTAACCGCAGAGCAAACCCTACGAATTTCTCCA
TTTGTCCCCGTCTTCACACCAATATTACTCATTTTAACCATTGACCTTGCGAACTGGACA
TTGAAGTTGCCTCTAGGTGCCATAAACTCTTGCACTATGGATCTTGTGGCCGGACTAGTC
CAAAGAACGTGATCGGATTGAAGAATTCCTCTGTTACGGCTGAGATTGATGAAATAAGAT
GTGTCAAAAGTGTTTCCACTTCCGGTGTCAAGATCAACACGTGCTGATCCGTCGCCGTTT
TGGGGACAAAGTCTTTGAAGTTGTGGTACAAATGTTTGGTCCATTGTTGGATCTGCTGTG
TTTCCGCTCGAGTTGAATATCCTGTTCGTGATAAACCCACATGCAGCTGTTCCGATCGTG
TGTCCTCCTCCTATTAATTCATATAGGTTCATCTTCAGTTTGATTAACAATATAATTGAA
--AAATATATATATGTAATATGTACACCGAAATAAAACTTAATTTTCTTTGAAAAATACG
AAAATGTTTGGTTTAAACATGAACCTGATCCTAGAGTTATCCTTATTCTTATGCAAATTA
AGTACGAGTGACA--ATAAACCATGCAGTGCACAACACTAACTATTAAAGTGAATATTCA
AAATATGAAAG-AAAAAA-ACACGTACGAGGAGTTTCCATCCAAACTAATGTATTGGATC
TATTCTGATTTCTAAACGGTG--ATATATAGGTTACATACCAACAAGAGTGACGAGATCG
CGAGTGTTGAGGCGAAAAGCGGAGAATTTCCTTTGTTGAATGGCTAGAGAGTCACTTGGA
GAAGGAAGATTGTTAACGTTCGATGCCAAGGAAACTCTTCCATCTCTACGTCCTGTTGGA
ACTTGCCAACTTTGTCCGTTTGTCTACATACA-CCCATGCAAATTAAAGCCAAACAAACG
TTAATTACTCTCTGTCCGCTTGTACATTATTTTTGTTTTTACTTTCTTTGTAACCAATAC
TAAGTTAATATTATAGAAGAAACCAAGTAAAACAAACATAAATGTTACACATAATTGTTT
GAAAATATAATATTATAAAATCTATA-TTTTTTTC--AAATATATGTTATGTAAGTTCTT
AAGTATCAACGTTTAGTTTGTAAACACAAAAC-CAAAGAAATGAAGAAACGTAATCTTTG
TATTTTGGCGTATATATACCTTGTAAAATTAGTTAATATAAAAC-AAAAAATTGTGTTGC
CTTTGTTAATCCTCTTTACTTACTCATATCTAAATACAAACACAAAATATTGGCATTTAA
AACAATCAAGACATAGTTCTTTGCTTATATATGATATATTGATTGTTGTATAATTAGTAT
ATATATAAACTTACGAGAGAAACCGAATCACGAGCCGCTAAGGCCAAGATATCAGCACAA
GAGACAACACCAGGACATGCTGCCTCGAGCTGCCTCTTGGCATCGTCAATGACCTCAAAA
CCATGGAGGTTAACGTTTGCGCCAGCGGTTCTTTCAGAGTTAGGTCCCGATAAAAGCACC
GAACCATCACAACCTTGGACAAAGCAATCATGGTTGTGCATTCTCAGTAACCCGGGTGCA
ACCTTTGGATCTGAACCAAAGTGAGATGCCACAGTGGTCCGAACAATTGTCTCGGCATTA
GGGCACGTAGTCGAGTAGAACCCGATCCTCGTACCTTGGCCATAAACGGCGATGAGACAA
CTAAGGAAGACTATGACCAAAGCAAATGATCGGACCAAGCCCATTTTTTCTTTTTG-TTG
GTTTGTGTTTTAGAT-AAGACCGCAAGTGTGTTTCGAGTTAGTAGATAGAGTTTGTTTTA
GATGCATGGAAAGTGATACGAGAACGTGAGTAACTTATAGAGGGATTGAGAAGTCAAATG
GTGATGTTGAAGTCAGCGAAAGGGGCTAGAGTGTTGAGGTAATTTGACAAAACGACGACG
TTGTAATCCAATTCAAAACTGAAAACCGCGTTATGTGATTGGTCATGAGCTGGCTTCGCG
CGTTGACGATTGCAGATCATGTTGGGTTTG-TTTTTTCTCTTTTGTTCGTTTCTATCAAA
CTAATTCCTAATTAATAGTGTGTAATCATTTATAATGAATGTGATTATAGAATATTGTTT
TAGCAGGCGTTAAACTTTGATTCAACTCTAATTCTTTATTAAGGAAACTCGTATTAGTGC
ATGATATTTTCATCTACAATGCACCGACTTTGGACTGGTTAATCGAATAAGTGTTAAAAT
ACTTTAGGAAAAGAAAAAGTGTTAAAATATCCAAAACATGAACATCCACTATTCAACAAA
AGTTCACTGACCGTCTCACAAAAGTGTTAAAATATCCAAAACATGAACATTCACTAATCA
CTATTCAACAAAAGTCCACGGACATCACTATTCAACAAAAGTCCACGGACCGATCCATCG
TGAGAGATTAGTGTATTGACCGGAACATATAGATAGTATAGTCTTTAACAAACAAACAAA
TAACAAAATAGTATAGTGGGTTTTCTTAATAATTAAGCTTTGTTTCTTTGACTGGTTCGG
TTTGTTTTGTTCGAATTTTAGTAATCTGGAAATGGAAGAATGATGTCGAATTTTTCAGTT
CGATTTTTTGGTAAAGATATATATTTCG---GATAAAGATCGGGTTCTACCCGCACCAGG
TTTGCTATATAGAATGATGTTGTGATGATAAAGATTAATTCTATACGTTTACTTTCATAA
CAGATTAATGACTAATGGCGACACGTTGATTGGTGGTGATCACTGATCAATAGCCAGAAC
TCATGCTGACTAAGACTAACCATCGTTGTTGGTCCATAGGAA-TTTTTTCTGCAATTAAT
TTTTATTTGAAACAATAAAAATTTGTAACAGAATAGTGACATATAACAAATAAAGAGTTT
TCTACTTGTCCCTTTAGGATATAATAAAGTCAGATGTT-TTAAAAAGAAGAGTTTTCTAT
GAATTCCTGTTTCTTAAAATAATTTTTGTCAATATAGATGTTA-TTTTCCTATAAAAATC
CATGCATGACGTTAACAAAGACTAGAAAAATTCAAAAATTGAAGATTATCATATATTATA
TCTTGTCGTCGTTGATGTATATTC----ATCGACCAAATTTTGGTCTCTACACATATGTA
TATATTGGCGTCGAAGCTTAAAAG--AAA--AAAAA--AGTAAAAACCCTTATGGTCTAT
ATATAAATCTTGTTTTTATGGTACCAAAACCATATTCTAACTAATCGTAACGCAAGTGAT
CGTCTTTGCTTCAAATGTAAAGCTAGATAACCTGAACGAGTTTGGATGCTGGCATGCTGC
GACCTTGAAGTCGGTCCATTGGGTTTTTATTTGTACATACGGACAACATTAATTGCCCAT
GAGTTGCTAAAATCCTTCTCTGGGTCTTGTTACAAGCACCCTCTTCAAATTAGCCTCTAT
ATATTTTGCATGAAAATAGTCTGAGATTTCCCCGCAAATGATATTTGAATTGGAAATAA-
TTTTTCTCTAACCCCTAACCCCTAAACCCTAAACACTAAATTGCATAATCTCAATTTTTC
TGTTGAGCACATCTATCTAAAGATGTTAATTGAGCTGTTCAGATCTAAATGGGTGAAGTC
CAAATATGAACAAAACTAATGATACAAACTCAATAGCACCGTATCCAAATATGACCAAAC
TCAATAGCACCGTATCCAAATATGACCAAACTCAAATAAGACAATGATTAATTAGACAGT
GTATGGAACCTAAATATATAATATAATTTTCTATTTTCCGCAAAAACACATTTTCTCTCA
AACTCAAAGAATTGCA
>Bu-0
TGTAACGAAATTGAACTTTATTTATTCCACCAAGTCAAACCGAAAGAAATGAAATACATT
TATCAGCAACCCACTTTTGGGTTTCTCTCATATCCTTTCTATTCTATTGGGTTTAAATTT
AAATCAAACTAT-AAAAAAAAATGCCCTTGAACAAGAGTTAGCCATAAACACTTTTTTTT
AGCCATAAAAACTTAATCACTGATTAATTAACCGCAGAGCAAACCCTACGAATTTCTCCA
TTTGTCCCCGTCTTCACACCAATATTACTCATTTTAACCATTGACCTTGCGAACTGGACA
TTGAAGTTGCCTCTAGGTGCCATAAACTCTTGCACTATGGATCTTGTGGCCGGACTAGTC
CAAAGAACGTGGTCGGATTGAAGAATTCCTCTGTTACGGCTGAGATTGATGAAATAAGAT
GTGTCAAAAGTGTTTCCACTTCCGGTGTCAAGATCAACACGTGCTGATCCGTCGCCGTTT
TGGGGACAAAGTCTTTGAAGTTGTGGTACAAATGTTTGGTCCATTGTTGGATCTGCTGTG
TTTCCGCTCGAGTTGAATATCCTGTTTGTGATAAACCCACATGCAGCTGTTCCGATCGTG
TGTCCTCCTCCTATTAATTCATATAGGTTCATCTTCAGTTTGATTAATTATATAATTGNN
--NAATATATATATGTAATATGTACACCGAAATCAAACTTAATTTTCTTTGAAAAATACG
AAAATGTTTGGTTTAAACATGAACCTGATCCTAGAGTTATCATTATTCTTATGCAAATGA
AGTACGAGTGACAAGATAAACCATGCAGTGCACAACACTAACTATTAAAGTGAATATTCA
AAATATGAAAGAAAAAAA-ACACGTACGAGGAGTTTCCATCCAAACTAATGTATTGGATC
TATTCTGATTTCTTAACGGTG--ATATATAGGTTACTTACCAACAAGAGCGACGAGATCG
CGAGTGTTGAGGCGAAAAGCGGAGAATTTCCTTTGTTGAATAGCTAGAGAGTCACTTGGA
GAAGGAAGATTGTTAACGTTCGATGCCAAGGAAACTCTTCCATCTCTACGTCCTGTTGGA
ACTTGCCAACTTTGTCCGTTTGTCTACATACA-CCCATGCAAATTAAAGCCAAACAAACG
TTAATTACTCTCTGTCCGCTTGTACATNNNNNNNNNNNNNNNNNNNNNNNNNNNNNNNNN
NNNNNNNNNNNNNNNNNNNNNNNNNNNNNNNNNNNNNNNNNNNNNNNNNNNNNNNNNNNN
NNNNNNNNNNNNNNNNNNNNNNNNNN-NNNTTTTC--AAATATATGTTATGTAAGTTCTT
AAGTATCAACGTTTAGTTTGTAAACACAAAAC-CAAAGAAATGAAGAAACGTAATCTTTG
TATTTTGGCGTNNNNNNNNNTTGTAAAATTAGTTAATATAAAACAAAAAATATGTGCTGC
CTTTGTTAATCCTCTTTACTTACTCATATCTAAATACAAACACAAAATATTGGCATTTAA
AACAATCAAGACATAGTTCTTTGCTTATATATGATATATTGATAGTTGTATAATTAGTAT
ATATATAAACTTACGAGAGCAACGGAATCACGAGCCGCTAAGGCCAAGATATCAGCACAA
GAGACAACACCAGGACATGCAGCCTCGAGCTGCCTCTTGGCATCGTCAATGACCTCAAAA
CCATGGAGGTTAACGTTTGCGCCAGCGGTTCTTTCAGAGTTAGGTCCCGATAAAAGCACC
GAACCATCACAACCTTGGACAAAGCAATCATGGTTGTGCATTCTCAGTAACCCGGGTGCA
ACCTTTGGATCTGAACCAAAGTGAGATGCCACAGTGGTCCGAACAATTGTCTCGGCATTA
GGGCACGTAGTCGAGTAGAACCCGATCCTCGTACCTTGGCCATAAACGGCGATGAGACAA
CTAAGGAAGACTATGACCAAAGCAAATGATCTGACCAAGCCCAT-TTTTCTTTTTG-TTG
GTTTGTGTTTTAGATAAAGATCGCAAGTGTGTTTCGAGTTAGTAGATAGAGTTTGTTTTA
GATGCATGGAAAGTGATACGAGAATGCGAGTAACTTATAGAGGGATTGAGAAGTCAAATG
GTGATGTTGAAGTCAGCGAAAGGGGCTAGAGTGTTGAGGTAATTTGACGAAACGACGACG
TTGTAATCC-ATTCAAAACTGAAAACCGCGTTATGTGATTGGTCATGAGCTGGCTTCGCG
CGTTGACGATTGCAGATCATGTTGGGTTTGTTTTTTTCTCTTTTGTTCGTTTCTATCAAA
TTAATTCCTAATTAATAGTGTGTAATCATTTATAATGAATGTGATTATAGAATATTGTTT
TAGCAGGCGTTAAACTTTGATTCAACTCTAATTCTTTATTAAGAAAACTCGTATTAGTGC
ATGATATTTTCATCTACAATGCACCGACTTTGGACTGGTTAATCGAATAAGTGTTAAAAT
ACTTTAGGAAAAGAAAAAGTGTTAAAATATCCAAAACATGAACATTCACTATTCAACAAA
AGTTCACTGACCATCTCACAAAAGTGTTAAAATATCCAAAACATGAACATTCACTAATCA
CTATTCAACAAAAGTCCACGGACATCACTATTCAACAAAAGTCCACGGACCGATCCATCG
TGAGAGATTAGTGTATTGACCGGAACATATAGATAGTATAGTCTTTAACAAACAAACAAA
TAACAAAATAGTATAGTGGGTTTTCTTAATAATTAAGCTTTGTTTCTTTGACTGGTTCGG
TTTGTTTTGTTCGAATTTTAGTAATCTGGAAATGGAAGAATGATGTCGAATTTTTCAGTT
CGATTTTTTGGTAAAGATATATATTTCGGTTGATCAAGATCGGGTTCTACCCGCACCAGG
TTTGCTATATAGAATGATGTTGTGATGATAAAGATTAATTCTATACGTTTACTTTCATAA
CAGATTAATGACTAATGGCGACACGTTGATTGGTGGTGATCACTGATCAATAGCCAGAAC
TCATGCTGACTAAGACTAACCATCGTTGTTGGTCCATAGGAA-TTTTTTCTGCAATTAAT
TTTTATTTGAAACAATAAAAATTTGTAACAGAATAGTGACATATAACAAATAAAGAGTTT
TCTACTTGTCCCTTTAGGATATAATAAAGTCAGATGTT-AAAAAAAGAAGAGTTTTCTAT
GAATTCCTGTTTCTTAAAATAATTTTTGTCAATATAGATGTTA-TTTTCCTATAAAAATC
CATGCATGACGTTAACAAAGACTAGAAAAAATCAAATATTGAAGATTATCATATATTATA
TCTTGTCGTCGTTGATGTATATTC----ATCGACCAAATTTTGGTCTCTACACATATGTA
TATATTGGCGTCGAAGCTTAAAAG-AAAA--AAAAA--AGTAAAAACCCTTATGGTCTAT
ATATAAATCTTGTTTTTATGGTACCAAAACCATATTCTAACTAATCGTAACGCAAGTGAT
CGTCTTTGCTTCAAATGTAAAGCTAGATAACCTGAACGAGTTTGGATGCTGGCATGCTGC
GACCTTGAAGTCGGTCCATTGGGTTTTTATTTGTACATACGGACAACATTAATTGCCCAT
GAGTTGCTAAAATCCTTCTCTGGGTCTTGTTACAGGCACCCTCTTCAAATTAGCCTCTAT
ATATTTTGCATGAAAATAGTCTGAGATTTCCCCGCAAATGATATTTGAATTGGAAATAA-
TTTTTCTCTAACCCCTAACCCCTAAACCCTAAACACTAAATTGCATGATCTCATTTTTTC
TGTTGAGCACATCTATCTAAAGATGTTAATTGAGCTGTTCAGATCTAAATGGGTGAAGTC
CAAATATGAACAAAACTAATGATACAAACTCAATAGCACCGTATCCAAATATGACCAAAC
TCAATAGCATCGTATCCAAATATGACCAAACTCAAATAAGACAATGATTAATTAGACAGT
GTATGGAACGTAAATATATAATATAATTTTCTATTTTCCGCAAAAACACATTTTCTGTCA
AACTCAAAGAATTGCA
>BuckhornPass
TGTAACGAAATTGAACTTTATTTATTCCACCAAGTCAAACCGAAAGAAATGAAATACATT
TATCAGCAACCCACTTTTGGGTTTCTCTCATATCCTTTCTATTCTATTGGGTTTAAATTT
AAATCAAACTAT--AAAAAAAATGCCCTTGAACAAGAGTTAGCCATAAACACTTTTTTTT
AGCCATAAAAACTTAATCACTGATTAATTAACCGCAGAGCAAACCCTACGAATTTCTCCA
TTTGTCCCCGTCTTCACACCAATATTACTCATTTTAACCATTGACCTTGCGAACTGGACA
TTGAAGTTGCCTCTAGGTGCCATAAACTCTTGCACTATGGATCTTGTGGCCGGACTAGTC
CAAAGAACGTGGTCGGATTGAAGAATTCCTCTGTTACGGCTGAGATTGATGAAATAAGAT
GTGTCAAAAGTGTTTCCACTTCCGGTGTCAAGATCAACACGTGCTGATCCGTCGCCGTTT
TGGGGACAAAGTCTTTGAAGTTGTGGTACAAATGTTTGGTCCATTGTTGGATCTGCTGTG
TTTCCGCTCGAGTTGAATATCCTGTTCGTGATAAACCCACATGCAGCTGTTCCGATCGTG
TGTCCTCCTCCTATTAATTCATATAGGTTCATCTTCAGTTTGATTAACAATATAATTGAA
--AAATATATATATGTAATATGTACACCGAAATAAAACTTAATTTTCTTTGAAAAATACG
AAAATGTTTGGTTTAAACATGAACCTGATCCTAGAGTTATCCTTATTCTTATGCAAATTA
AGTACGAGTGACA--ATAAACCATGCAGTGCACAACACTAACTATTAAAGTGAATATTCA
AAATATGAAAG-AAAAAA-ACACGTACGAGGAGTTTCCATCCAAACTAATGTATTGGATC
TATTCTGATTTCTAAACGGTG--ATATATAGGTTACATACCAACAAGAGTGACGAGATCG
CGAGTGTTGAGGCGAAAAGCGGCGAATTTCCTTTGTTGAATGGCTAGAGAGTCACTTGGA
GAAGGAAGATTGTTAACGTTCGATGCCAAGGAAACTCTTCCATCTCTACGTCCTGTTGGG
ACTTGCCAACTTTGTCCGTTTGTCTACATACA-CCCATGCAAATTAAAGCCAAACAAACG
TTAATTACTCTCTGTCCGCTTGTACATTATTTTTGTTTTTACTTTCTTTGTAACCAATAC
TAAGTTAATATTATAGAAGAAACCAAGTAAAACAAACATAAATGTTACACATAATTGTTT
GAAAATCTAATATTATAAAATCTCTA-TTTTTTTC--AAATATATGTTATGTAAGTTCTT
AAGTATCAACGTTTAGTTTGTAAACACAAAAC-CAAAGAAATGAAGAAACGTAATCTATG
TATTTTGGCGTATATATACCTTGTAAAATTAGTTAATATAAAAC-AAAAAATTGTGTTGC
CTTTGTTAATCCTCTTTACTTACTCATATCTAAATACAAACACCAAATATTGGCATTTTA
AACAATCAAGACATAGTTCTTTGCTTATGTATGATATATTGATAGTTGTATAATTAGTAT
ATATATAAACTTACGAGAGAAACCGAATCACGAGCCGCTAAGGCCAATATATCAGCACAA
GAGACAACACCAGGACATGCTGCCTCGAGCTGCCTCTTGGCATCGTCAATGACTTCAAAA
CCATGAAGGTTAACGTTTGCGCCAGCGGTTCTTTCAGAGTTAGGTCCCGATAATAGCACC
GAACCATCACAACCTTGGACAAAGCAATCATGGTTGTGCATTCTCAGTAACCCCGGTGCA
ACCTTTGGATCTGAACTAAAGTGAGATGCTACAGTGGCCCGAACAATCGTCTCGGCATTA
GGGCACGTGGTCGAGTAGAACCCGATCCTCGTACCTTGGCCATAAACGGCGATGAGACAA
CTAAGGAAGACTATGACCAAAGCAAATGATCTGACCAAGCCCAT-TTTTCTTTTTG-TTG
GTTTGTGTTTTAGAT-AAGATCGCAAGTGTGTTTCGAGTTAGTAGATAGAGTTTGTTTTA
GATGCATGGAAAGTGATACGAGAATGCGAGTAACTTATAGAGGGATTGAGAAGTCAAATG
GTGATGTTGAAGTCAGCGAAAGGGGCTAGAGTGTTGAGGTAATTTGACGAAACGACGACG
TTGTAATCC-ATTCAAAACTGAAAACCGCGTTATGTGATTGGTCATGAGCTGGCTTCGCG
CGTTGACGATTGCAGATCATGTTGGGTTTG-TTTTTTCTCTTTTGTTCGTTTCTATCAAA
TTAATTCCTAATTAATAGTGTGTAATCATTTATAATGAATGTGATTATAGAATATTGTTT
TAGCAGGCGTTAAACTTTGATTCAACTCTAATTCTTTATTAAGAAAACTCGTATTAGTGC
ATGATATTTTCATCTACAATGCACCGACTTTGGACTGGTTAATCGAATAAGTGTTAAAAT
ACTTTAGGAAAAGAAAAAGTGTTAAAATATCCAAAACATGAACATTCACTATTCAACAAA
AGTTCACTGACCATCTCACAAAAGTGTTAAAATATCCAAAACATGAACATTCACTAATCA
CTATTCAACAAAAGTCCACGGACATCACTATTCAACAAAAGTCCACGGACCGATCCATCG
TGAGAGATTAGTGTATTGACCGGAACATATAGATAGTATAGTCTTTAACAAACAAACAAA
TAACAAAATAGTATAGTGGGTTTTCTTAATAATTAAGCTTTGTTTCTTTGACTGGTTCGG
TTTGTTTTGTTCGAATTTTAGTAATCTGGAAATGGAAGAATGATGTCGAATTTTTCAGTT
CGATTTTTTGGTAAAGATATATATTTCG---GATAAAGATCGGGTTCTACCCGCACCAGG
TTTGCTATATAGAATGATGTTGTGATGATAAAGATTAATTCTATACGTTTACTTTCATAA
CAGATTAATGACTAATGGCGACACGTTGATTGGTGGTGATCACTGATCAATAGCCAGAAC
TCATGCTGACTAAGACTAACCATCGTTGTTGGTCCATAGGAA-TTTTTTCTGCAATTAAT
TTTTATTTGAAACAATAAAAATTTGTAACAGAATAGTGACATATAACAAATAAAGAGTTT
TCTACTTGTCCCTTTATGATATAATAAAGTCAGATGTT-AAAAAAAGAAGAGTTTTCTAT
GAATTCCTGTTTCTTAAAATAATTTTTGTCAATGTAGATGTTA-TTTTCCTATAAAAATC
CATGCATGACGTTAACAAAGACTAGAAAAATTCAAAAATTGAAGATTATCATATATTATA
TCTTGTCGTCGTTGATGTATATTC----ATCGACCAAATTTTGGTCTCTACACATATGTA
TATATTGGCGTCGAAGCTTAAAAG--AAA--AAAAA--AGTAAAAACCCTTATGGTCTAT
ATATAAATCTTGTTTTTATGGTACCAAAACCATATTCTAACTAATCGTAACGCAAGTGAT
CGTCTTTGCTTCAAATGTAAAGCTAGATAACCTGAACGAGTTTGGATGCTGGCATGCTGC
GACCTTGAAGTCGGTCCATTGGGTTTTTATTTGTACATACGGACAACATTAATTGCCCAT
GAGTTGCTAAAATCCTTCTCTGGGTCTTGTTACAAGCACCCTCTTCAAATTAGCCTCTAT
ATATTTTGCATGAAAATAGTATGAGATTTCCCCGCAAATGATATTTGAATTGGAAATAA-
TTTTTCTCTAACCCCTAACCCCTAAACCCTAAACACTAAATTGCATAATCTCAATTTTTC
TGTTGAGCACATCTATCCAAAGATGTTAATTGAGCTGTTCAGATCTAAATGGGTGAAGTC
CAAATATGAACAAAACTAATGATACAAACTCAATAGCACCGTATCCAAATATGACCAAAC
TCAATAGCACCGTATCCAAATATGACCAAACTCAAATAAGACAATGATTAATTAGACAGT
GTATGGAACGTAAATATATAATATAATTTTCTATTTTCCGCAAAAACACATTTTCTGTCA
AACTCAAAGAATTGCA
>Bur-0NMPI-
TGTAACGAAATTGAACTTTATTTATTCCACCAAGTCAAACCGAAAGAAATGAAATACATT
TATCAGCAACCCACTTTTGGGTTTCTCTCATATCCTTTCTATTCTATTGGGTTTAAATTT
AAATCAAACTAT--AAAAAAAATGCCCTTGAACAAGAGTTAGCCATAAACACTTTTTTTT
AGCCATAAAAACTTAATCACTGATTAATTAACCGCAGAGCAAACCCTACGAATTTCTCCA
TTTGTCCCCGTCTTCACACCAATATTACTCATTTTAACCATTGACCTTGCGAACTGGACA
TTGAAGTTGCCTCTAGGTGCCATAAACTCTTGCACTATGGATCTTGTGGCCGGACTAGTC
CAAAGAACGTGATCGGATTGAAGAATTCCTCTGTTACGGCTGAGATTGATGAAATAAGAT
GTGTCAAAAGTGTTTCCACTTCCGGTGTCAAGATCAACACGTGCTGATCCGTCGCCGTTT
TGGGGACAAAGTCTTTGAAGTTGTGGTACAAATGTTTGGTCCATTGTTGGATCTGCTGTG
TTTCCGCTCGAGTTGAATATCCTGTTCGTGATAAACCCACATGCAGCTGTTCCGATCGTG
TGTCCTCCTCCTATTAATTCATATAGGTTCATCTTCAGTTTGATTAACAATATAATTGAA
--AAATATATATATGTAATATGTACACCGAAATAAAACTTAATTTTCTTTGAAAAATACG
AAAATGTTTGGTTTAAACATGAACCTGATCCTAGAGTTATCCTTATTCTTATGCAAATTA
AGTACGAGTGACA--ATAAACCATGCAGTGCACAACACTAACTATTAAAGTGAATATTCA
AAATATGAAAG-AAAAAA-ACACGTACGAGGAGTTTCCATCCAAACTAATGTATTGGATC
TATTCTGATTTCTAAACGGTG--ATATATAGGTTACATACCAACAAGAGTGACGAGATCG
CGAGTGTTGAGGCGAAAAGCGGAGAATTTCCTTTGTTGAATGGCTAGAGAGTCACTTGGA
GAAGGAAGATTGTTAACGTTCGATGCCAAGGAAACTCTTCCATCTCTACGTCCTGTTGGA
ACTTGCCAACTTTGTCCGTTTGTCTACATACA-CCCATGCAAATTAAAGCCAAACAAACG
TTAATTACTCTCTGTCCGCTTGTACATTATTTTTGTTTTTACTTTCTTTGTAACCAATAC
TAAGTTAATATTATAGAAGAAACCAAGTAAAACAAACATAAATGTTACACATAATTGTTT
GAAAATATAATATTATAAAATCTATA-TTTTTTTC--AAATATATGTTATGTAAGTTCTT
AAGTATCAACGTTTAGTTTGTAAACACAAAAC-CAAAGAAATGAAGAAACGTAATCTTTG
TATTTTGGCGTATATATACCTTGTAAAATTAGTTAATATAAAAC-AAAAAATTGTGTTGC
CTTTGTTAATCCTCTTTACTTACTCATATCTAAATACAAACACAAAATATTGGCATTTAA
AACAATCAAGACATAGTTCTTTGCTTATATATGATATATTGATTGTTGTATAATTAGTAT
ATATATAAACTTACGAGAGAAACCGAATCACGAGCCGCTAAGGCCAAGATATCAGCACAA
GAGACAACACCAGGACATGCTGCCTCGAGCTGCCTCTTGGCATCGTCAATGACCTCAAAA
CCATGGAGGTTAACGTTTGCGCCAGCGGTTCTTTCAGAGTTAGGTCCCGATAAAAGCACC
GAACCATCACAACCTTGGACAAAGCAATCATGGTTGTGCATTCTCAGTAACCCGGGTGCA
ACCTTTGGATCTGAACCAAAGTGAGATGCCACAGTGGTCCGAACAATTGTCTCGGCATTA
GGGCACGTAGTCGAGTAGAACCCGATCCTCGTACCTTGGCCATAAACGGCGATGAGACAA
CTAAGGAAGACTATGACCAAAGCAAATGATCGGACCAAGCCCATTTTTTCTTTTTG-TTG
GTTTGTGTTTTAGAT-AAGACCGCAAGTGTGTTTCGAGTTAGTAGATAGAGTTTGTTTTA
GATGCATGGAAAGTGATACGAGAACGTGAGTAACTTATAGAGGGATTGAGAAGTCAAATG
GTGATGTTGAAGTCAGCGAAAGGGGCTAGAGTGTTGAGGTAATTTGACAAAACGACGACG
TTGTAATCCAATTCAAAACTGAAAACCGCGTTATGTGATTGGTCATGAGCTGGCTTCGCG
CGTTGACGATTGCAGATCATGTTGGGTTTG-TTTTTTCTCTTTTGTTCGTTTCTATCAAA
CTAATTCCTAATTAATAGTGTGTAATCATTTATAATGAATGTGATTATAGAATATTGTTT
TAGCAGGCGTTAAACTTTGATTCAACTCTAATTCTTTATTAAGGAAACTCGTATTAGTGC
ATGATATTTTCATCTACAATGCACCGACTTTGGACTGGTTAATCGAATAAGTGTTAAAAT
ACTTTAGGAAAAGAAAAAGTGTTAAAATATCCAAAACATGAACATCCACTATTCAACAAA
AGTTCACTGACCGTCTCACAAAAGTGTTTAAATATCCAAAACATGAACATTCACTAATCA
CTATTCAACAAAAGTCCACGGACATCACTATTCAACAAAAGTCCACGGACCGATCCATCG
TGAGAGATTAGTGTATTGACCGGAACATATAGATAGTATAGTCTTTAACAAACAAACAAA
TAACAAAATAGTATAGTGGGTTTTCTTAATAATTAAGCTTTGTTTCTTTGACTGGTTCGG
TTTGTTTTGTTCGAATTTTAGTAATCTGGAAATGGAAGAATGATGTCGAATTTTTCAGTT
CGATTTTTTGGTAAAGATATATATTTCG---GATAAAGATCGGGTTCTACCCGCACCAGG
TTTGCTATATAGAATGATGTTGTGATGATAAAGATTAATTCTATACGTTTACTTTCATAA
CAGATTAATGACTAATGGCGACACGTTGATTGGTGGTGATCACTGATCAATAGCCAGAAC
TCATGCTGACTAAGACTAACCATCGTTGTTGGTCCATAGGAA-TTTTTTCTGCAATTAAT
TTTTATTTGAAACAATAAAAATTTGTAACAGAATAGTGACATATAACAAATAAAGAGTTT
TCTACTTGTCCCTTTAGGATATAATAAAGTCAGATGTT-AAAAAAAGAAGAGTTTTCTAT
GAATTCCTGTTTCTTAAAATAATTTTTGTCAATATAGATGTTA-TTTTCCTATAAAAATC
CATGCATGACGTTAACAAAGACTAGAAAAATTCAAAAATTGAAGATTATCATATATTATA
TCTTGTCGTCGTTGATGTATATTC----ATCGACCAAATTTTGGTCTCTACACATATGTA
TATATTGGCGTCGAAGCTTAAAAG--AAA--AAAAA--AGTAAAAACCCTTATGGTCTAT
ATATAAATCTTGTTTTTATGGTACCAAAACCATATTCTAACTAATCGTAACGCAAGTGAT
CGTCTTTGCTTCAAATGTAAAGCTAGATAACCTGAACGAGTTTGGATGCTGGCATGCTGC
GACCTTGAAGTCGGTCCATTGGGTTTTTATTTGTACATACGGACAACATTAATTGCCCAT
GAGTTGCTAAAATCCTTCTCTGGGTCTTGTTACAGGCACCCTCTTCAAATTAGCCTCTAT
ATATTTTGCATGAAAATAGTCTGAGATTTCCCCGCAAATGATATTTGAATTGAAAATAA-
TTTTTCTCTAACCCCTAACCCCTAAACCCTAAACACTAAATTGCATGATCTCAATTTTTC
TGTTGAGCACATCTATCCAAAGATGTTAATTGAGCTGTTCAGATCTAAATGGGTGAAGTC
CAAATATGAACAAAACTAATGATACAAACTCAATAGCACCGTATCCAAATATGACCAAAC
TCAATAGCACCGTATCCAAATATGACCAAACTCAAATAAGACAATGATTAATTAGACAGT
GTATGGAACCTAAATATATAATATAATTTTCTATTTTCCGCAAAAACACATTTTCTGTCA
AACTCAAAGAATTGCA
>Bur-0
TGTAACGAAATTGAACTTTATTTATTCCACCAAGTCAAACCGAAAGAAATGAAATACATT
TATCAGCAACCCACTTTTGGGTTTCTCTCATATCCTTTCTATTCTATTGGGTTTAAATTT
AAATCAAACTAT--AAAAAAAATGCCCTTGAACAAGAGTTAGCCATAAACACTTTTTTTT
AGCCATAAAAACTTAATCACTGATTAATTAACCGCAGAGCAAACCCTACGAATTTCTCCA
TTTGTCCCCGTCTTCACACCAATATTACTCATTTTAACCATTGACCTTGCGAACTGGACA
TTGAAGTTGCCTCTAGGTGCCATAAACTCTTGCACTATGGATCTTGTGGCCGGACTAGTC
CAAAGAACGTGATCGGATTGAAGAATTCCTCTGTTACGGCTGAGATTGATGAAATAAGAT
GTGTCAAAAGTGTTTCCACTTCCGGTGTCAAGATCAACACGTGCTGATCCGTCGCCGTTT
TGGGGACAAAGTCTTTGAAGTTGTGGTACAAATGTTTGGTCCATTGTTGGATCTGCTGTG
TTTCCGCTCGAGTTGAATATCCTGTTCGTGATAAACCCACATGCAGCTGTTCCGATCGTG
TGTCCTCCTCCTATTAATTCATATAGGTTCATCTTCAGTTTGATTAACAATATAATTGAA
--AAATATATATATGTAATATGTACACCGAAATAAAACTTAATTTTCTTTGAAAAATACG
AAAATGTTTGGTTTAAACATGAACCTGATCCTAGAGTTATCCTTATTCTTATGCAAATTA
AGTACGAGTGACA--ATAAACCATGCAGTGCACAACACTAACTATTAAAGTGAATATTCA
AAATATGAAAG-AAAAAA-ACACGTACGAGGAGTTTCCATCCAAACTAATGTATTGGATC
TATTCTGATTTCTAAACGGTG--ATATATAGGTTACATACCAACAAGAGTGACGAGATCG
CGAGTGTTGAGGCGAAAAGCGGAGAATTTCCTTTGTTGAATGGCTAGAGAGTCACTTGGA
GAAGGAAGATTGTTAACGTTCGATGCCAAGGAAACTCTTCCATCTCTACGTCCTGTTGGA
ACTTGCCAACTTTGTCCGTTTGTCTACATACA-CCCATGCAAATTAAAGCCAAACAAACG
TTAATTACTCTCTGTCCGCTTGTACATTATTTTTGTTTTTACTTTCTTTGTAACCAATAC
TAAGTTAATATTATAGAAGAAACCAAGTAAAACAAACATAAATGTTACACATAATTGTTT
GAAAATATAATATTATAAAATCTATA-TTTTTTTC--AAATATATGTTATGTAAGTTCTT
AAGTATCAACGTTTAGTTTGTAAACACAAAAC-CAAAGAAATGAAGAAACGTAATCTTTG
TATTTTGGCGTATATATACCTTGTAAAATTAGTTAATATAAAAC-AAAAAATTGTGTTGC
CTTTGTTAATCCTCTTTACTTACTCATATCTAAATACAAACACAAAATATTGGCATTTAA
AACAATCAAGACATAGTTCTTTGCTTATATATGATATATTGATTGTTGTATAATTAGTAT
ATATATAAACTTACGAGAGAAACCGAATCACGAGCCGCTAAGGCCAAGATATCAGCACAA
GAGACAACACCAGGACATGCTGCCTCGAGCTGCCTCTTGGCATCGTCAATGACCTCAAAA
CCATGGAGGTTAACGTTTGCGCCAGCGGTTCTTTCAGAGTTAGGTCCCGATAAAAGCACC
GAACCATCACAACCTTGGACAAAGCAATCATGGTTGTGCATTCTCAGTAACCCGGGTGCA
ACCTTTGGATCTGAACCAAAGTGAGATGCCACAGTGGTCCGAACAATTGTCTCGGCATTA
GGGCACGTAGTCGAGTAGAACCCGATCCTCGTACCTTGGCCATAAACGGCGATGAGACAA
CTAAGGAAGACTATGACCAAAGCAAATGATCGGACCAAGCCCATTTTTTCTTTTTG-TTG
GTTTGTGTTTTAGAT-AAGACCGCAAGTGTGTTTCGAGTTAGTAGATAGAGTTTGTTTTA
GATGCATGGAAAGTGATACGAGAACGTGAGTAACTTATAGAGGGATTGAGAAGTCAAATG
GTGATGTTGAAGTCAGCGAAAGGGGCTAGAGTGTTGAGGTAATTTGACAAAACGACGACG
TTGTAATCCAATTCAAAACTGAAAACCGCGTTATGTGATTGGTCATGAGCTGGCTTCGCG
CGTTGACGATTGCAGATCATGTTGGGTTTG-TTTTTTCTCTTTTGTTCGTTTCTATCAAA
CTAATTCCTAATTAATAGTGTGTAATCATTTATAATGAATGTGATTATAGAATATTGTTT
TAGCAGGCGTTAAACTTTGATTCAACTCTAATTCTTTATTAAGGAAACTCGTATTAGTGC
ATGATATTTTCATCTACAATGCACCGACTTTGGACTGGTTAATCGAATAAGTGTTAAAAT
ACTTTAGGAAAAGAAAAAGTGTTAAAATATCCAAAACATGAACATCCACTATTCAACAAA
AGTTCACTGACCGTCTCACAAAAGTGTTTAAATATCCAAAACATGAACATTCACTAATCA
CTATTCAACAAAAGTCCACGGACATCACTATTCAACAAAAGTCCACGGACCGATCCATCG
TGAGAGATTAGTGTATTGACCGGAACATATAGATAGTATAGTCTTTAACAAACAAACAAA
TAACAAAATAGTATAGTGGGTTTTCTTAATAATTAAGCTTTGTTTCTTTGACTGGTTCGG
TTTGTTTTGTTCGAATTTTAGTAATCTGGAAATGGAAGAATGATGTCGAATTTTTCAGTT
CGATTTTTTGGTAAAGATATATATTTCG---GATAAAGATCGGGTTCTACCCGCACCAGG
TTTGCTATATAGAATGATGTTGTGATGATAAAGATTAATTCTATACGTTTACTTTCATAA
CAGATTAATGACTAATGGCGACACGTTGATTGGTGGTGATCACTGATCAATAGCCAGAAC
TCATGCTGACTAAGACTAACCATCGTTGTTGGTCCATAGGAA-TTTTTTCTGCAATTAAT
TTTTATTTGAAACAATAAAAATTTGTAACAGAATAGTGACATATAACAAATAAAGAGTTT
TCTACTTGTCCCTTTAGGATATAATAAAGTCAGATGTT-AAAAAAAGAAGAGTTTTCTAT
GAATTCCTGTTTCTTAAAATAATTTTTGTCAATATAGATGTTA-TTTTCCTATAAAAATC
CATGCATGACGTTAACAAAGACTAGAAAAATTCAAAAATTGAAGATTATCATATATTATA
TCTTGTCGTCGTTGATGTATATTC----ATCGACCAAATTTTGGTCTCTACACATATGTA
TATATTGGCGTCGAAGCTTAAAAG--AAA--AAAAA--AGTAAAAACCCTTATGGTCTAT
ATATAAATCTTGTTTTTATGGTACCAAAACCATATTCTAACTAATCGTAACGCAAGTGAT
CGTCTTTGCTTCAAATGTAAAGCTAGATAACCTGAACGAGTTTGGATGCTGGCATGCTGC
GACCTTGAAGTCGGTCCATTGGGTTTTTATTTGTACATACGGACAACATTAATTGCCCAT
GAGTTGCTAAAATCCTTCTCTGGGTCTTGTTACAGGCACCCTCTTCAAATTAGCCTCTAT
ATATTTTGCATGAAAATAGTCTGAGATTTCCCCGCAAATGATATTTGAATTGAAAATAA-
TTTTTTTCTAACCCCTAACCCCTAAACCCTAAACACTAAATTGCATGATCTCAATTTTTC
TGTTGAGCACATCTATCCAAAGATGTTAATTGAGCTGTTCAGATCTAAATGGGTGAAGTC
CAAATATGAACAAAACTAATGATACAAACTCAATAGCACCGTATCCAAATATGACCAAAC
TCAATAGCACCGTATCCAAATATGACCAAACTCAAATAAGACAATGATTAATTAGACAGT
GTATGGAACCTAAATATATAATATAATTTTCTATTTTCCGCAAAAACACATTTTCTGTCA
AACTCAAAGAATTGCA
>C24
TGTAACGAAATTGAACTTTATTTATTCCACCAAGTCAAACCGAAAGAAATGAAATACATT
TATCAGCAACCCACTTTTGGGTTTCTCTCATATCCTTTCTATTCTATTGGGTTTAAATTT
AAATCAAACTAT--AAAAAAAATGCCCTTGAACAAGAGTTAGCCATAAACACTTTTTTTT
AGCCATAAAAACTTAATCACTGATTAATTAACCGCAGAGCAAACCCTACGAATTTCTCCA
TTTGTCCCCGTCTTCACACCAATATTACTCATTTTAACCATTGACCTTGCGAACTGGACA
TTGAAGTTGCCTCTAGGTGCCATAAACTCTTGCACTATGGATCTTGTGGCCGGACTAGTC
CAAAGAACGTGGTCGGATTGAAGAATTCCTCTGTTACGGCTGAGATTGATGAAATAAGAT
GTGTCAAAAGTGTTTCCACTTCCGGTGTCAAGATCAACACGTGCTGATCCGTCGCCGTTT
TGGGGACAAAGTCTTTGAAGTTGTGGTACAAATGTTTGGTCCATTGTTGGATCTGCTGTG
TTTCCGCTCGAGTTGAATATCCTGTTCGTGATAAACCCACATGCAGCTGTTCCGATCGTG
TGTCCTCCTCCTATTAATTCATATAGGTTCATCTTCAGTTTGATTAATTATATAATTGAA
--ATATATATATATGTAATATGTATACCAAATTAAAACTTAATTTTCTTTGAAAAATACG
AAAACGTTTGGTTTAAACATGAACCTGATCCTAGAGTTATCCTTATTCTTATGCAAATTA
AGTACGAGTGACA--ATAAACCATGCAGTGCACAACACTAACTATTAAAGTGAAGATTCA
AAATATGAAAG-AAAAAA-ACACGTGCGAGGAGTTTCCATCCAAACTAATGTATTGGATC
TATTCTGATTTCTAAACGGTG--ATATATAGGTTACATACCAACAAGAGTGACGAGATCG
CGAGTGTTGAGGCGAAAAGCGGCGAATTTCCTTTGTTGAATGGCTAGAGAGTCACTTGGA
GAAGGAAGATTGTTAACGTTCGATGCCAAGGAAACTCTTCCATCTCTACGTCCTGTTGGG
ACTTGCCAACTTTGTCCGTTTGTCTACATACA-CCCATGCAAATTAAAGCCAAACAAACG
TTAATTACTCTCTGTCCGCTTGCACATTATTTTTGTTTTTACTTTCTTTGTAACCTATAC
TAATTTAATCTTATAGATGAAACCAAGTAAAACAAACATAAATGTTACACATAATTGTTT
GAAAATCTAATATTATAAAATCTCTA-TTTTTTTC--AAATATATGTTATGTAAGTTCTT
AAGTATCAACGTTTAGTTTGTAAACACAAAAC-CAAAGAAATGAAGAAACGTAATCTATG
TATTTTGGCGTATATATACCTTGTAAAATTAGTTAATATAAAAC-AAAAAATTGTGTTGC
CTTTGTTAATCCTCTTTACTTACTCATATCTAAATACAAACACCAAATATTGGCATTTTA
AACAATCAAGACATAGTTCTTTGCTTATGTATGATATATTGATAGTTGTATAATTAGTAT
ATATATAAACTTACGAGAGCAACGGAATCACGAGCCGCTAAGGCCAATATATCAGCACAA
GAGACAACACCAGGACATGCTGCCTCGAGCTGCCTCTTGGCATCGTCAATGACTTCAAAA
CCATGAAGGTTAACGTTTGCGCCAGCGGTTCTTTCAGAGTTAGGTCCCGATAATAGCACC
GAACCATCACAACCTTGGACAAAGCAATCATGGTTGTGCATTCTCAGTAACCCCGGTGCA
ACCTTTGGATCTGAACTAAAGTGAGATGCTACAGTGGCCCGAACAATCGTCTCGGCATTA
GGGCACGTGGTCGAGTAGAACCCGATCCTCGTACCTTGGCCATACACCGCGATGAGACAA
CTAAGGAAGACTAAGAACAAAGCAAATGATCTGACCAAGCCCATTTTTTCTTTTTG-TTG
GTTTGTGTTTTAGAT-AAGATCGCAAGTGTGTTTCGAGTTAGTAGATAGAGTTTGTTTTA
GATGCATGGAAAGTGATACGAGAATGCGAGTAACTTATAGAGGGATTGAGAAGTCAAATG
GTGATGTTGAAGTCAGCGAAAGGGGCTAGAGTGTTGAGGTAATTTGACGAAACGACGACG
TTGTAATCCAATTCAAAACTGAAAACCGCGTTATGTGATTGGTCATGAGCTGGCTTCGCG
CGTTGACGATTGCAGATCATGTTGGGTTTG-TTTTTTCTCTTTTGTTCGTTTCTATCAAA
TTAATTCCTAATTAATAGTGTGTAATCATTTATAATGAATGTGATTTTAGAATATTGTTT
TAGCAGGCGTTAAACTTTGATTCAACTCTAATTCTTTATTAAGAAAACTCGTATTAGTGC
ATGATATTTTCATCTACAATGCACCGACTTTGGACTGGTTAATCGAATAAGTGTTAAAAT
ACTTTAGGAAAAGAAAAAGTGTTAAAATATCCAAAACATGAACATTCACTATTCAACAAA
AGTTCACTGACCATCTCACAAAAGTGTTAAAATATCCAAAACATGAACATTCACTAATCA
CTATTCAACAAAAGTCCACGGACATCACTATTCAACAAAAGTCCACGGACCGATCCATCG
TGAGAGATTAGTGTATTGACCGGAACATATAGATAGTATAGTCTTTAACAAACAAACAAA
TAACAAAATAGTATAGTGGGTTTTCTTAATAATTAAGCTTTGTTTCTTTGACTGGTTCGG
TTTGTTTTGTTCGAATTTTAGTAATCTGGAAATGGAAGAATGATGTCGAATTTTTCAGTT
CGATTTTTTGGTAAAGATATATATTTCG---GATCAAGATCGGGTTCTACCCGCACCAGG
TTTGCTATATAGAATGATGTTGTGATGATAAAGATTAATTCTATACGTTTACTTTCATAA
CAGATTAATGACTAATGGCGACACGTTGATTGGTGGTGATCACTGATCAATAGCCAGAAC
TCATGCTGACTAAGACTAACCATCGTTGTTGGTCCATAGGAA-TTTTTTCTGCAATTAAT
TTTTATTTGAAACAATAAAAATTTGTAACAGAATAGTGACATATAACAAATAAAGAGTTT
TCTACTTGTCCCTTTAGGATATAATAAAGTCAGATGTT-AAAAAAAGAAGAGTTTTCTAT
GAATTCCTGTTTCTTAAAATAATTTTTGTCAATATAGATGTTA-TTTTCCTATAAAAATC
CATGCATGACGTTAACAAAGACTAGAAAAATTCAAAAATTGAAGATTATCATATATTATA
TCTTGTCGTCGTTGATGTATATTC----ATCGACCAAATTTTGGTCTCTACACATATGTA
TATATTGGCGTCGAAGCTTAAAAG--AAA--AAAAA--AGTAAAAACCCTTATGGTCTAT
ATATAAATCTTGTTTTTATGGTACCAAAACCATATTCTAACTAATCGTAACGCAAGTGAT
CGTCTTTGCTTCAAATGTAAAGCTAGATAACCTGAACGAGTTTGGATGCTGGCATGCTGC
GACCTTGAAGTCGGTCCATTCGGTTTTTATTTGTACATACGGACAACATTAATTGCCCAT
GAGTTGCTAAAATCCTTCTCTGGGTCTTGTTACAGGCACCCTCTTCAAATTAGCCTCTAT
ATATTTTGCATGAAAATAGTCTGAGATTTCCCCGCAAATGATATTTGAATTGGAAATAA-
TTTTTCTCTAACCCCTAACCCCTAAACCCTAAACACTAAATTGCATGATCTCAATTTTTC
TGTTGAGCACATCTATCCAAAGATGTTAATTGAGCTGTTCAGATCTAAATGGGTGAAGTC
CAAATATGAACAAAACTAATGATACAAACTCAATAGCACCGTATCCAAATATGACCAAAC
TCAATAGCACCGTATCCAAATATGACCAAACTCAAATAAGACAATGATTAATTAGACAGT
GTATGGAACCTAAATATATAATATAATTTTCTATTTTCCGCAAAAACACATTTTCTGTCA
AACTCAAAGAATTGCA
>CATS-6
TGTAACGAAATTGAACTTTATTTATTCCACCAAGTCAAACCGAAAGAAATGAAATACATT
TATCAGCAACCCACTTTTGGGTTTCTCTCATATCCTTTCTATTCTATTGGGTTTAAATTT
AAATCAAACTAT--AAAAAAAATGCCCTTGAACAAGAGTTAGCCATAAACACTTTTTTTT
AGCCATAAAAACTTAATCACTGATTAATTAACCGCAGAGCAAACCCTACGAATTTCTCCA
TTTGTCCCCGTCTTCACACCAATATTACTCATTTTAACCATTGACCTTGCGAACTGGACA
TTGAAGTTGCCTCTAGGTGCCATAAACTCTTGCACTATGGATCTTGTGGCCGGACTAGTC
CAAAGAACGTGATCGGATTGAAGAATTCCTCTGTTACGGCTGAGATTGATGAAATAAGAT
GTGTCAAAAGTGTTTCCACTTCCGGTGTCAAGATCAACACGTGCTGATCCGTCGCCGTTT
TGGGGACAAAGTCTTTGAAGTTGTGGTACAAATGTTTGGTCCATTGTTGGATCTGCTGTG
TTTCCGCTCGAGTTGAATATCCTGTTTGTGATAAACCCACATGCAGCTGTTCCGATCGTG
TGTCCTCCTCCTATTAATTCATATAGGTTCATCTTCAGTTTGATTAATTATATAATTGAA
--AAATATATATATATAATATGTACACCGAAATAAAACTTAATTTTCTTTGAAAAATACG
AAAATGTTTGGTTTAAACATGAACCTGATCCTAGAGTTATCATTATTCTTATGCAAATGA
AGTACGAGTGACA--ATAAACCATGCAGTGCACAACACTAACTATTAAAGTGAATATTCA
AAATATGAAAG-AAAAAA-ACACGTACGAGGAGTTTCCATCCAAACTAATGTATTGGATC
TATTCTGATTTCTAAACGGTG--ATATATAGGTTACATACCAACAAGAGTGACGAGATCG
CGAGTGTTGAGGCGAAAAGCGGAGAATTTCCTTTGTTGAATGGCTAGAGAGTCACTTGGA
GAAGGAAGATTGTTAACGTTCGATGCCAAGGAAACTCTTCCATCTCTACGTCCTGTTGGA
ACTTGCCAACTTTGTCCGTTTGTCTACATACA-CCCATGCAAAGCAAAGCCAAACAAACG
TTAATTACTCTCTGTCCGCTTGTATATTATTTTTG-TTTTACTTTCTTTGTAATCAATAC
TAATTTAATATTATAGATGTAACCAAGTAAAATAAACATAAATGTTGCATACAATTGTTT
TAAAATATAAAATTATAAAATCTCAA-TTTTTT-C--AAATATATGTTATGTAAGTTCTT
AAGTATCAACGTTTAGTTTGTAAACACAAAAC-CAAAGAAATGAAGATACGTAATCTTTG
TATTTTGGCGTATACCTTCCTTGTAAAATTAGTTAATATAAAAC-AAAAAAATGTGCTGC
CTTTTTTAATCCTCTTTACTTACTCATATCTAAATACAAACACAAAATATTGGCATTTAA
AACAATCAAGACATAGTTCTTTGCTTATATATGATATATTGATAGTTGTATAATTAGTAT
ACATATAAACTTACGAGAGCAACGGAATCACGAGCCGCTAAGGCCAAGATATCAGCACAA
GAGACAACACCAGGACATGCAGCCTCGAGCTGCCTCTTGGCATCGTCAATGACCTCAAAA
CCATGGAGGTTAACGTTTGCGCCAGCGGTTCTTTCAGAGTTAGGTCCCGATAAAAGCACC
GAGCCATCACAACCTTGGACAAAGCAATCATGGTTGTGCATTCTCAGTAACCCGGGTGCA
ACCTTTGGATCTGAACCAAAGTGAGATGCCACAGTGGTCCGAACAATTGTCTCGGCATTA
GGGCACGTAGTCGAGTAGAACCCGATCCTCGTACCTTGGCCATAAACGGCGATGAGACAA
CTAAGGAAGACTATGACCAAAGCAAATGATCGGACCAAGCCCATTTTTTCTTTTTG-TTG
GTTTGTGTTTTAGAT-AAGACCGCAAGTGTGTTTCGAGTTAGTAGATAGAGTTTGTTTTA
GATGCATGGAAAGTGATACGAGAACGTGAGTAACTTATAGAGGGATTGAGAAGTCAAATG
GTGATGTTGAAGTCAGCGAAAGGGGCTAGAGTGTTGAGGTAATTTGACAAAACGACGACG
TTGTAATCCAATTCAAAACTGAAAACCGCGTTATGTGATTGGTCATGAGCTGGCTTCGCG
CGTTGACGATTGCAGATCATGTTGGGTTTG-TTTTTTCTCTTTTGTTCGTTTCTATCAAA
CTAATTCCTAATTAATAGTGTGTAATCATTTATAATGAATGTGATTATAGAATATTGTTT
TAGCAGGCGTTAAACTTTGATTCAACTCTAATTCTTTATTAAGAAAACTCGTATTAGTGC
ATGATATTTTCATCTACAATGCACCGACTTTGGACTGGTTAATCGAATAAGTGTTCAAAT
ACTTTAGGAAAAGAAAAAGTGTTAAAATATCCAAAACATGAACATTCACTATTCAACAAA
AGTTCACTGACCATCTCACAAAAGTGTTAAAATATCCAAAACATGAACATTCACTAATCA
CTATTCAACAAAAGTCCACGGACATCACTATTCAACAAAAGTCCACGGACCGATCCATCG
TGAGAGATTAGTGTATTGACCGGAACATATAGATAGTATAGTCTTTAACAAACAAACAAA
TAACAAAATAGTATAGTGGGTTTTCTTAATAATTAAGCTTTGTTTCTTTGACTGGTTCGG
TTTGTTTTGTTCGAATTTTAGTAATCTGGAAATGGAAGAATGATGTCGAATTTTTCAGTT
CGATTTTTTGGTAAAGATATATATTTCG---GATCAAGATCGGGTTCTACCCGCACCAGG
TTTGCTATATAGAATGATGTTGTGATGATAAAGATTAATTCTATACGTTTACTTTCATAA
CAGATTAATGACTAATGGCGACACGTTGATTGGTGGTGATCACTGATCAATAGCCAGAAC
TCATGCTGACTAAGACTAACCATCGTTGTTGGTCCATAGGAA-TTTTTTCTGCAATTAAT
TTTTATTTGAAACAATAAAAATTTGTAACAGAATAGTGACATATAACAAATAAAGAGTTT
TCTACTTGTCCCTTTAGGATATAATAAAGTCAGATGTT-AAAAAAAGAAGAGTTTTCTAT
GAATTCCTGTTTCTTAAAATAATTTTTGTCAATATAGATGTTA-TTTTCCTATAAAAATC
CATGCATGACGTTAACAAAGACTAGAAAAATTCAAAAATTGAAGATTATCATATATTATA
TCTTGTCGTCGTTGATGTATATTC----ATCGACCAAATTTTGGTCTCTACACATATGTA
TATATTGGCGTCGAAGCTTAAAAG--AAA--AAAAA--AGTAAAAACCCTTATGGTCTAT
ATATAAATCTTGTTTTTATGGTACCAAAACCATATTCTAACTAATCGTAACGCAAGTGAT
CGTCTTTGCTTCAAATGTAAAGCTAGATAACCTGAACGAGTTTGGATGCTGGCATGCTGC
GACCTTGAAGTCGGTCCATTGGGTTTTTATTTGTACATACGGACAACATTAATTGCCCAT
GAGTTGCTAAAATCCTTCTCTGGGTCTTGTTACAAGCACCCTCTTCAAATTAGCCTCTAT
ATATTTTGCATGAAAATAGTCTGAGATTTCCCCGCAAATGATATTTGAATTGGAAATAA-
TTTTTCTCTAACCCCTAACCCCTAAACCCTAAACACTAAATTGCATTATCTCAATTTTTC
TGTTGAGCACATCTATCTAAAGATGTTAATTGAGCTGTTCAGATCTAAATGGGTGAAGTC
CAAATATGAACAAAACTAATGATACAAACTCAATAGCACCGTATCCAAATATGACCAAAC
TCAATAGCACCGTATCCAAATATGACCAAACTCAAATAAGACAATGATTAATTAGACAGT
GTATGGAACCTAAATATATAATATAATTTTCTATTTTCCGCAAAAACACATTTTCTCTCA
AACTCAAAGAATTGCA
>CHA-41
TGTAACGAAATTGAACTTTATTTATTCCACCAAGTCAAACCGAAAGAAATGAAATACATT
TATCAGCAACCCACTTTTGGGTTTCTCTCATATCCTTTCTATTCTATTGGGTTTAAATTT
AAATCAAACTAT--AAAAAAAATGCCCTTGAACAAGAGTTAGCCATAAACACTTTTTTTT
AGCCATAAAAACTTAATCACTGATTAATTAACCGCAGAGCAAACCCTACGAATTTCTCCA
TTTGTCCCCGTCTTCACACCAATATTACTCATTTTAACCATTGACCTTGCGAACTGGACA
TTGAAGTTGCCTCTAGGTGCCATAAACTCTTGCACTATGGATCTTGTGGCCGGACTAGTC
CAAAGAACGTGATCGGATTGAAGAATTCCTCTGTTACGGCTGAGATTGATGAAATAAGAT
GTGTCAAAAGTGTTTCCACTTCCGGTGTCAAGATCAACACGTGCTGATCCGTCGCCGTTT
TGGGGACAAAGTCTTTGAAGTTGTGGTACAAATGTTTGGTCCATTGTTGGATCTGCTGTG
TTTCCGCTCGAGTTGAATATCCTGTTCGTGATAAACCCACATGCAGCTGTTCCGATCGTG
TGTCCTCCTCCTATTAATTCATATAGGTTCATCTTCAGTTTGATTAACAATATAATTGAA
--AAATATATATATGTAATATGTACACCGAAATAAAACTTAATTTTCTTTGAAAAATACG
AAAATGTTTGGTTTAAACATGAACCTGATCCTAGAGTTATCCTTATTCTTATGCAAATTA
AGTACGAGTGACA--ATAAACCATGCAGTGCACAACACTAACTATTAAAGTGAATATTCA
AAATATGAAAG-AAAAAA-ACACGTACGAGGAGTTTCCATCCAAACTAATGTATTGGATC
TATTCTGATTTCTAAACGGTG--ATATATAGGTTACATACCAACAAGAGTGACGAGATCG
CGAGTGTTGAGGCGAAAAGCGGAGAATTTCCTTTGTTGAATGGCTAGAGAGTCACTTGGA
GAAGGAAGATTGTTAACGTTCGATGCCAAGGAAACTCTTCCATCTCTACGTCCTGTTGGA
ACTTGCCAACTTTGTCCGTTTGTCTACATACA-CCCATGCAAATTAAAGCCAAACAAACG
TTAATTACTCTCTGTCCGCTTGTACATTATTTTTGTTTTTACTTTCTTTGTAACCAATAC
TAAGTTAATATTATAGAAGAAACCAAGTAAAACAAACATAAATGTTACACATAATTGTTT
GAAAATATAATATTATAAAATCTATA-TTTTTTTC--AAATATATGTTATGTAAGTTCTT
AAGTATCAACGTTTAGTTTGTAAACACAAAAC-CAAAGAAATGAAGAAACGTAATCTTTG
TATTTTGGCGTATATATACCTTGTAAAATTAGTTAATATAAAAC-AAAAAATTGTGTTGC
CTTTGTTAATCCTCTTTACTTACTCATATCTAAATACAAACACAAAATATTGGCATTTAA
AACAATCAAGACATAGTTCTTTGCTTATATATGATATATTGATTGTTGTATAATTAGTAT
ATATATAAACTTACGAGAGAAACCGAATCACGAGCCGCTAAGGCCAAGATATCAGCACAA
GAGACAACACCAGGACATGCTGCCTCGAGCTGCCTCTTGGCATCGTCAATGACCTCAAAA
CCATGGAGGTTAACGTTTGCGCCAGCGGTTCTTTCAGAGTTAGGTCCCGATAAAAGCACC
GAACCATCACAACCTTGGACAAAGCAATCATGGTTGTGCATTCTCAGTAACCCGGGTGCA
ACCTTTGGATCTGAACCAAAGTGAGATGCCACAGTGGTCCGAACAATTGTCTCGGCATTA
GGGCACGTAGTCGAGTAGAACCCGATCCTCGTACCTTGGCCATAAACGGCGATGAGACAA
CTAAGGAAGACTATGACCAAAGCAAATGATCGGACCAAGCCCATTTTTTCTTTTTG-TTG
GTTTGTGTTTTAGAT-AAGACCGCAAGTGTGTTTCGAGTTAGTAGATAGAGTTTGTTTTA
GATGCATGGAAAGTGATACGAGAACGTGAGTAACTTATAGAGGGATTGAGAAGTCAAATG
GTGATGTTGAAGTCAGCGAAAGGGGCTAGAGTGTTGAGGTAATTTGACAAAACGACGACG
TTGTAATCCAATTCAAAACTGAAAACCGCGTTATGTGATTGGTCATGAGCTGGCTTCGCG
CGTTGACGATTGCAGATCATGTTGGGTTTG-TTTTTTCTCTTTTGTTCGTTTCTATCAAA
CTAATTCCTAATTAATAGTGTGTAATCATTTATAATGAATGTGATTATAGAATATTGTTT
TAGCAGGCGTTAAACTTTGATTCAACTCTAATTCTTTATTAAGGAAACTCGTATTAGTGC
ATGATATTTTCATCTACAATGCACCGACTTTGGACTGGTTAATCGAATAAGTGTTAAAAT
ACTTTAGGAAAAGAAAAAGTGTTAAAATATCCAAAACATGAACATCCACTATTCAACAAA
AGTTCACTGACCGTCTCACAAAAGTGTTAAAATATCCAAAACATGAACATTCACTAATCA
CTATTCAACAAAAGTCCACGGACATCACTATTCAACAAAAGTCCACGGACCGATCCATCG
TGAGAGATTAGTGTATTGACCGGAACATATAGATAGTATAGTCTTTAACAAACAAACAAA
TAACAAAATAGTATAGTGGGTTTTCTTAATAATTAAGCTTTGTTTCTTTGACTGGTTCGG
TTTGTTTTGTTCGAATTTTAGTAATCTGGAAATGGAAGAATGATGTCGAATTTTTCAGTT
CGATTTTTTGGTAAAGATATATATTTCG---GATAAAGATCGGGTTCTACCCGCACCAGG
TTTGCTATATAGAATGATGTTGTGATGATAAAGATTAATTCTATACGTTTACTTTCATAA
CAGATTAATGACTAATGGCGACACGTTGATTGGTGGTGATCACTGATCAATAGCCAGAAC
TCATGCTGACTAAGACTAACCATCGTTGTTGGTCCATAGGAA-TTTTTTCTGCAATTAAT
TTTTATTTGAAACAATAAAAATTTGTAACAGAATAGTGACATATAACAAATAAAGAGTTT
TCTACTTGTCCCTTTAGGATATAATAAAGTCAGATGTT-TTAAAAAGAAGAGTTTTCTAT
GAATTCCTGTTTCTTAAAATAATTTTTGTCAATATAGATGTTA-TTTTCCTATAAAAATC
CATGCATGACGTTAACAAAGACTAGAAAAATTCAAAAATTGAAGATTATCATATATTATA
TCTTGTCGTCGTTGATGTATATTC----ATCGACCAAATTTTGGTCTCTACACATATGTA
TATATTGGCGTCGAAGCTTAAAAG--AAA--AAAAA--AGTAAAAACCCTTATGGTCTAT
ATATAAATCTTGTTTTTATGGTACCAAAACCATATTCTAACTAATCGTAACGCAAGTGAT
CGTCTTTGCTTCAAATGTAAAGCTAGATAACCTGAACGAGTTTGGATGCTGGCATGCTGC
GACCTTGAAGTCGGTCCATTGGGTTTTTATTTGTACATACGGACAACATTAATTGCCCAT
GAGTTGCTAAAATCCTTCTCTGGGTCTTGTTACAAGCACCCTCTTCAAATTAGCCTCTAT
ATATTTTGCATGAAAATAGTCTGAGATTTCCCCGCAAATGATATTTGAATTGGAAATAA-
TTTTTCTCTAACCCCTAACCCCTAAACCCTAAACACTAAATTGCATAATCTCAATTTTTC
TGTTGAGCACATCTATCTAAAGATGTTAATTGAGCTGTTCAGATCTAAATGGGTGAAGTC
CAAATATGAACAAAACTAATGATACAAACTCAATAGCACCGTATCCAAATATGACCAAAC
TCAATAGCACCGTATCCAAATATGACCAAACTCAAATAAGACAATGATTAATTAGACAGT
GTATGGAACCTAAATATATAATATAATTTTCTATTTTCCGCAAAAACACATTTTCTCTCA
AACTCAAAGAATTGCA
>CIBC-17
TGTAACGAAATTGAACTTTATTTATTCCACCAAGTCAAACCGAAAGAAATGAAATACATT
TATCAGCAACCCACTTTTGGGTTTCTCTCATATCCTTTCTATTCTATTGGGTTTAAATTT
AAATCAAACTAT--AAAAAAAATGCCCTTGAACAAGAGTTAGCCATAAACACTTTTTTTT
AGCCATAAAAACTTAATCACTGATTAATTAACCGCAGAGCAAACCCTACGAATTTCTCCA
TTTGTCCCCGTCTTCACACCAATATTACTCATTTTAACCATTGACCTTGCGAACTGGACA
TTGAAGTTGCCTCTAGGTGCCATAAACTCTTGCACTATGGATCTTGTGGCCGGACTAGTC
CAAAGAACGTGATCGGATTGAAGAATTCCTCTGTTACGGCTGAGATTGATGAAATAAGAT
GTGTCAAAAGTGTTTCCACTTCCGGTGTCAAGATCAACACGTGCTGATCCGTCGCCGTTT
TGGGGACAAAGTCTTTGAAGTTGTGGTACAAATGTTTGGTCCATTGTTGGATCTGCTGTG
TTTCCGCTCGAGTTGAATATCCTGTTCGTGATAAACCCACATGCAGCTGTTCCGATCGTG
TGTCCTCCTCCTATTAATTCATATAGGTTCATCTTCAGTTTGATTAACAATATAATTGAA
--AAATATATATATGTAATATGTACACCGAAATAAAACTTAATTTTCTTTGAAAAATACG
AAAATGTTTGGTTTAAACATGAACCTGATCCTAGAGTTATCCTTATTCTTATGCAAATTA
AGTACGAGTGACA--ATAAACCATGCAGTGCACAACACTAACTATTAAAGTGAATATTCA
AAATATGAAAG-AAAAAA-ACACGTACGAGGAGTTTCCATCCAAACTAATGTATTGGATC
TATTCTGATTTCTAAACGGTG--ATATATAGGTTACATACCAACAAGAGTGACGAGATCG
CGAGTGTTGAGGCGAAAAGCGGAGAATTTCCTTTGTTGAATGGCTAGAGAGTCACTTGGA
GAAGGAAGATTGTTAACGTTCGATGCCAAGGAAACTCTTCCATCTCTACGTCCTGTTGGA
ACTTGCCAACTTTGTCCGTTTGTCTACATACA-CCCATGCAAATTAAAGCCAAACAAACG
TTAATTACTCTCTGTCCGCTTGTACATTATTTTTGTTTTTACTTTCTTTGTAACCAATAC
TAAGTTAATATTATAGAAGAAACCAAGTAAAACAAACATAAATGTTACACATAATTGTTT
GAAAATATAATATTATAAAATCTATA-TTTTTTTC--AAATATATGTTATGTAAGTTCTT
AAGTATCAACGTTTAGTTTGTAAACACAAAAC-CAAAGAAATGAAGAAACGTAATCTTTG
TATTTTGGCGTATATATACCTTGTAAAATTAGTTAATATAAAAC-AAAAAATTGTGTTGC
CTTTGTTAATCCTCTTTACTTACTCATATCTAAATACAAACACAAAATATTGGCATTTAA
AACAATCAAGACATAGTTCTTTGCTTATATATGATATATTGATTGTTGTATAATTAGTAT
ATATATAAACTTACGAGAGAAACCGAATCACGAGCCGCTAAGGCCAAGATATCAGCACAA
GAGACAACACCAGGACATGCTGCCTCGAGCTGCCTCTTGGCATCGTCAATGACCTCAAAA
CCATGGAGGTTAACGTTTGCGCCAGCGGTTCTTTCAGAGTTAGGTCCCGATAAAAGCACC
GAACCATCACAACCTTGGACAAAGCAATCATGGTTGTGCATTCTCAGTAACCCGGGTGCA
ACCTTTGGATCTGAACCAAAGTGAGATGCCACAGTGGTCCGAACAATTGTCTCGGCATTA
GGGCACGTAGTCGAGTAGAACCCGATCCTCGTACCTTGGCCATAAACGGCGATGAGACAA
CTAAGGAAGACTATGACCAAAGCAAATGATCGGACCAAGCCCATTTTTTCTTTTTG-TTG
GTTTGTGTTTTAGAT-AAGACCGCAAGTGTGTTTCGAGTTAGTAGATAGAGTTTGTTTTA
GATGCATGGAAAGTGATACGAGAACGTGAGTAACTTATAGAGGGATTGAGAAGTCAAATG
GTGATGTTGAAGTCAGCGAAAGGGGCTAGAGTGTTGAGGTAATTTGACAAAACGACGACG
TTGTAATCCAATTCAAAACTGAAAACCGCGTTATGTGATTGGTCATGAGCTGGCTTCGCG
CGTTGACGATTGCAGATCATGTTGGGTTTG-TTTTTTCTCTTTTGTTCGTTTCTATCAAA
CTAATTCCTAATTAATAGTGTGTAATCATTTATAATGAATGTGATTATAGAATATTGTTT
TAGCAGGCGTTAAACTTTGATTCAACTCTAATTCTTTATTAAGGAAACTCGTATTAGTGC
ATGATATTTTCATCTACAATGCACCGACTTTGGACTGGTTAATCGAATAAGTGTTAAAAT
ACTTTAGGAAAAGAAAAAGTGTTAAAATATCCAAAACATGAACATCCACTATTCAACAAA
AGTTCACTGACCGTCTCACAAAAGTGTTAAAATATCCAAAACATGAACATTCACTAATCA
CTATTCAACAAAAGTCCACGGACATCACTATTCAACAAAAGTCCACGGACCGATCCATCG
TGAGAGATTAGTGTATTGACCGGAACATATAGATAGTATAGTCTTTAACAAACAAACAAA
TAACAAAATAGTATAGTGGGTTTTCTTAATAATTAAGCTTTGTTTCTTTGACTGGTTCGG
TTTGTTTTGTTCGAATTTTAGTAATCTGGAAATGGAAGAATGATGTCGAATTTTTCAGTT
CGATTTTTTGGTAAAGATATATATTTCG---GATAAAGATCGGGTTCTACCCGCACCAGG
TTTGCTATATAGAATGATGTTGTGATGATAAAGATTAATTCTATACGTTTACTTTCATAA
CAGATTAATGACTAATGGCGACACGTTGATTGGTGGTGATCACTGATCAATAGCCAGAAC
TCATGCTGACTAAGACTAACCATCGTTGTTGGTCCATAGGAA-TTTTTTCTGCAATTAAT
TTTTATTTGAAACAATAAAAATTTGTAACAGAATAGTGACATATAACAAATAAAGAGTTT
TCTACTTGTCCCTTTAGGATATAATAAAGTCAGATGTT-TTAAAAAGAAGAGTTTTCTAT
GAATTCCTGTTTCTTAAAATAATTTTTGTCAATATAGATGTTA-TTTTCCTATAAAAATC
CATGCATGACGTTAACAAAGACTAGAAAAATTCAAAAATTGAAGATTATCATATATTATA
TCTTGTCGTCGTTGATGTATATTC----ATCGACCAAATTTTGGTCTCTACACATATGTA
TATATTGGCGTCGAAGCTTAAAAG--AAA--AAAAA--AGTAAAAACCCTTATGGTCTAT
ATATAAATCTTGTTTTTATGGTACCAAAACCATATTCTAACTAATCGTAACGCAAGTGAT
CGTCTTTGCTTCAAATGTAAAGCTAGATAACCTGAACGAGTTTGGATGCTGGCATGCTGC
GACCTTGAAGTCGGTCCATTGGGTTTTTATTTGTACATACGGACAACATTAATTGCCCAT
GAGTTGCTAAAATCCTTCTCTGGGTCTTGTTACAAGCACCCTCTTCAAATTAGCCTCTAT
ATATTTTGCATGAAAATAGTCTGAGATTTCCCCGCAAATGATATTTGAATTGGAAATAA-
TTTTTCTCTAACCCCTAACCCCTAAACCCTAAACACTAAATTGCATAATCTCAATTTTTC
TGTTGAGCACATCTATCTAAAGATGTTAATTGAGCTGTTCAGATCTAAATGGGTGAAGTC
CAAATATGAACAAAACTAATGATACAAACTCAATAGCACCGTATCCAAATATGACCAAAC
TCAATAGCACCGTATCCAAATATGACCAAACTCAAATAAGACAATGATTAATTAGACAGT
GTATGGAACCTAAATATATAATATAATTTTCTATTTTCCGCAAAAACACATTTTCTCTCA
AACTCAAAGAATTGCA
>CIBC-5
TGTAACGAAATTGAACTTTATTTATTCCACCAAGTCAAACCGAAAGAAATGAAATACATT
TATCAGCAACCCACTTTTGGGTTTCTCTCATATCCTTTCTATTCTATTGGGTTTAAATTT
AAATCAAACTAT--AAAAAAAATGCCCTTGAACAAGAGTTAGCCATAAACACTTTTTTTT
AGCCATAAAAACTTAATCACTGATTAATTAACCGCAGAGCAAACCCTACGAATTTCTCCA
TTTGTCCCCGTCTTCACACCAATATTACTCATTTTAACCATTGACCTTGCGAACTGGACA
TTGAAGTTGCCTCTAGGTGCCATAAACTCTTGCACTATGGATCTTGTGGCCGGACTAGTC
CAAAGAACGTGATCGGATTGAAGAATTCCTCTGTTACGGCTGAGATTGATGAAATAAGAT
GTGTCAAAAGTGTTTCCACTTCCGGTGTCAAGATCAACACGTGCTGATCCGTCGCCGTTT
TGGGGACAAAGTCTTTGAAGTTGTGGTACAAATGTTTGGTCCATTGTTGGATCTGCTGTG
TTTCCGCTCGAGTTGAATATCCTGTTCGTGATAAACCCACATGCAGCTGTTCCGATCGTG
TGTCCTCCTCCTATTAATTCATATAGGTTCATCTTCAGTTTGATTAACAATATAATTGAA
--AAATATATATATGTAATATGTACACCGAAATAAAACTTAATTTTCTTTGAAAAATACG
AAAATGTTTGGTTTAAACATGAACCTGATCCTAGAGTTATCCTTATTCTTATGCAAATTA
AGTACGAGTGACA--ATAAACCATGCAGTGCACAACACTAACTATTAAAGTGAATATTCA
AAATATGAAAG-AAAAAA-ACACGTACGAGGAGTTTCCATCCAAACTAATGTATTGGATC
TATTCTGATTTCTAAACGGTG--ATATATAGGTTACATACCAACAAGAGTGACGAGATCG
CGAGTGTTGAGGCGAAAAGCGGAGAATTTCCTTTGTTGAATGGCTAGAGAGTCACTTGGA
GAAGGAAGATTGTTAACGTTCGATGCCAAGGAAACTCTTCCATCTCTACGTCCTGTTGGA
ACTTGCCAACTTTGTCCGTTTGTCTACATACA-CCCATGCAAATTAAAGCCAAACAAACG
TTAATTACTCTCTGTCCGCTTGTACATTATTTTTGTTTTTACTTTCTTTGTAACCAATAC
TAAGTTAATATTATAGAAGAAACCAAGTAAAACAAACATAAATGTTACACATAATTGTTT
GAAAATATAATATTATAAAATCTATA-TTTTTTTC--AAATATATGTTATGTAAGTTCTT
AAGTATCAACGTTTAGTTTGTAAACACAAAAC-CAAAGAAATGAAGAAACGTAATCTTTG
TATTTTGGCGTATATATACCTTGTAAAATTAGTTAATATAAAAC-AAAAAATTGTGTTGC
CTTTGTTAATCCTCTTTACTTACTCATATCTAAATACAAACACAAAATATTGGCATTTAA
AACAATCAAGACATAGTTCTTTGCTTATATATGATATATTGATTGTTGTATAATTAGTAT
ATATATAAACTTACGAGAGAAACCGAATCACGAGCCGCTAAGGCCAAGATATCAGCACAA
GAGACAACACCAGGACATGCTGCCTCGAGCTGCCTCTTGGCATCGTCAATGACCTCAAAA
CCATGGAGGTTAACGTTTGCGCCAGCGGTTCTTTCAGAGTTAGGTCCCGATAAAAGCACC
GAACCATCACAACCTTGGACAAAGCAATCATGGTTGTGCATTCTCAGTAACCCGGGTGCA
ACCTTTGGATCTGAACCAAAGTGAGATGCCACAGTGGTCCGAACAATTGTCTCGGCATTA
GGGCACGTAGTCGAGTAGAACCCGATCCTCGTACCTTGGCCATAAACGGCGATGAGACAA
CTAAGGAAGACTATGACCAAAGCAAATGATCGGACCAAGCCCATTTTTTCTTTTTG-TTG
GTTTGTGTTTTAGAT-AAGACCGCAAGTGTGTTTCGAGTTAGTAGATAGAGTTTGTTTTA
GATGCATGGAAAGTGATACGAGAACGTGAGTAACTTATAGAGGGATTGAGAAGTCAAATG
GTGATGTTGAAGTCAGCGAAAGGGGCTAGAGTGTTGAGGTAATTTGACAAAACGACGACG
TTGTAATCCAATTCAAAACTGAAAACCGCGTTATGTGATTGGTCATGAGCTGGCTTCGCG
CGTTGACGATTGCAGATCATGTTGGGTTTG-TTTTTTCTCTTTTGTTCGTTTCTATCAAA
CTAATTCCTAATTAATAGTGTGTAATCATTTATAATGAATGTGATTATAGAATATTGTTT
TAGCAGGCGTTAAACTTTGATTCAACTCTAATTCTTTATTAAGGAAACTCGTATTAGTGC
ATGATATTTTCATCTACAATGCACCGACTTTGGACTGGTTAATCGAATAAGTGTTAAAAT
ACTTTAGGAAAAGAAAAAGTGTTAAAATATCCAAAACATGAACATCCACTATTCAACAAA
AGTTCACTGACCGTCTCACAAAAGTGTTAAAATATCCAAAACATGAACATTCACTAATCA
CTATTCAACAAAAGTCCACGGACATCACTATTCAACAAAAGTCCACGGACCGATCCATCG
TGAGAGATTAGTGTATTGACCGGAACATATAGATAGTATAGTCTTTAACAAACAAACAAA
TAACAAAATAGTATAGTGGGTTTTCTTAATAATTAAGCTTTGTTTCTTTGACTGGTTCGG
TTTGTTTTGTTCGAATTTTAGTAATCTGGAAATGGAAGAATGATGTCGAATTTTTCAGTT
CGATTTTTTGGTAAAGATATATATTTCG---GATAAAGATCGGGTTCTACCCGCACCAGG
TTTGCTATATAGAATGATGTTGTGATGATAAAGATTAATTCTATACGTTTACTTTCATAA
CAGATTAATGACTAATGGCGACACGTTGATTGGTGGTGATCACTGATCAATAGCCAGAAC
TCATGCTGACTAAGACTAACCATCGTTGTTGGTCCATAGGAA-TTTTTTCTGCAATTAAT
TTTTATTTGAAACAATAAAAATTTGTAACAGAATAGTGACATATAACAAATAAAGAGTTT
TCTACTTGTCCCTTTAGGATATAATAAAGTCAGATGTT-TTAAAAAGAAGAGTTTTCTAT
GAATTCCTGTTTCTTAAAATAATTTTTGTCAATATAGATGTTA-TTTTCCTATAAAAATC
CATGCATGACGTTAACAAAGACTAGAAAAATTCAAAAATTGAAGATTATCATATATTATA
TCTTGTCGTCGTTGATGTATATTC----ATCGACCAAATTTTGGTCTCTACACATATGTA
TATATTGGCGTCGAAGCTTAAAAG--AAA--AAAAA--AGTAAAAACCCTTATGGTCTAT
ATATAAATCTTGTTTTTATGGTACCAAAACCATATTCTAACTAATCGTAACGCAAGTGAT
CGTCTTTGCTTCAAATGTAAAGCTAGATAACCTGAACGAGTTTGGATGCTGGCATGCTGC
GACCTTGAAGTCGGTCCATTGGGTTTTTATTTGTACATACGGACAACATTAATTGCCCAT
GAGTTGCTAAAATCCTTCTCTGGGTCTTGTTACAAGCACCCTCTTCAAATTAGCCTCTAT
ATATTTTGCATGAAAATAGTCTGAGATTTCCCCGCAAATGATATTTGAATTGGAAATAA-
TTTTTCTCTAACCCCTAACCCCTAAACCCTAAACACTAAATTGCATAATCTCAATTTTTC
TGTTGAGCACATCTATCTAAAGATGTTAATTGAGCTGTTCAGATCTAAATGGGTGAAGTC
CAAATATGAACAAAACTAATGATACAAACTCAATAGCACCGTATCCAAATATGACCAAAC
TCAATAGCACCGTATCCAAATATGACCAAACTCAAATAAGACAATGATTAATTAGACAGT
GTATGGAACCTAAATATATAATATAATTTTCTATTTTCCGCAAAAACACATTTTCTCTCA
AACTCAAAGAATTGCA
>CON-7
TGTAACGAAATTGAACTTTATTTATTCCACCAAGTCAAACCGAAAGAAATGAAATACATT
TATCAGCAACCCACTTTTGGGTTTCTCTCATATCCTTTCTATTCTATTGGGTTTAAATTT
AAATCAAACTAT--AAAAAAAATGCCCTTGAACAAGAGTTAGCCATAAACACTTTTTTTT
AGCCATAAAAACTTAATCACTGATTAATTAACCGCAGAGCAAACCCTACGAATTTCTCCA
TTTGTCCCCGTCTTCACACCAATATTACTCATTTTAACCATTGACCTTGCGAACTGGACA
TTGAAGTTGCCTCTAGGTGCCATAAACTCTTGCACTATGGATCTTGTGGCCGGACTAGTC
CAAAGAACGTGATCGGATTGAAGAATTCCTCTGTTACGGCTGAGATTGATGAAATAAGAT
GTGTCAAAAGTGTTTCCACTTCCGGTGTCAAGATCAACACGTGCTGATCCGTCGCCGTTT
TGGGGACAAAGTCTTTGAAGTTGTGGTACAAATGTTTGGTCCATTGTTGGATCTGCTGTG
TTTCCGCTCGAGTTGAATATCCTGTTTGTGATAAACCCACATGCAGCTGTTCCGATCGTG
TGTCCTCCTCCTATTAATTCATATAGGTTCATCTTCAGTTTGATTAATTATATAATTGAA
--AAATATATATATATAATATGTACACCGAAATAAAACTTAATTTTCTTTGAAAAATACG
AAAATGTTTGGTTTAAACATGAACCTGATCCTAGAGTTATCATTATTCTTATGCAAATGA
AGTACGAGTGACA--ATAAACCATGCAGTGCACAACACTAACTATTAAAGTGAATATTCA
AAATATGAAAG-AAAAAA-ACACGTACGAGGAGTTTCCATCCAAACTAATGTATTGGATC
TATTCTGATTTCTAAACGGTG--ATATATAGGTTACATACCAACAAGAGTGACGAGATCG
CGAGTGTTGAGGCGAAAAGCGGAGAATTTCCTTTGTTGAATGGCTAGAGAGTCACTTGGA
GAAGGAAGATTGTTAACGTTCGATGCCAAGGAAACTCTTCCATCTCTACGTCCTGTTGGA
ACTTGCCAACTTTGTCCGTTTGTCTACATACA-CCCATGCAAAGCCAAGCCAAACAAACG
TTAATTACTCTCTGTCCGCTTGTATATTATTTTTG-TTTTACTTTCTTTGTAATCAATAC
TAATTTAATATTATAGATGTAACCAAGTAAAATAAACTTAAATGTTGCATACAATTGTTT
TAAAATATAATATTATAAAATCTATA-TTTTTTTC--AAATATATGTTATGTAAGTTCTT
AAGTATCAACGTTTAGTTTGTAAACACAAAAC-CAAAGAAATGAAGAAACGTAATCTTTG
TATTTTGGCGTATATATACCTTGTAAAATTAGTTAATATAAAAC-AAAAAAATGTGCTGC
CTTTTTTAATCCTCTTTACTTACTCATATCTAAATACAAACACAAAATATTGGCATTTAA
AACAATCAAGACATAGTTCTTTGCTTATATATGATATATTGATAGTTGTATAATTAGTAT
ACATATAAACTTACGAGAGCAACGGAATCACGAGCCGCTAAGGCCAAGATATCAGCACAA
GAGACAACACCAGGACATGCAGCCTCGAGCTGCCTCTTGGCATCGTCAATGACCTCAAAA
CCATGGAGGTTAACGTTTGCGCCAGCGGTTCTTTCAGAGTTAGGTCCCGATAAAAGCACC
GAGCCATCACAACCTTGGACAAAGCAATCATGGTTGTGCATTCTCAGTAACCCGGGTGCA
ACCTTTGGATCTGAACCAAAGTGAGATGCCACAGTGGTCCGAACAATTGTCTCGGCATTA
GGGCACGTAGTCGAGTAGAACCCGATCCTCGTACCTTGGCCATAAACGGCGATGAGACAA
CTAAGGAAGACTATGACCAAAGCAAATGATCGGACCAAGCCCATTTTTTCTTTTTG-TTG
GTTTGTGTTTTAGAT-AAGACCGCAAGTGTGTTTCGAGTTAGTAGATAGAGTTTGTTTTA
GATGCATGGAAAGTGATACGAGAACGTGAGTAACTTATAGAGGGATTGAGAAGTCAAATG
GTGATGTTGAAGTCAGCGAAAGGGGCTAGAGTGTTGAGGTAATTTGACAAAACGACGACG
TTGTAATCCAATTCAAAACTGAAAACCGCGTTATGTGATTGGTCATGAGCTGGCTTCGCG
CGTTGACGATTGCAGATCATGTTGGGTTTG-TTTTTTCTCTTTTGTTCGTTTCTATCAAA
CTAATTCCTAATTAATAGTGTGTAATCATTTATAATGAATGTGATTATAGAATATTGTTT
TAGCAGGCGTTAAACTTTGATTCAACTCTAATTCTTTATTAAGAAAACTCGTATTAGTGC
ATGATATTTTCATCTACAATGCACCGACTTTGGACTGGTTAATCGAATAAGTGTTCAAAT
ACTTTAGGAAAAGAAAAAGTGTTAAAATATCCAAAACATGAACATTCACTATTCAACAAA
AGTTCACTGACCATCTCACAAAAGTGTTAAAATATCCAAAACATGAACATTCACTAATCA
CTATTCAACAAAAGTCCACGGACATCACTATTCAACAAAAGTCCACGGACCGATCCATCG
TGAGAGATTAGTGTATTGACCGGAACATATAGATAGTATAGTCTTTAACAAACAAACAAA
TAACAAAATAGTATAGTGGGTTTTCTTAATAATTAAGCTTTGTTTCTTTGACTGGTTCGG
TTTGTTTTGTTCGAATTTTAGTAATCTGGAAATGGAAGAATGATGTCGAATTTTTCAGTT
CGATTTTTTGGTAAAGATATATATTTCG---GATAAAGATCGGGTTCTACCCGCACCAGG
TTTGCTATATAGAATGATGTTGTGATGATAAAGATTAATTCTATACGTTTACTTTCATAA
CAGATTAATGACTAATGGCGACACGTTGATTGGTGGTGATCACTGATCAATAGCCAGAAC
TCATGCTGACTAAGACTAACCATCGTTGTTGGTCCATAGGAA-TTTTTTCTGCAATTAAT
TTTTATTTGAAACAATAAAAATTTGTAACAGAATAGTGACATATAACAAATAAAGAGTTT
TCTACTTGTCCCTTTAGGATATAATAAAGTCAGATGTT-AAAAAAAGAAGAGTTTTCTAT
GAATTCCTGTTTCTTAAAATAATTTTTGTCAATATAGATGTTA-TTTTCCTATAAAAATC
CATGCATGACGTTAACAAAGACTAGAAAAATTCAAAAATTGAAGATTATCATATATTATA
TCTTGTCGTCGTTGATGTATATTC----ATCGACCAAATTTTGGTCTCTACACATATGTA
TATATTGGCGTCGAAGCTTAAAAG--AAA--AAAAA--AGTAAAAACCCTTATGGTCTAT
ATATAAATCTTGTTTTTATGGTACCAAAACCATATTCTAACTAATCGTAACGCAAGTGAT
CGTCTTTGCTTCAAATGTAAAGCTAGATAACCTGAACGAGTTTGGATGCTGGCATGCTGC
GACCTTGAAGTCGGTCCATTGGGTTTTTATTTGTACATACGGACAACATTAATTGCCCAT
GAGTTGCTAAAATCCTTCTCTGGGTCTTGTTACAAGCACCCTCTTCAAATTAGCCTCTAT
ATATTTTGCATGAAAATAGTCTGAGATTTCCCCGCAAATGATATTTGAATTGGAAATAA-
TTTTTCTCTAACCCCTAACCCCTAAACCCTAAACACTAAATTGCATTATCTCAATTTTTC
TGTTGAGCACATCTATCTAAAGATGTTAATTGAGCTGTTCAGATCTAAATGGGTGAAGTC
CAAATATGAACAAAACTAATGATACAAACTCAATAGCACCGTATCCAAATATGACCAAAC
TCAATAGCACCGTATCCAAATATGACCAAACTCAAATAAGACAATGATTAATTAGACAGT
GTATGGAACCTAAATATATAATATAATTTTCTATTTTCCGCAAAAACACATTTTCTCTCA
AACTCAAAGAATTGCA
>CSHL-5
TGTAACGAAATTGAACTTTATTTATTCCACCAAGTCAAACCGAAAGAAATGAAATACATT
TATCAGCAACCCACTTTTGGGTTTCTCTCATATCCTTTCTATTCTATTGGGTTTAAATTT
AAATCAAACTAT--AAAAAAAATGCCCTTGAACAAGAGTTAGCCATAAACACTTTTTTTT
AGCCATAAAAACTTAATCACTGATTAATTAACCGCAGAGCAAACCCTACGAATTTCTCCA
TTTGTCCCCGTCTTCACACCAATATTACTCATTTTAACCATTGACCTTGCGAACTGGACA
TTGAAGTTGCCTCTAGGTGCCATAAACTCTTGCACTATGGATCTTGTGGCCGGACTAGTC
CAAAGAACGTGGTCGGATTGAAGAATTCCTCTGTTACGGCTGAGATTGATGAAATAAGAT
GTGTCAAAAGTGTTTCCACTTCCGGTGTCAAGATCAACACGTGCTGATCCGTCGCCGTTT
TGGGGACAAAGTCTTTGAAGTTGTGGTACAAATGTTTGGTCCATTGTTGGATCTGCTGTG
TTTCCGCTCGAGTTGAATATCCTGTTCGTGATAAACCCACATGCAGCTGTTCCGATCGTG
TGTCCTCCTCCTATTAATTCATATAGGTTCATCTTCAGTTTGATTAATTATATAATTGAA
--ATATATATATATGTAATATGTATACCAAATTAAAACTTAATTTTCTTTGAAAAATACG
AAAACGTTTGGTTTAAACATGAACCTGATCCTAGAGTTATCCTTATTCTTATGCAAATTA
AGTACGAGTGACA--ATAAACCATGCAGTGCACAACACTAACTATTAAAGTGAAGATTCA
AAATATGAAAG-AAAAAA-ACACGTGCGAGGAGTTTCCATCCAAACTAATGTATTGGATC
TATTATGATTTCTAAACGGTG--ATATATAGGTTACATACCAACAAGAGTGACGAGATCG
CGAGTGTTGAGGCGAAAAGCGGCGAATTTCCTTTGTTGAATGGCTAGAGAGTCACTTGGA
GAAGGAAGATTGTTAACGTTCGATGCCAAGGAAACTCTTCCATCTCTACGTCCTGTTGGG
ACTTGCCAACTTTGTCCGTTTGTCTACATACA-CCCATGCAAAGCAAAGCCAAACAAACG
TTAATTACTCTCTGTCCGCTTGCACATTATTTTTGTTTTTACTTTCTTTGTTACCTATAC
TAATTTAATCTTATAGATGAAACCAAGTAAAACAAACATAAATGTTACACATAATTGTTT
GAAAATCTAATATTATAAAATCTCTA-TTTTTTTC--AAATATATGTTATGTAAGTTCTT
AAGTATCAACGTTTAGTTTGTAAACACAAAAC-CAAAGAAATGAAGAAACGTAATCTATG
TATTTTGGCGTATATATACCTTGTAAAATTAGTTAATATAAAAC-AAAAAATTGTGTTGC
CTTTGTTAATCCTCTTTACTTACTCATATCTAAATACAAACACCAAATATTGGCATTTTA
AACAATCAAGACATAGTTCTTTGCTTATGTATGATATATTGATAGTTGTATAATTAGTAT
ATATATAAACTTACGAGAGCAACGGAATCACGAGCCGCTAAGGCCAATATATCAGCACAA
GAGACAACACCAGGACATGCTGCCTCGAGCTGCCTCTTGGCATCGTCAATGACTTCAAAA
CCATGAAGGTTAACGTTTGCGCCAGCGGTTCTTTCAGAGTTAGGTCCCGATAATAGCACC
GAACCATCACAACCTTGGACAAAGCAATCATGGTTGTGCATTCTCAGTAACCCCGGTGCA
ACCTTTGGATCTGAACTAAAGTGAGATGCTACAGTGGTCCGAACAATCGTCTCGGCATTA
GGGCACGTGGTCGAGTAGAACCCGATCCTCGTACCTTGGCCATACACCGCGATGAGACAA
CTAAGGAAGACTAAGAACAAAGCAAATGATCTGACCAAGCCCA-TTTTTCTTTTTG-TTG
GTTTGTGTTTTAGAT-AAGATCGCAAGTGTGTTTCGAGTTAGTAGATAGAGTTTGTTTTA
GATGCATGGAAAGTGATACGAGAATGCGAGTAACTTATAGAGGGATTGAGAAGTCAAATG
GTGATGTTGAAGTCAGCGAAAGGGGCTAGAGTGTTGAGGTAATTTGACGAAACGACGACG
TTGTAATCCAATTCAAAACTGAAAACCGCGTTATGTGATTGGTCATGAGCTGGCTTCGCG
CGTTGACGATTGCAGATCATGTTGGGTTTG-TTTTTTCTCTTTTGTTCGTTTCTATCAAA
TTAATTCCTAATTAATAGTGTGTAATCATTTATAATGAATGTGATTATAGAATATTGTTT
TAGCAGGCGTTAAACTTTGATTCAACTCTAATTCTTTATTAAGAAAACTCGTATTAGTGC
ATGATATTTTCATCTACAATGCACCGACTTTGGACTGGTTAATCGAATAAGTGTTAAAAT
ACTTTAGGAAAAGAAAAAGTGTTAAAATATCCAAAACATGAACATTCACTATTCAACAAA
AGTTCACTGACCATCTCACAAAAGTGTTAAAATATCCAAAACATGAACATTCACTAATCA
CTATTCAACTAAAGTCCACGGACATCACTATTCAACAAAAGTCCACGGACCGATCCATCG
TGAGAGATTAGTGTATTGACCGGAACATATAGATAGTATAGTCTTTAACAAACAAACAAA
TAACAAAATAGTATAGTGGGTTTTCTTAATAATTAAGCTTTGTTTCTTTGACTGGTTCGG
TTTGTTTTGTTCGAATTTTAGTAATCTGGAAATGGAAGAATGATGTCGAATTTTTCAGTT
CGATTTTTTGGTAAAGATATATATTTCG---GATCAAGATCGGGTTCTACCCGCACCAGG
TTTGCTATATAGAATGATGTTGTGATGATAAAGATTAATTCTATACGTTTACTTTCATAA
CAGATTAATGACTAATGGCGACACGTTGATTGGTGGTGATCACTGATCAATAGCCAGAAC
TCATGCTGACTAAGACTAACCATCGTTGTTGGTCCATAGGAA-TTTTTTCTGCAATTAAT
TTTTATTTGAAACAATAAAAATTTGTAACAGAATAGTGACATATAACAAATAAAGAGTTT
TCTACTTGTCCCTTTAGGATATAATAAAGTCAGATGTT-TTAAAAAGAAGAGTTTTCTAT
GAATTCCTGTTTCTTAAAATAATTTTTGTCAATATAGATGTTA-TTTTCCTATAAAAATC
CATGCATGACGTTAACAAAGACTAGAAAAATTCAAAAATTGAAGATTATCATATATTATA
TCTTGTCGTCGTTGATGTATATTC----ATCGACCAAATTTTGGTCTCTACACATATGTA
TATATTGGCGTCGAAGCTTAAAAG--AAA--AAAAA--AGTAAAAACCCTTATGGTCTAT
ATATAAATCTTGTTTTTATGGTACCAAAACCATATTCTAACTAATCGTAACGCAAGTGAT
CGTCTTTGCTTCAAATGTAAAGCTAGATAACCTGAACGAGTTTGGATGCTGGCATGCTGC
GACCTTGAAGTCGGTCCATTCGGTTTTTATTTGTACATACGGACAACATTAATTGCCCAT
GAGTTGCTAAAATCCTTCTCTGGGTCTTGTTACAGGCACCCTCTTCAAATTAGCCTCTAT
TTATTTTGCATGAAAATAGTCTGAGATTTCCCCGCAAATGATATTTGAATTGGAAATAA-
TTTTTCTCTAACCCCTAACCCCTAAACCCTAAACACTAAATTGCATGATCTCAATTTTTC
TGTTGAGCACATCTATCCAAAGATGTTAATTGAGCTGTTCAGATCTAAATGGGTGAAGTC
CAAATATGAACAAAACTAATGATACAAACTCAATAGCACCGTATCCAAATATGACCAAAC
TCAATAGCACCGTATCCAAATATGACCAAACTCAAATAAGACAATGATTAATTAGACAGT
GTATGGAACGTAAATATATAATATAATTTTCTATTTTCCGCAAAAACACATTTTCTGTCA
AACTCAAAGAATTGCA
>CYRN88
TGTAACGAAATTGAACTTTATTTATTCCACCAAGTCAAACCGAAAGAAATGAAATACATT
TATCAGCAACCCACTTTTGGGTTTCTCTCATATCCTTTCTATTCTATTGGGTTTAAATTT
AAATCAAACTAT--AAAAAAAATGCCCTTGAACAAGAGTTAGCCATAAACACTTTTTTTT
AGCCATAAAAACTTAATCACTGATTAATTAACCGCAGAGCAAACCCTACGAATTTCTCCA
TTTGTCCCCGTCTTCACACCAATATTACTCATTTTAACCATTGACCTTGCGAACTGGACA
TTGAAGTTGCCTCTAGGTGCCATAAACTCTTGCACTATGGATCTTGTGGCCGGACTAGTC
CAAAGAACGTGGTCGGATTGAAGAATTCCTCTGTTACGGCTGAGATTGATGAAATAAGAT
GTGTCAAAAGTGTTTCCACTTCCGGTGTCAAGATCAACACGTGCTGATCCGTCGCCGTTT
TGGGGACAAAGTCTTTGAAGTTGTGGTACAAATGTTTGGTCCATTGTTGGATCTGCTGTG
TTTCCGCTCGAGTTGAATATCCTGTTCGTGATAAACCCACATGCAGCTGTTCCGATCGTG
TGTCCTCCTCCTATTAATTCATATAGGTTCATCTTCAGTTTGATTAATTATATAATTGAA
--ATATATATATATGTAATATGTATACCAAATTAAAACTTAATTTTCTTTGAAAAATACG
AAAACGTTTGGTTTAAACATGAACCTGATCCTAGAGTTATCCTTATTCTTATGCAAATTA
AGTACGAGTGACA--ATAAACCATGCAGTGCACAACACTAACTATTAAAGTGAAGATTCA
AAATATGAAAG-AAAAAA-ACACGTACGAGGAGTTTCCATCCAAACTAAAGTTTCTACTG
TATTATGATTTCTAAACGGTG--ATATATAGGTTACATACCAACAAGAGTGACGAGATCG
CGAGTGTTGAGGCGAAAAGCGACGAATTTCCTTTGTTGAATGGCTAGAGAGTCACTTGGA
GAAGGAAGATTGTTAACGTTCGATGCCAAGGAAACTCTTCCATCTCTACGTCCTGTTGGG
ACTTGCCAACTTTGTCCGTTTGTCTACATACA-CCCATGCAAAGCCAAGCCAAACAAACG
TTAA-TACTCTCTGTCCGCTTGCACATTATTTTTGTTTTTACTTTCTTTGTTACCTATAC
TAATTTAATCTTATAGATGAAACCAAGTAAAACAAACATAAATGTTACACATAATTGTTT
GAAAATCTAATATTATAAAATCTCTA-TTTTTTTC--AAATATATGTTATGTAAGTTCTT
AAGTATCAACGTTTAGTTTGTAAACACAAAAC-CAAAGAAATGAAGAAACGTAATCTATG
TATTTTGGCGTATATATACCTTGTAAAATTAGTTAATATAAAAC-AAAAAATTGTGTTGC
CTTTGTTAATCCTCTTTACTTACTCATATCTAAATACAAACACCAAATATTGGCATTTTA
AACAATCAAGACATAGTTCTTTGCTTATGTATGATATATTGATAGTTGTATAATTAGTAT
ATATATAAACTTACGAGAGCAACGGAATCACGAGCCGCTAAGGCCAATATATCAGCACAA
GAGACAACACCAGGACATGCTGCCTCGAGCTGCCTCTTGGCATCGTCAATGACTTCAAAA
CCATGAAGGTTAACGTTTGCGCCAGCGGTTCTTTCAGAGTTAGGTCCCGATAATAGCACC
GAACCATCACAACCTTGGACAAAGCAATCATGGTTGTGCATTCTCAGTAACCCCGGTGCA
ACCTTTGGATCTGAACTAAAGTGAGATGCTACAGTGGTCCGAACAATCGTCTCGGCATTA
GGGCACGTGGTCGAGTAGAACCCGATCCTCGTACCTTGGCCATACACCGCGATGAGACAA
CTAAGGAAGACTAAGAACAAAGCAAATGATCTGACCAAGCCCA-TTTTTCTTTTTG-TTG
GTTTGTGTTTTAGAT-AAGATCGCAAGTGTGTTTCGAGTTAGTAGATAGAGTTTGTTTTA
GATGCATGGAAAGTGATACGAGAATGCGAGTAACTTATAGAGGGATTGAGAAGTCAAATG
GTGATGTTGAAGTCAGAGAAAGGGGCTAGAGTGTTGAGGTAATTTGACGAAACGACGACG
TTGTAATCC-ATTCAAAACTGAAAACCGCGTTATGTGATTGGTCATGAGCTGGCTTCGCG
CGTTGACGATTGCAGATCATGTTGGGTTTG-TTTTTTCTCTTTTGTTCGTTTCTATCAAA
TTAATTCCTAATTAATAGTGTGTAATCATTTATAATGAATGTGATTATAGAATATTGTTT
TAGCAGGCGTTAAACTTTGATTCAATTCTAATTCTTTATTAAGAAAACTCGTATTAGTGC
ATGATATTTTCATCTACAATGCACCGACTTTGGACTGGTTAATCGAATAAGTGTTAAAAT
ACTTTAGGAAAAGAAAAAGTGTTAAAATATCCAAAACATGAACATTCACTATTCAACAAA
AGTTCACTGACCATCTCACAAAAGTGTTAAAATATCCAAAACATGAACATTCACTAATCA
CTATTCAACAAAAGTCCACGGACATCACTATTCAACAAAAGTCCACGGACCGATCCATCG
TGAGAGATTAGTGTATTGACCGGAACATATAGATAGTATAGTCTTTAACAAACAAACAAA
TAACAAAATAGTATAGTGGGTTTTCTTAATAATTAAGCTTTGTTTCTTTGACTGGTTCGG
TTTGTTTTGTTCGAATTTTAGTAATCTGGAAATGGAAGAATGATGTCGAATTTTTCAGTT
CGATTTTTTGGTAAAGATATATATTTCG---GATCAAGATCGGGTTCTACCCGCACCAGG
TTTGCTATATAGAATGATGTTGTGATGATAAAGATTAATTCTATACGTTTACTTTCATAA
CAGATTAATGACTAATGGCGACACGTTGATTGGTGGTGATCACTGATCAATAGCCAGAAC
TCATGCTGACTAAGACTAACCATCGTTGTTGGTCCATAGGAA-TTTTTTCTGCAATTAAT
TTTTATTTGAAACAATAAAAATTTGTAACAGAATAGTGACATATAACAAATAAAGAGTTT
TCTACTTGTCCCTTTAGGATATAATAAAGTCAGATGTT-AAAAAAAGAAGAGTTTTCTAT
GAATTCCTGTTTCTTAAAATAATTTTTGTCAATATAGATGTTA-TTTTCCTATAAAAATC
CATGCATGACGTTAACAAAGACTAGAAAAAATCAAAAATTGAAGATTATCATATATTATA
TCTTGTCGTCGTTGATGTATATTC----ATCGACCAAATTTTGGTCTCTACACATATGTA
TATATTGGCGTCGAAGCTTAAAAG--AAA--AAAAA--AGTAAAAACCCTTATGGTCTAT
ATATAAATCTTGTTTTTATGGTACCAAAACCATATTCTAACTAATCGTAACGCAAGTGAT
CGTCTTTGCTTCAAATGTAAAGCTAGATAACCTGAACGAGTTTGGATGCTGGCATGCTGC
GACCTTGAAGTCGGTCCATTCGGTTTTTATTTGTACATACGGACAACATTAATTGCCCAT
GAGTTGCTAAAATCCTTCTCTGGGTCTTGTTACAGGCACCCTCTTCAAATTAGCCTCTAT
ATATTATGCATGAAAATAGTCTGAGATTTCCCCGCAAATGATATTTGAATTGGAAATAA-
TTTTTAATTTTTCTCTAACCCCTAAACCCTAAACACTAAATTGCATGATCTCAATTTTTC
TGTTGAGCACATCTATCCAAAGATGTTAATTGAGCTGTTCAGATCTAAATGGGTGAAGTC
CAAATATGAACAAAACTAATGATACAAACTCAATAGCACCGTATCCAAATATGACCAAAC
TCAATAGCACCGTATCCAAATATGACCAAACTCAAATAAGACAATGATTAATTAGACAGT
GTATGGAACCTAAATATATAATATAATTTTCTATTTTCCGCAAAAACACATTTTCTGTCA
AACTCAAAGAATTGCA
>Ca-0
TGTAACGAAATTGAACTTTATTTATTCCACCAAGTCAAACCGAAAGAAATGAAATACATT
TATCAGCAACCCACTTTTGGGTTTCTCTCATATCCTTTCTATTCTATTGGGTTTAAATTT
AAATCAAACTAT-AAAAAAAAATGCCCTTGAACAAGAGTTAGCCATAAACACTTTTTTTT
AGCCATAAAAACTTAATCACTGATTAATTAACCGCAGAGCAAACCCTACGAATTTCTCCA
TTTGTCCCCGTCTTCACACCAATATTACTCATTTTAACCATTGACCTTGCGAACTGGACA
TTGAAGTTGCCTCTAGGTGCCATAAACTCTTGCACTATGGATCTTGTGGCCGGACTAGTC
CAAAGAACGTGATCGGATTGAAGAATTCCTCTGTTACGGCTGAGATTGATGAAATAAGAT
GTGTCAAAAGTGTTTCCACTTCCGGTGTCAAGATCAACACGTGCTGATCCGTCGCCGTTT
TGGGGACAAAGTCTTTGAAGTTGTGGTACAAATGTTTGGTCCATTGTTGGATCTGCTGTG
TTTCCGCTCGAGTTGAATATCCTGTTCGTGATAAACCCACATGCAGCTGTTCCGATCGTG
TGTCCTCCTCCTATTAATTCATATAGGTTCATCTTCAGTTTGATTAACAATATAATTGAA
--AAATATATATATGTAATATGTACACCGAAATAAAACTTAATTTTCTTTGAAAAATACG
AAAATGTTTGGTTTAAACATGAACCTGATCCTAGAGTTATCCTTATTCTTATGCAAATTA
AGTACGAGTGACA--ATAAACCATGCAGTGCACAACACTAACTATTAAAGTGAATATTCA
AAATATGAAAG-AAAAAA-ACACGTACGAGGAGTTTCCATCCAAACTAATGTATTGGATC
TATTCTGATTTCTAAACGGTG--ATATATAGGTTACATACCAACAAGAGTGACGAGATCG
CGAGTGTTGAGGCGAAAAGCGGAGAATTTCCTTTGTTGAATGGCTAGAGAGTCACTTGGA
GAAGGAAGATTGTTAACGTTCGATGCCAAGGAAACTCTTCCATCTCTACGTCCTGTTGGA
ACTTGCCAACTTTGTCCGTTTGTCTACATACA-CCCATGCAAATTAAAGCCAAACAAACG
TTAATTACTCTCTGTCCGCTTGTACATTATTTTTGTTTTTACTTTCTTTGTAACCAATAC
TAAGTTAATATTATAGAAGAAACCAAGTAAAACAAACATAAATGTTACACATAATTGTTT
GAAAATATAATATTATAAAATCTATA-TTTTTTTC--AAATATATGTTATGTAAGTTCTT
AAGTATCAACGTTTAGTTTGTAAACACAAAAC-CAAAGAAATGAAGAAACGTAATCTTTG
TATTTTGGCGTATATATACCTTGTAAAATTAGTTAATATAAAAC-AAAAAATTGTGTTGC
CTTTGTTAATCCTCTTTACTTACTCATATCTAAATACAAACACAAAATATTGGCATTTAA
AACAATCAAGACATAGTTCTTTGCTTATATATGATATATTGATTGTTGTATAATTAGTAT
ATATATAAACTTACGAGAGAAACCGAATCACGAGCCGCTAAGGCCAAGATATCAGCACAA
GAGACAACACCAGGACATGCTGCCTCGAGCTGCCTCTTGGCATCGTCAATGACCTCAAAA
CCATGGAGGTTAACGTTTGCGCCAGCGGTTCTTTCAGAGTTAGGTCCCGATAAAAGCACC
GAACCATCACAACCTTGGACAAAGCAATCATGGTTGTGCATTCTCAGTAACCCGGGTGCA
ACCTTTGGATCTGAACCAAAGTGAGATGCCACAGTGGTCCGAACAATTGTCTCGGCATTA
GGGCACGTAGTCGAGTAGAACCCGATCCTCGTACCTTGGCCATAAACGGCGATGAGACAA
CTAAGGAAGACTATGACCAAAGCAAATGATCGGACCAAGCCCATTTTTTCTTTTTG-TTG
GTTTGTGTTTTAGAT-AAGACCGCAAGTGTGTTTCGAGTTAGTAGATAGAGTTTGTTTTA
GATGCATGGAAAGTGATACGAGAACGTGAGTAACTTATAGAGGGATTGAGAAGTCAAATG
GTGATGTTGAAGTCAGCGAAAGGGGCTAGAGTGTTGAGGTAATTTGACAAAACGACGACG
TTGTAATCCAATTCAAAACTGAAAACCGCGTTATGTGATTGGTCATGAGCTGGCTTCGCG
CGTTGACGATTGCAGATCATGTTGGGTTTG-TTTTTTCTCTTTTGTTCGTTTCTATCAAA
CTAATTCCTAATTAATAGTGTGTAATCATTTATAATGAATGTGATTATAGAATATTGTTT
TAGCAGGCGTTAAACTTTGATTCAACTCTAATTCTTTATTAAGGAAACTCGTATTAGTGC
ATGATATTTTCATCTACAATGCACCGACTTTGGACTGGTTAATCGAATAAGTGTTAAAAT
ACTTTAGGAAAAGAAAAAGTGTTAAAATATCCAAAACATGAACATCCACTATTCAACAAA
AGTTCACTGACCGTCTCACAAAAGTGTTTAAATATCCAAAACATGAACATTCACTAATCA
CTATTCAACAAAAGTCCACGGACATCACTATTCAACAAAAGTCCACGGACCGATCCATCG
TGAGAGATTAGTGTATTGACCGGAACATATAGATAGTATAGTCTTTAACAAACAAACAAA
TAACAAAATAGTATAGTGGGTTTTCTTAATAATTAAGCTTTGTTTCTTTGACTGGTTCGG
TTTGTTTTGTTCGAATTTTAGTAATCTGGAAATGGAAGAATGATGTCGAATTTTTCAGTT
CGATTTTTTGGTAAAGATATATATTTCG---GATAAAGATCGGGTTCTACCCGCACCAGG
TTTGCTATATAGAATGATGTTGTGATGATAAAGATTAATTCTATACGTTTACTTTCATAA
CAGATTAATGACTAATGGCGACACGTTGATTGGTGGTGATCACTGATCAATAGCCAGAAC
TCATGCTGACTAAGACTAACCATCGTTGTTGGTCCATAGGAA-TTTTTTCTGCAATTAAT
TTTTATTTGAAACAATAAAAATTTGTAACAGAATAGTGACATATAACAAATAAAGAGTTT
TCTACTTGTCCCTTTAGGATATAATAAAGTCAGATGTT-AAAAAAAGAAGAGTTTTCTAT
GAATTCCTGTTTCTTAAAATAATTTTTGTCAATATAGATGTTA-TTTTCCTATAAAAATC
CATGCATGACGTTAACAAAGACTAGAAAAATTCAAAAATTGAAGATTATCATATATTATA
TCTTGTCGTCGTTGATGTATATTC----ATCGACCAAATTTTGGTCTCTACACATATGTA
TATATTGGCGTCGAAGCTTAAAAG--AAA--AAAAAA-AGTAAAAACCCTTATGGTCTAT
ATATAAATCTTGTTTTTATGGTACCAAAACCATATTCTAACTAATCGTAACGCAAGTGAT
CGTCTTTGCTTCAAATGTAAAGCTAGATAACCTGAACGAGTTTGGATGCTGGCATGCTGC
GACCTTGAAGTCGGTCCATTGGGTTTTTATTTGTACATACGGACAACATTAATTGCCCAT
GAGTTGCTAAAATCCTTCTCTGGGTCTTGTTACAGGCACCCTCTTCAAATTAGCCTCTAT
ATATTTTGCATGAAAATAGTCTGAGATTTCCCCGCAAATGATATTTGAATTGAAAATAA-
TTTTTTTCTAACCCCTAACCCCTAAACCCTAAACACTAAATTGCATGATCTCAATTTTTC
TGTTGAGCACATCTATCCAAAGATGTTAATTGAGCTGTTCAGATCTAAATGGGTGAAGTC
CAAATATGAACAAAACTAATGATACAAACTCAATAGCACCGTATCCAAATATGACCAAAC
TCAATAGCACCGTATCCAAATATGACCAAACTCAAATAAGACAATGATTAATTAGACAGT
GTATGGAACCTAAATATATAATATAATTTTCTATTTTCCGCAAAAACACATTTTCTGTCA
AACTCAAAGAATTGCA
>Cal-0
TGTAACGAAATTGAACTTTATTTATTCCACCAAGTCAAACCGAAAGAAATGAAATACATT
TATCAGCAACCCACTTTTGGGTTTCTCTCATATCCTTTCTATTCTATTGGGTTTAAATTT
AAATCAAACTAT-AAAAAAAAATGCCCTTGAACAAGAGTTAGCCATAAACACTTTTTTTT
AGCCATAAAAACTTAATCACTGATTAATTAACCGCAGAGCAAACCCTACGAATTTCTCCA
TTTGTCCCCGTCTTCACACCAATATTACTCATTTTAACCATTGACCTTGCGAACTGGACA
TTGAAGTTGCCTCTAGGTGCCATAAACTCTTGCACTATGGATCTTGTGGCCGGACTAGTC
CAAAGAACGTGATCGGATTGAAGAATTCCTCTGTTACGGCTGAGATTGATGAAATAAGAT
GTGTCAAAAGTGTTTCCACTTCCGGTGTCAAGATCAACACGTGCTGATCCGTCGCCGTTT
TGGGGACAAAGTCTTTGAAGTTGTGGTACAAATGTTTGGTCCATTGTTGGATCTGCTGTG
TTTCCGCTCGAGTTGAATATCCTGTTCGTGATAAACCCACATGCAGCTGTTCCGATCGTG
TGTCCTCCTCCTATTAATTCATATAGGTTCATCTTCAGTTTGATTAACAATATAATTGAA
--AAATATATATATGTAATATGTACACCGAAATAAAACTTAATTTTCTTTGAAAAATACG
AAAATGTTTGGTTTAAACATGAACCTGATCCTAGAGTTATCCTTATTCTTATGCAAATTA
AGTACGAGTGACA--ATAAACCATGCAGTGCACAACACTAACTATTAAAGTGAATATTCA
AAATATGAAAG-AAAAAA-ACACGTACGAGGAGTTTCCATCCAAACTAATGTATTGGATC
TATTCTGATTTCTAAACGGTG--ATATATAGGTTACATACCAACAAGAGTGACGAGATCG
CGAGTGTTGAGGCGAAAAGCGGAGAATTTCCTTTGTTGAATGGCTAGAGAGTCACTTGGA
GAAGGAAGATTGTTAACGTTCGATGCCAAGGAAACTCTTCCATCTCTACGTCCTGTTGGA
ACTTGCCAACTTTGTCCGTTTGTCTACATACA-CCCATGCAAATTAAAGCCAAACAAACG
TTAATTACTCTCTGTCCGCTTGTACATTATTTTTGTTTTTACTTTCTTTGTAACCAATAC
TAAGTTAATATTATAGAAGAAACCAAGTAAAACAAACATAAATGTTACACATAATTGTTT
GAAAATATAATATTATAAAATCTATA-TTTTTTTC--AAATATATGTTATGTAAGTTCTT
AAGTATCAACGTTTAGTTTGTAAACACAAAAC-CAAAGAAATGAAGAAACGTAATCTTTG
TATTTTGGCGTATATATACCTTGTAAAATTAGTTAATATAAAAC-AAAAAATTGTGTTGC
CTTTGTTAATCCTCTTTACTTACTCATATCTAAATACAAACACAAAATATTGGCATTTAA
AACAATCAAGACATAGTTCTTTGCTTATATATGATATATTGATTGTTGTATAATTAGTAT
ATATATAAACTTACGAGAGAAACCGAATCACGAGCCGCTAAGGCCAAGATATCAGCACAA
GAGACAACACCAGGACATGCTGCCTCGAGCTGCCTCTTGGCATCGTCAATGACCTCAAAA
CCATGGAGGTTAACGTTTGCGCCAGCGGTTCTTTCAGAGTTAGGTCCCGATAAAAGCACC
GAACCATCACAACCTTGGACAAAGCAATCATGGTTGTGCATTCTCAGTAACCCGGGTGCA
ACCTTTGGATCTGAACCAAAGTGAGATGCCACAGTGGTCCGAACAATTGTCTCGGCATTA
GGGCACGTAGTCGAGTAGAACCCGATCCTCGTACCTTGGCCATAAACGGCGATGAGACAA
CTAAGGAAGACTATGACCAAAGCAAATGATCGGACCAAGCCCATTTTTTCTTTTTG-TTG
GTTTGTGTTTTAGAT-AAGACCGCAAGTGTGTTTCGAGTTAGTAGATAGAGTTTGTTTTA
GATGCATGGAAAGTGATACGAGAACGTGAGTAACTTATAGAGGGATTGAGAAGTCAAATG
GTGATGTTGAAGTCAGCGAAAGGGGCTAGAGTGTTGAGGTAATTTGACAAAACGACGACG
TTGTAATCCAATTCAAAACTGAAAACCGCGTTATGTGATTGGTCATGAGCTGGCTTCGCG
CGTTGACGATTGCAGATCATGTTGGGTTTG-TTTTTTCTCTTTTGTTCGTTTCTATCAAA
CTAATTCCTAATTAATAGTGTGTAATCATTTATAATGAATGTGATTATAGAATATTGTTT
TAGCAGGCGTTAAACTTTGATTCAACTCTAATTCTTTATTAAGGAAACTCGTATTAGTGC
ATGATATTTTCATCTACAATGCACCGACTTTGGACTGGTTAATCGAATAAGTGTTAAAAT
ACTTTAGGAAAAGAAAAAGTGTTAAAATATCCAAAACATGAACATCCACTATTCAACAAA
AGTTCACTGACCGTCTCACAAAAGTGTTTAAATATCCAAAACATGAACATTCACTAATCA
CTATTCAACAAAAGTCCACGGACATCACTATTCAACAAAAGTCCACGGACCGATCCATCG
TGAGAGATTAGTGTATTGACCGGAACATATAGATAGTATAGTCTTTAACAAACAAACAAA
TAACAAAATAGTATAGTGGGTTTTCTTAATAATTAAGCTTTGTTTCTTTGACTGGTTCGG
TTTGTTTTGTTCGAATTTTAGTAATCTGGAAATGGAAGAATGATGTCGAATTTTTCAGTT
CGATTTTTTGGTAAAGATATATATTTCG---GATAAAGATCGGGTTCTACCCGCACCAGG
TTTGCTATATAGAATGATGTTGTGATGATAAAGATTAATTCTATACGTTTACTTTCATAA
CAGATTAATGACTAATGGCGACACGTTGATTGGTGGTGATCACTGATCAATAGCCAGAAC
TCATGCTGACTAAGACTAACCATCGTTGTTGGTCCATAGGAA-TTTTTTCTGCAATTAAT
TTTTATTTGAAACAATAAAAATTTGTAACAGAATAGTGACATATAACAAATAAAGAGTTT
TCTACTTGTCCCTTTAGGATATAATAAAGTCAGATGTT-AAAAAAAGAAGAGTTTTCTAT
GAATTCCTGTTTCTTAAAATAATTTTTGTCAATATAGATGTTA-TTTTCCTATAAAAATC
CATGCATGACGTTAACAAAGACTAGAAAAATTCAAAAATTGAAGATTATCATATATTATA
TCTTGTCGTCGTTGATGTATATTC----ATCGACCAAATTTTGGTCTCTACACATATGTA
TATATTGGCGTCGAAGCTTAAAAG--AAA--AAAAAA-AGTAAAAACCCTTATGGTCTAT
ATATAAATCTTGTTTTTATGGTACCAAAACCATATTCTAACTAATCGTAACGCAAGTGAT
CGTCTTTGCTTCAAATGTAAAGCTAGATAACCTGAACGAGTTTGGATGCTGGCATGCTGC
GACCTTGAAGTCGGTCCATTGGGTTTTTATTTGTACATACGGACAACATTAATTGCCCAT
GAGTTGCTAAAATCCTTCTCTGGGTCTTGTTACAGGCACCCTCTTCAAATTAGCCTCTAT
ATATTTTGCATGAAAATAGTCTGAGATTTCCCCGCAAATGATATTTGAATTGAAAATAA-
TTTTTTTCTAACCCCTAACCCCTAAACCCTAAACACTAAATTGCATGATCTCAATTTTTC
TGTTGAGCACATCTATCCAAAGATGTTAATTGAGCTGTTCAGATCTAAATGGGTGAAGTC
CAAATATGAACAAAACTAATGATACAAACTCAATAGCACCGTATCCAAATATGACCAAAC
TCAATAGCACCGTATCCAAATATGACCAAACTCAAATAAGACAATGATTAATTAGACAGT
GTATGGAACCTAAATATATAATATAATTTTCTATTTTCCGCAAAAACACATTTTCTGTCA
AACTCAAAGAATTGCA
>Can-0
TGTAACGAAATTGAACTTTATTTATTCCACCAAGTCAAACCGAAAGAAATGAAATACATT
TATCAGCAACCCACTTTTGGGTTTCTCTCATATCCTTTCTATTCTATTGGGTTTAAATTT
AAATCAAACTAT--AAAAAAAATGCCCTTGAACAAGAGTTAGCCATAAACACTTTTTTTT
AGCCATAAAAACTTAATCACTGATTAATTAACCGCAGAGCAAACCCTACGAATTTCTCCA
TTTGTCCCCGTCTTCACACCAATATTACTCATTTTAACCATTGACCTTGCGAACTGGACA
TTGAAGTTGCCTCTAGGTGCCATAAACTCTTGCACTATGGATCTTGTGGCCGGACTAGTC
CAAAGAACGTGATCGGATTGAAGAATTCCTCTGTTACGGCTGAGGTTGATGAAATAAGAT
GTGTCAAAAGTGTTTCCACTTCCGGTGTCAAGATCAACACGTGCTGATCCGTCGCCGTTT
TGGGGACAAAGTCTTTGAAGTTGTGGTACAAATGTTTGGTCCATTGTTGGATCTGCTGTG
TTTCCGCTCGAGTTGAATATCCTGTTTGTGATAAACCCACATGCAGCTGTTCCGATCGTG
TGTCCTCCTCCTATTAATTCATATAGGTTCATCTTCAGTTTGATTAACAATATAATTGAA
--AAATATATATATGTAATATGTACACCGAAATAAAACTTAATTTTCTTTGAAAAATACG
AAAATGTTTGGTTTAAACATGAACCTGATCCTAGAGTTATCCTTATTCTTATGCAAATTA
AGTACGAGTGACA--ATAAACCATGCAGTGCACAACACTAACTATTAAAGTGAATATTCA
AAATATGAAAG-AAAAAA-ACACGTACGAGGAGTTTCCATCCAAACTAATGTATTGGATC
TATTCTGATTTCTAAACGGTG--ATATATAGGTTACATACCAACAAGAGTGACGAGATCG
CGAGTGTTGAGGCGAAAAGCGGAGAATTTCCTTTGTTGAATGGCTAGAGAGTCACTTGGA
GAAGGAAGATTGTTAACGTTCGATGCCAAGGAAACTCTTCCATCTCTACGTCCTGTTGGA
ACTTGCCAACTTTGTCCGTTTGTCTACATACA-CCCATGCAAATTAAAGCCAAACAAACG
TTAATTACTCTCTGTCCGCTTGTACATTATTTTTGTTTTTACTTTCTTTGTAACCAATAC
TAAGTTAATATTATAGAAGAAACCAAGTAAAACAAACATAAATGTTACACATAATTGTTT
GAAAATCTAATATTATAAAATCTCTA--TTTTTTC--AAATATATGTTATGTAAGTTCTT
AAGTATCAACGTTTAGTTTGTAAACACAAAAC-CAAAGAAATGAAGAAACGTAATCTTTG
TATTTTGGCGTATATATACCTTGTAAAATTAGTTAATATAAAAC-AAAAAATTGTGTTGC
CTTTGTTAATCCTCTTTATTTACTCATATCTAAATACAAACACAAAATATTGGCATTTAA
AACAATCAAGACATAGTTCTTTGCTTATATATGATATATTGATTGTTGTATAATTAGTAT
ATATATAAACTTACGAGAGAAACCGAATCACGAGCCGCTAAGGCCAAGATATCAGCACAA
GAGACAACACCAGGACATGCTGCCTCGAGCTGCCTCTTGGCATCGTCAATGACCTCAAAA
CCATGGAGGTTAACGTTTGCGCCAGCGGTTCTTTCAGAGTTAGGTCCCGATAAAAGCACC
GAACCATCACAACCTTGGACAAAGCAATCATGGTTGTGCATTCTCAGTAACCCGGGTGCA
ACCTTTGGATCTGAACCAAAGTGAGATGCCACAGTGGTCCGAACAATTGTCTCGGCATTA
GGGCACGTAGTCGAGTAGAACCCGATCCTCGTACCTTGGCCATAAACGGCGATGAGACAA
CTAAGGAAGACTATGACCAAAGCAAATGATCGGACCAAGCCCATTTTTTCTTTTTG-TTG
GTTTGTGTTTTAGAT-AAGACCGCAAGTGTGTTTCGAGTTAGTAGATAGAGTTTGTTTTA
GATGCATGGAAAGTGATACGAGAACGTGAGTAACTTATAGAGGGATTGAGAAGTCAAATG
GTGATGTTGAAGTCAGCGAAAGGGGCTAGAGTGTTGAGGTAATTTGACAAAACGACGACG
TTGTAATCCAATTCAAAACTGAAAACCGCGTTATGTGATTGGTCATGAGCTGGCTTCTCG
CGTTGACGATTGCAGATCATGTTGGGTTTG-TTTTTTCTCTTTTGTTCGTTTCTATCAAA
TTAATTCCTAATTAATAGTGTGTAATCATTTATAATGAATGTGATTATAGAATATTGTTT
TAGCAGGCGTTAAACTTTGATTCAACTCTAATTCTTTATTAAGAAAACTCGTATTAGTGC
ATGATATTTTCATCTACAATGCACCGACTTTGGACTGGTTAATCGAATAAGTGTTAAAAT
ACTTTAGGAAAAGAAAAAGTGTTAAAATATCCAAAACATGAACATCCACTATTCAACAAA
AGTTCACTGACCGTCTCACAAAAGTGTTAAAATATCCAAAACATGAACATTCACTAATCA
CTATTCAACAAAAGTCCACGGACATCACTATTCAACAAAAGTCCACGGACCGATCCATCG
TGAGAGATTAGTGTATTGACCGGAACATATAGATAGTATAGTCTTTAACAAACAAACAAA
TAACAAAATAGTATAGTGGGTTTTCTTAATAATTAAGCTTTGTTTCTTTGACTGGTTCGG
TTTGTTTTGTTCGAATTTTAGTAATCTGGAAATGGAAGAATGATGTCGAATTTTTCAGTT
CGATTTTTTGGTAAAGATATATATTTCG---GATAAAGATCGGGTTCTACCCGCACCAGG
TTTGCTATATAGAATGATGTTGTGATGATAAAGATTAATTCTATACGTTTACTTTCATAA
CAGATTAATGACTAATGGCGACACGTTGATTGGTGGTGATCACTGATCAATAGCCAGAAC
TCATGCTGACTAAGACTAACCATCGTTGTTGGTCCATAGGAA-TTTTTTCTGCAATTAAT
TTTTATTTGAAACAATAAAAATTTGTAACAGAATAGTGACATATAACAAATAAAGAGTTT
TCTACTTGTCCCTTTAGGATATAATAAAGTCAGATGTT-AAAAAAAGAAGAGTTTTCTAT
GAATTCCTGTTTCTTAAAATAATTTTTGTCAATATAGATGTTA-TTTTCCTATAAAAATC
CATGCATGACGTTAACAAAGACTAGAAAAATTCAAAAATTGAAGATTATCATATATTATA
TCTTGTCGTCGTTGATGTATATTC----ATCGACCAAATTTTGGTCTCTACACATATGTA
TATATTGGCGTCGAAGCTTAAAAG--AAA--AAAAA--AGTAAAAACCCTTATGGTCTAT
ATATAAATCTTGTTTTTATGGTACCAAAACCATATTCTAACTAATCGTAACGCAAGTGAT
CGTCTTTGCTTCAAATGTAAAGCTAGATAACCTGAACGAGTTTGGATGCTGGCATGCTGC
GACCTTGAAGTCGGTCCATTGGGTTTTTATTTGTACATACGGACAACATTAATTGCCCAT
GAGTTGCTAAAATCCTTCTCTGGGTCTTGTTACAGGCACCCTCTTCAAATTAGCCTCNNN
NTATTTTGCATGAAAATAGTCTGAGATTTCCCCGCAAATGATATTTGAATTGGAAATAA-
TTTTTCTCTAATCCCTAACCCCTAAACCCTAAACACTAAATTGCATGATCTCAATTTTTC
TGTTGAGCACATCTATCCAAAGATGTTAATTAAGCTGTTCAGATCTAAATGGGTGAAGTC
CAAATATGAACAAAACTAATGATACAAACTCAATAGCACCGTATCCAAATATGACCAAAC
TCAATAGCACCGTATCCAAATATGACCAAACTCAAATAAGACAATGATTAATTAGACAGT
GTATAGAACCTAAATATATAATATAATTTTCTATTTTCCGCAAAAACACATTTTCTGTCA
AACTCAAAGAATTGCA
>Castelfed-1
TGTAACGAAATTGAACTTTATTTATTCCACCAAGTCAAACCGAAAGAAATGAAATACATT
TATCAGCAACCCACTTTTGGGTTTCTCTCATATCCTTTCTATTCTATTGGGTTTAAATTT
AAATCAAACTAT--AAAAAAAATGCCCTTGAACAAGAGTTAGCCATAAACACTTTTTTTT
AGCCATAAAAACTTAATCACTGATTAATTAACCGCAGAGCAAACCCTACGAATTTCTCCA
TTTGTCCCCGTCTTCACACCAATATTACTCATTTTAACCATTGACCTTGCGAACTGGACA
TTGAAGTTGCCTCTAGGTGCCATAAACTCTTGCACTATGGATCTTGTGGCCGGACTAGTC
CAAAGAACGTGGTCGGATTGAAGAATTCCTCTGTTACGGCTGAGATTGATGAAATAAGAT
GTGTCAAAAGTGTTTCCACTTCCGGTGTCAAGATCAACACGTGCTGATCCGTCGCCGTTT
TGGGGACAAAGTCTTTGAAGTTGTGGTACAAATGTTTGGTCCATTGTTGGATCTGCTGTG
TTTCCGCTCGAGTTGAATATCCTGTTTGTGATAAACCCACATGCAGCTGTTCCGATCGTG
TGTCCTCCTCCTATTAATTCATATAGGTTCATCTTCAGTTTGATTAACAATATAATTGAA
--AAATATATATATATAATATGTACACCGAAATAAAACTTAATTTTCTTTGAAAAATACG
AAAATGTTTGGTTTAAACATGAACCTGATCCTAGAGTTATCCTTATTCTTATGCAAATTA
AGTACGAGTGACA--ATAAACCATGCAGTGCACAACACTAACTATTAAAGTGAATATTCA
AAATATGAAAG-AAAAAA-ACACGTACGAGGAGTTTCCATCCAAACTAATGTATTGGATC
TATTCTGATTTCTTAACGGTG--ATATATAGGTTACTTACCAACAAGAGCGACGAGATCG
CGAGTGTTGAGGCGAAAAGCGGAGAATTTCCTTTGTTGAATAGCTAGAGAGTCACTTGGA
GAAGGAAGATTGTTAACGTTCGATGCCAAGGAAACTCTTCCATCTCTACGTCCTGTTGGA
ACTTGCCAACTTTGTCCGTTTGTCTACATACA-CCCATGCAAAGCCAAGCCAAACAAACG
TTAATTACTCTCTGTCCGCTTGCACATTATTTTTGTTTTTACTTTCTTTGTTACCTATAC
TAATTTAATCTTATAGATGAAACCAAGTAAAACAAACATAAATGTTACACATAATTGTTT
GAAAATCTAATATTATAAAATCTATA-TTTTTTAA--AAATATATGTTATGTAAGTTCTT
AAGTATCAACGTTTAGTTTGTAAACACAAAAC-CAAAGAAATGAAGATACGTAATCTTTG
TATTTTGGCGTATATATACCTTGTAAAATTAGTTAATATAAAAC-AAAAAAATGTGCTGC
CTTTTTTAATCCTCTTTACTTACTCATATCTAAATACAAACACAAAATATTGGCATTTAA
AACAATCAAGACATAGTTCTTTGCTTATATATGATATATTGATAGTTGTATAATTAGTAT
ATATATAAACTTACGAGAGCAACGGAATCACGAGCCGCTAAGGCCAAGATATCAGCACAA
GAGACAACACCAGGACATGCAGCCTCGAGCTGCCTCTTGGCATCGTCAATGACCTCAAAA
CCATGGAGGTTAACGTTTGCGCCAGCGGTTCTTTCAGAGTTAGGTCCCGATAAAAGCACC
GAACCATCACAACCTTGGACAAAGCAATCATGGTTGTGCATTCTCAGTAACCCGGGTGCA
ACCTTTGGATCTGAACCAAAGTGAGATGCCACAGTGGTCCGAACAATTGTCTCGGCATTA
GGGCACGTAGTCGAGTAGAACCCGATCCTCGTACCTTGGCCATAAACGGCGATGAGACAA
CTAAGGAAGACTATGACCAAAGCAAATGATCGGACCAAGCCCATTTTTTCTTTTTG-TTG
GTTTGTGTTTTAGAT-AAGACCGCAAGTGTGTTTCGAGTTAGTAGATAGAGTTTGTTTTA
GATGCATGGAAAGTGATACGAGAACGTGAGTAACTTATAGAGGGATTGAGAAGTCAAATG
GTGATGTTGAAGTCAGCGAAAGGGGCTAGAGTGTTGAGGTAATTTGACGAAACGACGACG
TTGTAATCCAATTCAAAACTGAAAACCGCGTTATGTGATTGGTCATGAGCTGGCTTCGCG
CGTTGACGATTGCAGATCATGTTGGGTTTG-TTTTTTCTCTTTTGTTCGTTTCTATCAAA
TTAATTCCTAATTAATAGTGTGTAATCATTTATAATGAATGTGATTATAGAATATTGTTT
TAGCAGGCGTTAAACTTTGATTCAACTCTAATTCTTTATTAAGAAAACTCGTATTAGTGC
ATGATATTTTCATCTACAATGCACCGACTTTGGACTGGTTAATCGAATAAGTGTTAAAAT
ACTTTAGGAAAAGAAAAAGTGTTAAAATATCCAAAACATGAACATCCACTATTCAACAAA
AGTTCACTGACCGTCTCACAAAAGTGTTAAAATATCCAAAACATGAACATTCACTAATCA
CTATTCAACAAAAGTCCACGGACATCACTATTCAACAAAAGTCCACGGACCGATCCATCG
TGAGAGATTAGTGTATTGACCGGAACATATAGATAGTATAGTCTTTAACAAACAAACAAA
TAACAAAATAGTATAGTGGGTTTTCTTAATAATTAAGCTTTGTTTCTTTGACTGGTTCGG
TTTGTTTTGTTCGAATTTTAGTAATCTGGAAATGGAAGAATGATGTCGAATTTTTCAGTT
CGATTTTTTGGTAAAGATATATATTTCG---GATAAAGATCGGGTTCTACCCGCACCAGG
TTTGCTATATAGAATGATGTTGTGATGATAAAGATTAATTCTATACGTTTACTTTCATAA
CAGATTAATGACTAATGGCGACACGTTGATTGGTGGTGATCACTGATCAATAGCCAGAAC
TCATGCTGACTAAGACTAACCATCGTTGTTGGTCCATAGGAA-TTTTTTCTGCAATTAAT
TTTTATTTGAAACAATAAAAATTTGTAACAGAATAGTGACATATAACAAATAAAGAGTTT
TCTACTTGTCCCTTTAGGATATAATAAAGTCAGATGTT-AAAAAAAGAAGAGTTTTCTAT
GAATTCCTGTTTCTTAAAATAATTTTTGTCAATATAGATGTTA-TTTTCCTATAAAAATC
CATGCATGACGTTAACAAAGACTAGAAAAATTCAAAAATTGAAGATTATCATATATTATA
TCTTGTCGTCGTTGATGTATATTC----ATCGACCAAATTTTGGTCTCTACACATATGTA
TATATTGGCGTCGAAGCTTAAAAG--AAA--AAAAA--AGTAAAAACCCTTATGGTCTAT
ATATAAATCTTGTTTTTATGGTACCAAAACCATATTCTAACTAATCGTAACGCAAGTGAT
CGTCTTTGCTTCAAATGTAAAGCTAGATAACCTGAACGAGTTTGGATGCTGGCATGCTGC
GACCTTGAAGTCGGTCCATTCGGTTTTTATTTGTACATACGGACAACATTAATTGCCCAT
GAGTTGCTAAAATCCTTCTCTGGGTCTTGTTACAGGCACCCTCTTCAAATTAGCCTCTAT
ATATTTTGCATGAAAATAGTCTGAGATTTCCCCGCAAATGATATTTGAATTGGAAATAA-
TTTTTCTCTAACCCCTAACCCCTAAACCCTAAACACTAAATTGCATGATCTCAATTTTTC
TGTTGAGCACATCTATCCAAAGATGTTAATTGAGCTGTTCAGATCTAAATGGGTGAAGTC
CAAATATGAACAAAACTAATGATACAAACTCAATAGCACCGTATCCAAATATGACCAAAC
TCAATAGCACCGTATCCAAATATGACCAAACTCAAATAAGACAATGATTAATTAGACAGT
GTATGGAACCTAAATATATAATATAATTTTCTATTTTCCGCAAAAACACATTTTCTGTCA
AACTCAAAGAATTGCA
>Castelfed-4.1
TGTAACGAAATTGAACTTTATTTATTCCACCAAGTCAAACCGAAAGAAATGAAATACATT
TATCAGCAACCCACTTTTGGGTTTCTCTCATATCCTTTCTATTCTATTGGGTTTAAATTT
AAATCAAACTAT--AAAAAAAATGCCCTTGAACAAGAGTTAGCCATAAACACTTTTTTTT
AGCCATAAAAACTTAATCACTGATTAATTAACCGCAGAGCAAACCCTACGAATTTCTCCA
TTTGTCCCCGTCTTCACACCAATATTACTCATTTTAACCATTGACCTTGCGAACTGGACA
TTGAAGTTGCCTCTAGGTGCCATAAACTCTTGCACTATGGATCTTGTGGCCGGACTAGTC
CAAAGAACGTGATCGGATTGAAGAATTCCTCTGTTACGGCTGAGATTGATGAAATAAGAT
GTGTCAAAAGTGTTTCCACTTCCGGTGTCAAGATCAACACGTGCTGATCCGTCGCCGTTT
TGGGGACAAAGTCTTTGAAGTTGTGGTACAAATGTTTGGTCCATTGTTGGATCTGCTGTG
TTTCCGCTCGAGTTGAATATCCTGTTCGTGATAAACCCACATGCAGCTGTTCCGATCGTG
TGTCCTCCTCCTATTAATTCATATAGGTTCATCTTCAGTTTGATTAATTATATAATTGAA
--ATATATATATATGTAATATGTATACCAAATTAAAACTTAATTTTCTTTGAAAAATACG
AAAACGTTTGGTTTAAACATGAACCTGATCCTAGAGTTATCCTTATTCTTATGCAAATTA
AGTACGAGTGACA--ATAAACCATGCAGTGCACAACACTAACTATTAAAGTGAAGATTCA
AAATATGAAA--AAAAAA-ACACGTGCGAGGAGTTTCCATCCAAACTAATGTATTGGATC
TATTCTGATTTCTAAACGGTG--ATATATAAGTTACATACCAACAAGAGTGACGAGATCG
CGAGTGTTGAGGCGAAAAGCGGCGAATTTCCTTTGTTGAATGGCTAGAGAGTCACTTGGA
GAAGGAAGATTGTTAACGTTCGATGCCAAGGAAACTCTTCCATCTCTACGTCCTGTTGGG
ACTTGCCAACTTTGTCCGTTTGTCTACATACA-CCCATGCAAATTAAAGCCAAACAAATG
TTAATTACTCTCTGTCCGCTTGCACATTATTTTTGTTTTTACTTTCTTTGTTACCTATAC
TAATTTAATCTTATAGATGAAACCAAGTAAAACAAACATAAATGTTACACATAATTGTTT
GAAAATCTAATATTATAAAATCTCTA-TTTTTTTC--AAATATATGTTATGTAAGTTCTT
AAGTATCAACGTTTAGTTTGTAAACACAAAAC-CAAAGAAATGAAGAAACGTAATCTATG
TATTTTGGCGTATATATACCTTGTAAAATTAGTTAATATAAAAC-AAAAAATTGTGTTGC
CTTTGTTAATCCTCTTTACTTACTCATATCTAAATACAAACACCAAATATTGGCATTTTA
AACAATCAAGACATAGTTCTTTGCTTATGTATGATATATTGATAGTTGTATAATTAGTAT
ATATATAAACTTACGAGAGCAACGGAATCACGAGCCGCTAAGGCCAATATATCAGCACAA
GAGACAACACCAGGACATGCTGCCTCGAGCTGCCTCTTGGCATCGTCAATGACTTCAAAA
CCATGAAGGTTAACGTTTGCGCCAGCGGTTCTTTCAGAGTTAGGTCCCGATAATAGCACC
GAACCATCACAACCTTGGACAAAGCAATCATGGTTGTGCATTCTCAGTAACCCCGGTGCA
ACCTTTGGATCTGAACTAAAGTGAGATGCTACAGTGGTCCGAACAATCGTCTCGGCATTA
GGGCACGTGGTCGAGTAGAACCCGATCCTCGTACCTTGGCCATACACCGCGATGAGACAA
CTAAGGAAGACTAAGAACAAAGCAAATGATCTGACCAAGCCCA-TTTTTCTTTTTG-TTG
GTTTGTGTTTTAGAT-AAGATCGCAAGTGTGTTTCGAGTTAGTAGATAGAGTTTGTTTTA
GATGCATGGAAAGTGATACGAGAATGCGAGTAACTTATAGAGGGATTGAGAAGTCAAATG
GTGATGTTGAAGTCAGCGAAAGGGGCTAGAGTGTTGAGGTAATTTGACGAAACGACGACG
TTGTAATCCAATTCAAAACTGAAAACCGCGTTATGTGATTGGTCATGAGCTGGCTTCGCG
CGTTGACGATTGCAGATCATGTTGGGTTTG-TTTTTTCTCTTTTGTTCGTTTCTATCAAA
TTAATTCCTAATTAATAGTGTGTAATCATTTATAATGAATGTGATTATAGAATATTGTTT
TAGCAGGCGTTAAACTTTGATTCAACTCTAATTCTTTATTAAGAAAACTCGTATTAGTGC
ATGATATTTTCATCTACAATGCACCGACTTTGGACTGGTTAATCGAATAAGTGTTAAAAT
ACTTTAGGAAAAGAAAAAGTGTTAAAATATCCAAAACATGAACATTCACTATTCAACAAA
AGTTCACTGACCATCTCACAAAAGTGTTAAAATATCCAAAACATGAACATTCACTAATCA
CTATTCAACAAAAGTCCACGGACATCACTATTCAACAAAAGTCCACGGACCGATCCATCG
TGAGAGATTAGTGTATTGACCGGAACATATAGATAGTATAGTCTTTAACAAACAAACAAA
TAACAAAATAGTATAGTGGGTTTTCTTAATAATTAAGCTTTGTTTCTTTGACTGGTTCGG
TTTGTTTTGTTCGAATTTTAGTAATCTGGAAATGGAAGAATGATGTCGAATTTTTCAGTT
CGATTTTTTGGTAAAGATATATATTTCC---GATCAAGATCGGGTTCTACCCGCACCAGG
TTTGCTATATAGAATGATGTTGTGATGATAAAGATTAATTCTATACGTTTACTTTCATAA
CAGATTAATGACTAATGGCGACACGTTGATTGGTGGTGATCACTGATCAATAGCCAGAAC
TCATGCTGACTAAGACTAACCATCGTTGTTGGTCCATAGGAA-TTTTTTCTGCAATTAAT
TTTTATTTGAAACAATAAAAATTTGTAACAGAATAGTGACATATAACAAATAAAGAGTTT
TCTACTTGTCCCTTTAGGATATAATAAAGTCAGATGTT-AAAAAAAGAAGAGTTTTCTAT
GAATTCCTGTTTCTTAAAATAATTTTTGTCAATATAGATGTTA-TTTTCCTATAAAAATC
CATGCATGACGTTAACAAAGACTAGAAAAATTCAAAAATTGAAGATTATCATATATTATA
TCTTGTCGTCGTTGATGTATATTC----ATCGACCAAATTTTGGTCTCTACACATATGTA
TATATTGGCGTCGAAGCTTAAAAG--AAA--AAAAA--AGTAAAAACCCTTATGGTCTAT
ATATAAATCTTGTTTTTATGGTACCAAAACCATATTCTAACTAATCGTAACGCAAGTGAT
CGTCTTTGCTTCAAATGTAAAGCTAGATAACCTGAACGAGTTTGGATGCTGGCATGCTGC
GACCTTGAAGTCGGTCCATTGGGTTTTTATTTGTACATACGGACAACATTAATTGCCCAT
GAGTTGCTAAAATCCTTCTCTGGGTCTTGTTACAGGCACCCTCTTCAAATTAGCCTCTAT
ATATTTTGCATGAAAATAGTCTGAGATTTCCCTGCAAATGATATTTGAATTGGAAATAA-
TTTTTCTCTAACCCCTAACCCCTAAACCCTAAACACTAAATTGCATGATCTCAATTTTTC
TGTTGAGCACATCTATCCAAAGATGTTAATTGAGCTGTTCAGATCTAAATGGGTGAAGTC
CAAATATGAACAAAACTAATGATACAAACTCAATAGCACCGTATCCAAATATGACCAAAC
TCAATAGCACCGTATCCAAATATGACCAAACTCAAATAAGACAATGATTAATTAGACAGT
GTATGGAACCTAAATATATAATATAATTTTCTATTTTCCGCAAAAACACATTTTCTGTCA
AACTCAAAGAATTGCA
>Castelfed-4.2
TGTAACGAAATTGAACTTTATTTATTCCACCAAGTCAAACCGAAAGAAATGAAATACATT
TATCAGCAACCCACTTTTGGGTTTCTCTCATATCCTTTCTATTCTATTGGGTTTAAATTT
AAATCAAACTAT--AAAAAAAATGCCCTTGAACAAGAGTTAGCCATAAACACTTTTTTTT
AGCCATAAAAACTTAATCACTGATTAATTAACCGCAGAGCAAACCCTACGAATTTCTCCA
TTTGTCCCCGTCTTCACACCAATATTACTCATTTTAACCATTGACCTTGCGAACTGGACA
TTGAAGTTGCCTCTAGGTGCCATAAACTCTTGCACTATGGATCTTGTGGCCGGACTAGTC
CAAAGAACGTGATCGGATTGAAGAATTCCTCTGTTACGGCTGAGATTGATGAAATAAGAT
GTGTCAAAAGTGTTTCCACTTCCGGTGTCAAGATCAACACGTGCTGATCCGTCGCCGTTT
TGGGGACAAAGTCTTTGAAGTTGTGGTACAAATGTTTGGTCCATTGTTGGATCTGCTGTG
TTTCCGCTCGAGTTGAATATCCTGTTCGTGATAAACCCACATGCAGCTGTTCCGATCGTG
TGTCCTCCTCCTATTAATTCATATAGGTTCATCTTCAGTTTGATTAATTATATAATTGAA
--ATATATATATATGTAATATGTATACCAAATTAAAACTTAATTTTCTTTGAAAAATACG
AAAACGTTTGGTTTAAACATGAACCTGATCCTAGAGTTATCCTTATTCTTATGCAAATTA
AGTACGAGTGACA--ATAAACCATGCAGTGCACAACACTAACTATTAAAGTGAAGATTCA
AAATATGAAA--AAAAAA-ACACGTGCGAGGAGTTTCCATCCAAACTAATGTATTGGATC
TATTCTGATTTCTAAACGGTG--ATATATAAGTTACATACCAACAAGAGTGACGAGATCG
CGAGTGTTGAGGCGAAAAGCGGCGAATTTCCTTTGTTGAATGGCTAGAGAGTCACTTGGA
GAAGGAAGATTGTTAACGTTCGATGCCAAGGAAACTCTTCCATCTCTACGTCCTGTTGGG
ACTTGCCAACTTTGTCCGTTTGTCTACATACA-CCCATGCAAAGCAAAGCCAAACAAACG
TTAA-TACTCTCTGTCCGCTTGCACATTATTTTTGTTTTTACTTTCTTTGTTACCTATAC
TAATTTAATCTTATAGATGAAACCAAGTAAAACAAACATAAATGTTACACATAATTGTTT
GAAAATCTAATATTATAAAATCTCTA-TTTTTTTC--AAATATATGTTATGTAAGTTCTT
AAGTATCAACGTTTAGTTTGTAAACACAAAAC-CAAAGAAATGAAGAAACGTAATCTATG
TATTTTGGCGTATATATACCTTGTAAAATTAGTTAATATAAAAC-AAAAAATTGTGTTGC
CTTTGTTAATCCTCTTTACTTACTCATATCTAAATACAAACACCAAATATTGGCATTTTA
AACAATCAAGACATAGTTCTTTGCTTATGTATGATATATTGATAGTTGTATAATTAGTAT
ATATATAAACTTACGAGAGCAACGGAATCACGAGCCGCTAAGGCCAATATATCAGCACAA
GAGACAACACCAGGACATGCTGCCTCGAGCTGCCTCTTGGCATCGTCAATGACTTCAAAA
CCATGAAGGTTAACGTTTGCGCCAGCGGTTCTTTCAGAGTTAGGTCCCGATAATAGCACC
GAACCATCACAACCTTGGACAAAGCAATCATGGTTGTGCATTCTCAGTAACCCCGGTGCA
ACCTTTGGATCTGAACTAAAGTGAGATGCCACAGTGGTCCGAACAATCGTCTCGGCATTA
GGGCACGTGGTCGAGTAGAACCCGATCCTCGTACCTTGGCCATACACCGCGATGAGACAA
CTAAGGAAGACTAAGAACAAAGCAAATGATCTGACCAAGCCCA-TTTTTCTTTTTG-TTG
GTTTGTGTTTTAGAT-AAGATCGCAAGTGTGTTTCGAGTTAGTAGATAGAGTTTGTTTTA
GATGCATGGAAAGTGATACGAGAATGCGAGTAACTTATAGAGGGATTGAGAAGTCAAATG
GTGATGTTGAAGTCAGCGAAAGGGGCTAGAGTGTTGAGGTAATTTGACGAAACGACGACG
TTGTAATCCAATTCAAAACTGAAAACCGCGTTATGTGATTGGTCATGAGCTGGCTTCGCG
CGTTGACGATTGCAGATCATGTTGGGTTTG-TTTTTTCTCTTTTGTTCGTTTCTATCAAA
TTAATTCCTAATTAATAGTGTGTAATCATTTATAATGAATGTGATTATAGAATATTGTTT
TAGCAGGCGTTAAACTTTGATTCAACTCTAATTCTTTATTAAGAAAACTCGTATTAGTGC
ATGATATTTTCATCTACAATGCACCGACTTTGGACTGGTTAATCGAATAAGTGTTAAAAT
ACTTTAGGAAAAGAAAAAGTGTTAAAATATCCAAAACATGAACATTCACTATTCAACAAA
AGTTCACTGACCATCTCACAAAAGTGTTAAAATATCCAAAACATGAACATTCACTAATCA
CTATTCAACAAAAGTCCACGGACATCACTATTCAACAAAAGTCCACGGACCGATCCATCG
TGAGAGATTAGTGTATTGACCGGAACATATAGATAGTATAGTCTTTAACAAACAAACAAA
TAACAAAATAGTATAGTGGGTTTTCTTAATAATTAAGCTTTGTTTCTTTGACTGGTTCGG
TTTGTTTTGTTCGAATTTTAGTAATCTGGAAATGGAAGAATGATGTCGAATTTTTCAGTT
CGATTTTTTGGTAAAGATATATATTTCG---GTTCGAGATCGGGTTCTACCCGCACCAGG
TTTGCTATATAGAATGATGTTGTGATGATAAAGATTAATTCTATACGTTTACTTTCATAA
CAGATTAATGACTAATGGCGACACGTTGATTGGTGGTGATCACTGATCAATAGCCAGAAC
TCATGCTGACTAAGACTAACCATCGTTGTTGGTCCATAGGAA-TTTTTTCTGCAATTAAT
TTTTATTTGAAACAATAAAAATTTGTAACAGAATAGTGACATATAACAAATAAAGAGTTT
TCTACTTGTCCCTTTAGGATATAATAAAGTCAGATGTT-AAAAAAAGAAGAGTTTTCTAT
GAATTCCTGTTTCTTAAAATAATTTTTGTCAATATAGATGTTA-TTTTCCTATAAAAATC
CATGCATGACGTTAACAAAGACTAGAAAAATTCAAAAATTGAAGATTATCATATATTATA
TCTTGTCGTCGTTGATGTATATTC----ATCGACCAAATTTTGGTCTCTACACATATGTA
TATATTGGCGTCGAAGCTTAAAAG--AAA--AAAAA--AGTAAAAACCCTTATGGTCTAT
ATATAAATCTTGTTTTTATGGTACCAAAACCATATTCTAACTAATCGTAACGCAAGTGAT
CGTCTTTGCTTCAAATGTAAAGCTAGATAACCTGAACGAGTTTGGATGCTGGCATGCTGC
GACCTTGAAGTCGGTCCATTGGGTTTTTATTTGTACATACGGACAACATTAATTGCCCAT
GAGTTGCTAAAATCCTTCTCTGGGTCTTGTTACAGGCACCCTCTTCAAATTAGCCTCTAT
ATATTTTGCATGAAAATAGTCTGAGATTTCCCTGCAAATGATATTTGAATTGGAAATAA-
TTTTTCTCTAACCCCTAACCCCTAAACCCTAAACACTAAATTGCATGATCTCAATTTTTC
TGTTGAGCACATCTATCCAAAGATGTTAATTGAGCTGTTCAGATCTAAATGGGTGAAGTC
CAAATATGAACAAAACTAATGATACAAACTCAATAGCACCGTATCCAAATATGACCAAAC
TCAATAGCACCGTATCCAAATATGACCAAACTCAAATAAGACAATGATTAATTAGACAGT
GTATGGAACCTAAATATATAATATAATTTTCTATTTTCCGCAAAAACACATTTTCTGTCA
AACTCAAAGAATTGCA
>Cdm-0
TGTAACGAAATTGAACTTTATTTATTCCACCAAGTCAAACCGAAAGAAATGAAATACATT
TATCAGCAACCCACTTTTGGGTTTCTCTCATATCCTTTCTATTCTATTGGGTTTAAATTT
AAATCAAACTAT--AAAAAAAATGCCCTTGAACAAGAGTTAGCCATAAACACTTTTTTTT
AGCCATAAAAACTTAATCACTGATTAATTAACCGCAGAGCAAACCCTACGAATTTCTCCA
TTTGTCCCCGTCTTCACACCAATATTACTCATTTTAACCATTGACCTTGCGAACTGGACA
TTGAAGTTGCCTCTAGGTGCCATAAACTCTTGCACTATGGATCTTGTGGCCGGACTAGTC
CAAAGAACGTGGTCGGATTGAAGAATTCCTCTGTTACGGCTGAGATTGATGAAATAAGAT
GTGTCAAAAGTGTTTCCACTTCCGGTGTCAAGATCAACACGTGCTGATCCGTCGCCGTTT
TGGGGACAAAGTCTTTGAAGTTGTGGTACAAATGTTTGGTCCATTGTTGGATCTGCTGTG
TTTCCGCTCGAGTTGAATATCCTGTTCGTGATAAACCCACATGCAGCTGTTCCGATCGTG
TGTCCTCCTCCTATTAATTCATATAGGTTCATCTTCAGTTTGATTAATTATATAATTGAA
--AAATATATATATGTAATATGTATACCAAATTAAAACTTAATTTTCTTTGAAAAATACG
AAAACGTTTGGTTTAAACATGAACCTGATCCTAGAGTTATCCTTATTCTTATGCAAATTA
AGTACGAGTGACA--ATAAACCATGCAGTGCACAACACTAACTATTAAAGTGAAGATTCA
AAATATGAAAG-AAAAAA-ACACGTACGAGGAGTTTCCATCCAAACTAATGTATTGGATC
TATTATGATTTCTAAACGGTG--ATATATAGGTTACATACCAACAAGAGTGACGAGATCG
CGAGTGTTGAGGCGAAAAGCGGCGAATTTCCTTTGTTGAATGGCTAGAGAGTCACTTGGA
GAAGGAAGATTGTTAACGTTCGATGCCAAGGAAACTCTTCCATCTCTACGTCCTGTTGGG
ACTTGCCAACTTTGTCCGTTTGTCTACATACA-CCCATGCAAAGCAAAGCCAAACAAACG
TTAA-TACTCTCTGTCCGCTTGCACATTATTTTTGTTTTTACTTTCTTTGTTACCTATAC
TAATTTAATCTTATAGATGAAACCAAGTAAAACAAACATAAATGTTACACATAATTGTTT
GAAAATCTAATATTATAAAATCTCTA-TTTTTTTC--AAATATATGTTATGTAAGTTCTT
AAGTATCAACGTTTAGTTTGTAAACACAAAAC-CAAAGAAATGAAGAAACGTAATCTATG
TATTTTGGCGTATATATACCTTGTAAAATTAGTTAATATAAAAC-AAAAAATTGTGTTGC
CTTTGTTAATCCTCTTTACTTACTCATATCTAAATACAAACACCAAATATTGGCATTTTA
AACAATCAAGACATAGTTCTTTGCTTATGTATGATATATTGATAGTTGTATAATTAGTAT
ATATATACACTTACGAGAGCAACGGAATCACGAGCCGCTAAGGCCAATATATCAGCACAA
GAGACAACACCAGGACATGCTGCCTCGAGCTGCCTCTTGGCATCGTCAATGACTTCAAAA
CCATGAAGGTTAACGTTTGCGCCAGCGGTTCTTTCAGAGTTAGGTCCCGATAATAGCACC
GAACCATCACAACCTTGGACAAAGCAATCATGGTTGTGCATTCTCAGTAACCCCGGTGCA
ACCTTTGGATCTGAACTAAAGTGAGATGCTACAGTGGTCCGAACAATCGTCTCGGCATTA
GGGCACGTGGTCGAGTAGAACCCGATCCTCGTACCTTGGCCATACACCGCGATGAGACAA
CTAAGGAAGACTAAGAACAAAGCAAATGATCTGACCAAGCCCA-TTTTTCTTTTTG-TTG
GTTTGTGTTTTAGAT-AAGATCGCAAGTGTGTTTCGAGTTAGTAGATAGAGTTTGTTTTA
GATGCATGGAAAGTGATACGAGAATGCGAGTAACTTATAGAGGGATTGAGAAGTCAAATG
GTGATGTTGAAGTCAGCGAAAGGGGCTAGAGTGTTGAGGTAATTTGACGAAACGACGACG
TTGTAATCC-ATTCAAAACTGAAAACCGCGTTATGTGATTGGTCATGAGCTGGCTTCGCG
CGTTGACGATTGCAGATCATGTTGGGTTTG-TTTTTTCTCTTTTGTTCGTTTCTATCAAA
TTAATTCCTAATTAATAGTGTGTAATCATTTATAATGAATGTGATTTTAGAATATTGTTT
TAGCAGGCGTTAAACTTTGATTCAACTCTAATTCTTTATTAAGAAAACTCGTATTAGTGC
ATGATATTTTCATCTACAATGCACCGACTTTGGACTGGTTAATCGAATAAGTGTTAAAAT
ACTTTAGGAAAAGAAAAAGTGTTAAAATATCCAAAACATGAACATTCACTATTCAACAAA
AGTTCACTGACCGTCTCACAAAAGTGTTAAAATATCCAAAACATGAACATTCACTAATCA
CTATTCAACAAAAGTCCACGGACATCACTATTCAACAAAAGTCCACGGACCGATCCATCG
TGAGAGATTAGTGTATTGACCGGAACATATAGATAGTATAGTCTTTAACAAACAAACAAA
TAACAAAATAGTATAGTGGGTTTTCTTAATAATTAAGCTTTGTTTCTTTGACTGGTTCGG
TTTGTTTTGTTCGAATTTTAGTAATCTGGAAATGGAAGAATGATGTCGAATTTTTCAGTT
CGATTTTTTGGTAAAGATATATATTTCG---GATAAAGATCGGGTTCTACCCGCACCAGG
TTTGCTATATAGAATGATGTTGTGATGATAAAGATTAATTCTATACGTTTACTTTCATAA
CAGATTAATGACTAATGGCGACACGTTGATTGGTGGTGATCACTGATCAATAGCCAGAAC
TCATGCTGACTAAGACTAACCATCGTTGTTGGTCCATAGGAA-TTTTTTCTGCAATTAAT
TTTTATTTGAAACAATAAAAATTTGTAACAGAATAGTGACATATAACAAATAAAGAGTTT
TCTACTTGTCCCTTTAGGATATAATAAAGTCAGATGTT-AAAAAAAGAAGAGTTTTCTAT
GAATTCCTGTTTCTTAAAATAATTTTTGTCAATATAGATGTTA-TTTTCCTATAAAAATC
CATGCATGACGTTAACAAAGACTAGAAAAATTCAAAAATTGAAGATTATCATATATTATA
TCTTGTCGTCGTTGATGTATATTC----ATCGACCAAATTTTGGTCTCTACACATATGTA
TATATTGGCGTCGAAGCTTAAAAG--AAA--AAAAA--AGTAAAAACCCTTATGGTCTAT
ATATAAATCTTGTTTTTATGGTACCAAAACCATATTCTAACTAATCGTAACGCAAGTGAT
CGTCTTTGCTTCAAATGTAAAGCTAGATAACCTGAACGAGTTTGGATGCTGGCATGCTGC
GACCTTGAAGTCGGTCCATTGGGTTTTTATTTGTACATACGGACAACATTAATTGCCCAT
GAGTTGCTAAAATCCTTCTCTGGGTCTTGTTACAGGCACCCTCTTCAAATTAGCCTCTAT
ATATTTTGCATGAAAATAGTCTGAGATTTCCCTGCAAATGATATTTGAATTGGAAATAA-
TTTTTCTCTAACCCCTAAACCCTAAACCCTAAACACTAAATTGCATGATCTCAATTTTTC
TGTTGAGCACATCTATCCAAAGATGTTAATTGAGCTGTTCAGATCTAAATGGGTGAAGTC
CAAATATGAACAAAACTAATGATACAAACTCAATAGCACCGTATCCAAATATGACCAAAC
TCAATAGCACCGTATCCAAATATGACCAAACTCAAATAAGACAATGATTAATTAGACAGT
GTATGGAACCTAAATATATAATATAATTTTCTATTTTCCGCAAAAACACATTTTCTGTCA
AACTCAAAGAATTGCA
>Cerv-1
TGTAACGAAATTGAACTTTATTTATTCCACCAAGTCAAACCGAAAGAAATGAAATACATT
TATCAGCAACCCACTTTTGGGTTTCTCTCATATCCTTTCTATTCTATTGGGTTTAAATTT
AAATCAAACTAT-AAAAAAAAATGCCCTTGAACAAGAGTTAGCCATAAACACTTTTTTTT
AGCCATAAAAACTTAATCACTGATTAATTAACCGCAGAGCAAACCCTACGAATTTCTCCA
TTTGTCCCCGTCTTCACACCAATATTACTCATTTTAACCATTGACCTTGCGAACTGGACA
TTGAAGTTGCCTCTAGGTGCCATAAACTCTTGCACTATGGATCTTGTGGCCGGACTAGTC
CAAAGAACGTGGTCGGATTGAAGAATTCCTCTGTTACGGCTGAGATTGATGAAATAAGAT
GTGTCAAAAGTGTTTCCACTTCCGGTGTCAAGATCAACACGTGCTGATCCGTCGCCGTTT
TGGGGACAAAGTCTTTGAAGTTGTGGTACAAATGTTTGGTCCATTGTTGGATCTGCTGTG
TTTCCGCTCGAGTTGAATATCCTGTTCGTGATAAACCCACATGCAGCTGTTCCGATCGTG
TGTCCTCCTCCTATTAATTCATATAGGTTCATCTTCAGTTTGATTAATTATATAATTGAA
--AAATATATATATGTAATATGTACACCGAAATAAAACTTAATTTTCTTTGAAAAATACG
AAAACGTTTGGTTTAAACATGAACCTGATCCTAGAGTTATCCTTATTCTTATGCAAATTA
AGTACGAGTGACAAGATAAACCATGCAGTGCACAACACTAACTATTAAAGTGAATATTCA
AAATATGAAAG-AAAAAA-ACACGTACGNNNNNNNNNNNNNNNNNNNNNNNNNNNNNNNN
NNNTCTGATTTCTAAACGGTG--ATATATAGGTTACATACCAACAAGAGTGACGAGATCG
CGAGTGTTGAGGCGAAAAGCGGCGAATTTCCTTTGTTGAATGGCTAGAGAGTCACTTGGA
GAAGGAAGATTGTTAACGTTCGATGCCAAGGAAACTCTTCCATCTCTACGTCCTGTTGGG
ACTTGCCAACTTTGTCCGTTTGTCTACANNNN-NNNNNNNNNNNNNNNNNNNNNNNNNNN
NNNNNNNNNNNNNNNNNGCTTGTACATTATTTTTGTTTTTACTTTCTNNNNNNNNNNNNN
NNNNNTAATATTATAGAAGAAACCAAGTAAAACAAACATAAATGTTACACATAATTGTTT
GAAAATCTAATATTATAAAATCTCTA-TTTTTTTC--AAATATATGTTATGTAAGTTCTT
AAGTATCAACGTTTAGTTTGTAAACACAAAACACAAAGAAATGAAGAAACGTAATCTATG
TATTTTGGCGTATATATACCTTGTAAAATTAGTTAATATAAAACTAAAAAATTGTGTTGC
CTTTGTTAATCCTCTTTACTTACTCATATCTAAATACAAACACCAAATATTGGCATTTTA
AACAATCAAGACATAGTTCTTTGCTTATATATGATATATTGATAGTTGTATAATTAGTAT
ATATATNNNNNNACGAGAGAAACCGAATCACGAGCCGCTAAGGCCAATATATCAGCACAA
GAGACAACACCAGGACATGCTGCCTCGAGCTGCCTCTTGGCATCGTCAATGACTTCAAAA
CCATGAAGGTTAACGTTTGCGCCAGCGGTTCTTTCAGAGTTAGGTCCCGATAATAGCACC
GAACCATCACAACCTTGGACAAAGCAATCATGGTTGTGCATTCTCAGTAACCCCGGTGCA
ACCTTTGGATCTGAACTAAAGTGAGATGCTACAGTGGTCCGAACAATCGTCTCGGCATTA
GGGCACGTGGTCGAGTAGAACCCGATCCTCGTACCTTGGCCATACACCGCGATGAGACAA
CTAAGGAAGACTATGANNNNNNNNNNNNNTCGGACCAAGCCCATTTTTTCTTTTTG-TTG
GTTTGTGTTTTAGATAAAGATCGCAAGTGTGTTTCGAGTTAGTAGATAGAGTTTGTTTTA
GATGCATGGAAAGTGATACGAGAATGCGAGTAACTTATAGAGGGATTGAGAAGTCAAATG
GTGATGTTGAAGTCAGCGAAAGGGGCTAGAGTGTTGAGGTAATTTGACGAAACGACGACG
TTGTAATCC-ATTCAAAACTGAAAACCGCGTTATGTGATTGGTCATGAGCTGGCTTCGCG
CGTTGACGATTGCAGATCATGTTGGGTTTGTTTTTTTCTCTTTTGTTCGTTTCTATCAAA
TTAATTCCTAATTAATAGTGTGTAATCATTTATAATGAATGTGATTATAGAATATTGTTT
TAGCAGGCGTTAAACTTTGATTCAACTCTAATTCTTTATTAAGAAAACTCGTATTAGTGC
ATGATATTTTCATCTACAATGCACCGACTTTGGACTGGTTAATCGAATAAGTGTTAAAAT
ACTTTAGGAAAAGAAAAAGTGTTAAAATATCCAAAACATGAACATTCACTATTCAACAAA
AGTTCACTGACCATCTCACAAAAGTGTTAAAATATCCAAAACATGAACATTCACTAATCA
CTATTCAACAAAAGTCCACGGACATCACTATTCAACAAAAGTCCACGGACCGATCCATCG
TGAGAGATTAGTGTATTGACCGGAACATATAGATAGTATAGTCTTTAACAAACAAACAAA
TAACAAAATAGTATAGTGGGTTTTCTTAATAATTAAGCTTTGTTTCTTTGACTGGTTCGG
TTTGTTTTGTTCGAATTTTAGTAATCTGGAAATGGAAGAATGATGTCGAATTTTTCAGTT
CGATTTTTTGGTAAAGATATATATTTCGGTTGATCAAGATCGGGTTCTACCCGCACCAGG
TTTGCTATATAGAATGATGTTGTGATGATAAAGATTAATTCTATACGTTTACTTTCATAA
CAGATTAATGACTAATGGCGACACGTTGATTGGTGGTGATCACTGATCAATAGCCAGAAC
TCATGCTGACTAAGACTAACCATCGTTGTTGGTCCATAGGAA-TTTTTTCTGCAATTAAT
TTTTATTTGAAACAATAAAAATTTGTAACAGAATAGTGACATATAACAAATAAAGAGTTT
TCTACTTGTCCCTTTAGGATATAATAAAGTCAGATGTT-AAAAAAAGAAGAGTTTTCTAT
GAATTCCTGTTTCTTAAAATAATTTTTGTCAATATAGATGTTA-TTTTCCTATAAAAATC
CATGCATGACGTTAACAAAGACTAGAAAAAATCAAATATTGAAGATTATCATATATTATA
TCTTGTCGTCGTTGATGTATATTC----ATCGACCAAATTTTGGTCTCTACACATATGTA
TATATTGGCGTCGAAGCTTAAAAG--AAA--AAAAA--AGTAAAAACCCTTATGGTCTAT
ATATAAATCTTGTTTTTATGGTACCAAAACCATATTCTAACTAATCGTAACGCAAGTGAT
CGTCTTTGCTTCAAATGTAAAGCTAGATAACCTGAACGAGTTTGGATGCTGGCATGCTGC
GACCTTGAAGTCGGTCCATTGGGTTTTTATTTGTACATACGGACAACATTAATTGCCCAT
GAGTTGCTAAAATCCTTCTCTGGGTCTTGTTACAGGCACCCTCTTCAAATTAGCCTCTAT
ATATTTTGCATGAAAATAGTCTGAGATTTCCCCGCAAATGATATTTGAATTGGAAATAA-
TTTTTCTCTAACCCCTAACCCCTAAACCCTAAACACTAAATTGCATAATCTCAATTTTTC
TGTTGAGCACATCTATCTAAAGATGTTAATTGAGCTGTTCAGATCTAAATGGGTGAAGTC
CAAATATGAACAAAACTAATGATACAAACTCAATAACACCGTATCCAAATATGACCAAAC
TCAATAGCACCGTATCCAAATATGACCAAACTCAAATAAGACAATGATTAATTAGACAGT
GTATGGAACGTAAATATATAATATAATTTTCTATTTTCCGCAAAAACACATTTTCTGTCA
AACTCAAAGAATTGCA
>Chaba-2
TGTAACGAAATTGAACTTTATTTATTCCACCAAGTCAAACCGAAAGAAATGAAATACATT
TATCAGCAACCCACTTTTGGGTTTCTCTCATATCCTTTCTATTCTATTGGGTTTAAATTT
AAATCAAACTAT--AAAAAAAATGCCCTTGAACAAGAGTTAGCCATAAACACTTTTTTTT
AGCCATAAAAACTTAATCACTGATTAATTAACCGCAGAGCAAACCCTACGAATTTCTCCA
TTTGTCCCCGTCTTCACACCAATATTACTCATTTTAACCATTGACCTTGCGAACTGGACA
TTGAAGTTGCCTCTAGGTGCCATAAACTCTTGCACTATGGATCTTGTGGCCGGACTAGTC
CAAAGAACGTGATCGGATTGAAGAATTCCTCTGTTACGGCTGAGATTGATGAAATAAGAT
GTGTCAAAAGTGTTTCCACTTCCGGTGTCAAGATCAACACGTGCTGATCCGTCGCCGTTT
TGGGGACAAAGTCTTTGAAGTTGTGGTACAAATGTTTGGTCCATTGTTGGATCTGCTGTG
TTTCCGCTCGAGTTGAATATCCTGTTCGTGATAAACCCACATGCAGCTGTTCCGATCGTG
TGTCCTCCTCCTATTAATTCATATAGGTTCATCTTCAGTTTGATTAACAATATAATTGAA
--AAATATATATATGTAATATGTACACCGAAATAAAACTTAATTTTCTTTGAAAAATACG
AAAATGTTTGGTTTAAACATGAACCTGATCCTAGAGTTATCCTTATTCTTATGCAAATTA
AGTACGAGTGACA--ATAAACCATGCAGTGCACAACACTAACTATTAAAGTGAATATTCA
AAATATGAAAG-AAAAAA-ACACGTACGAGGAGTTTCCATCCAAACTAATGTATTGGATC
TATTCTGATTTCTAAACGGTG--ATATATAGGTTACATACCAACAAGAGTGACGAGATCG
CGAGTGTTGAGGCGAAAAGCGGAGAATTTCCTTTGTTGAATGGCTAGAGAGTCACTTGGA
GAAGGAAGATTGTTAACGTTCGATGCCAAGGAAACTCTTCCATCTCTACGTCCTGTTGGA
ACTTGCCAACTTTGTCCGTTTGTCTACATACA-CCCATGCAAATTAAAGCCAAACAAACG
TTAATTACTCTCTGTCCGCTTGTACATTATTTTTGTTTTTACTTTCTTTGTAACCAATAC
TAAGTTAATATTATAGAAGAAACCAAGTAAAACAAACATAAATGTTACACATAATTGTTT
GAAAATATAATATTATAAAATCTCTA-TTTTTTTC--AAATATATGTTATGTAAGTTCTT
AAGTATCAACGTTTAGTTTGTAAACACAAAAC-CAAAGAAATGAAGAAACGTAATCTTTG
TATTTTGGCGTATATATACCTTGTAAAATTAGTTAATATAAAAC-AAAAAATTGTGTTGC
CTTTGTTAATCCTCTTTACTTACTCATATCTAAATACAAACACAAAATATTGGCATTTAA
AACAATCAAGACATAGTTCTTTGCTTATATATGATATATTGATTGTTGTATAATTAGTAT
ATATATAAACTTACGAGAGAAACCGAATCACGAGCCGCTAAGGCCAAGATATCAGCACAA
GAGACAACACCAGGACATGCTGCCTCGAGCTGCCTCTTGGCATCGTCAATGACCTCAAAA
CCATGGAGGTTAACGTTTGCGCCAGCGGTTCTTTCAGAGTTAGGTCCCGATAAAAGCACC
GAACCATCACAACCTTGGACAAAGCAATCATGGTTGTGCATTCTCAGTAACCCGGGTGCA
ACCTTTGGATCTGAACCAAAGTGAGATGCCACAGTGGTCCGAACAATTGTCTCGGCATTA
GGGCACGTAGTCGAGTAGAACCCGATCCTCGTACCTTGGCCATAAACGGCGATGAGACAA
CTAAGGAAGACTATGACCAAAGCAAATGATCGGACCAAGCCCA-TTTTTCTTTTTG-TTG
GTTTGTGTTTTAGAT-AAGATCGCAAGTGTGTTTCGAGTTAGTAGATAGAGTTTGTTTTA
GATGCATGGAAAGTGATACGAGAACGCGAGTAACTTATAGAGGGATTGAGAAGTCAAATG
GTGATGTTGAAGTCAGCGAAAGGGGCTAGAGTGTTGAGGTAATTTGACGAAACGACGACG
TTGTAATCC-ATTCAAAACTGAAAACCGCGTTATGTGATTGGTCATGAGCTGGCTTCGCG
CGTTGACGATTGCAGATCATGTTGGGTTTG-TTTTTTCTCTTTTGTTCGTTTCTATCAAA
TTAATTCCTAATTAATAGTGTGTAATCATTTATAATGAATGTGATTATAGAATATTGTTT
TAGCAGGCGTTAAACTTTGATTCAACTCTAATTCTTTATTAAGAAAACTCGTATTAGTGC
ATGATATTTTCATCTACAATGCACCGACTTTGGACTGGTTAATCGAATAAGTGTTAAAAT
ACTTTAGGAAAAGAAAAAGTGTTAAAATATCCAAAACATGAACATCCACTATTCAACAAA
AGTTCACTGACCGTCTCACAAAAGTGTTAAAATATCCAAAACATGAACATTCACTAATCA
CTATTCAACAAAAGTCCACGGACATCACTATTCAACAAAAGTCCACGGACCGATCCATCG
TGAGAGATTAGTGTATTGACCGGAACATATAGATAGTATAGTCTTTAACAAACAAACAAA
TAACAAAATAGTATAGTGGGTTTTCTTAATAATTAAGCTTTGTTTCTTTGACTGGTTCGG
TTTGTTTTGTTCGAATTTTAGTAATCTGGAAATGGAAGAATGATGTCGAATTTTTCAGTT
CGATTTTTTGGTAAAGATATATATTTCG---GATACAGATCGGGTTCTACCCGCACCAGG
TTTGCTATATAGAATGATGTTGTGATGATAAAGATTAATTCTATACGTTTACTTTCATAA
CAGATTAATGACTAATGGCGACACGTTGATTGGTGGTGATCACTGATCAATAGCCAGAAC
TCATGCTGACTAAGACTAACCATCGTTGTTGGTCCATAGGAA-TTTTTTCTGCAATTAAT
TTTTATTTGAAACAATAAAAATTTGTAACAGAATAGTGACATATAACAAATAAAGAGTTT
TCTACTTGTCCCTTTAGGATATAATAAAGTCAGATGTT-TTAAAAAGAAGAGTTTTCTAT
GAATTCCTGTTTCTTAAAATAATTTTTGTCAATATAGATGTTA-TTTTCCTATAAAAATC
CATGCATGACGTTAACAAAGACTAGAAAAATTCAAAAATTGAAGATTATCATATATTATA
TCTTGTCGTCGTTGATGTATATTC----ATCGACCAAATTTTGGTCTCTACACATATGTA
TATATTGGCGTCGAAGCTTAAAAG--AAA--AAAAA--AGTAAAAACCCTTATGGTCTAT
ATATAAATCTTGTTTTTATGGTACCAAAACCATATTCTAACTAATCGTAACGCAAGTGAT
CGTCTTTGCTTCAAATGTAAAGCTAGATAACCTGAACGAGTTTGGATGCTGGCATGCTGC
GACCTTGAAGTCGGTCCATTGGGTTTTTATTTGTACATACGGACAACATTAATTGCCCAT
GAGTTGCTAAAATCCTTCTCTGGGTCTTGTTACAGGCACCCTCTTCAAATTAGCCTCTAT
ATATTTTGCATGAAAATAGTCTGAGATTTCCCCGCAAATGATATTTGAATTGGAAATAA-
TTTTTCTCTAACCCCTAACCCCTAAACCCTAAACACTAAATTGCATGATCTCAATTTTTC
TGTTGAGCACATCTATCCAAAAATGTTAATTGAGCTGTTCAGATCTAAATGGGTGAAGTC
CAAATATGAACAAAACTAATGATACAAACTCAATAGCACCGTATCCAAATATGACCAAAC
TCAATAGCACCGTATCCAAATATGACCAAACTCAAATAAGACAATGATTAATTAGACAGT
GTATGGAACGTAAATATATAATATAATTTTCTATTTTCCGCAAAAACACATTTTCTGTCA
AACTCAAAGAATTGCA
>Chat-1
TGTAACGAAATTGAACTTTATTTATTCCACCAAGTCAAACCGAAAGAAATGAAATACATT
TATCAGCAACCCACTTTTGGGTTTCTCTCATATCCTTTCTATTCTATTGGGTTTAAATTT
AAATCAAACTAT-AAAAAAAAATGCCCTTGAACAAGAGTTAGCCATAAACACTTTTTTTT
AGCCATAAAAACTTAATCACTGATTAATTAACCGCAGAGCAAACCCTACGAATTTCTCCA
TTTGTCCCCGTCTTCACACCAATATTACTCATTTTAACCATTGACCTTGCGAACTGGACA
TTGAAGTTGCCTCTAGGTGCCATAAACTCTTGCACTATGGATCTTGTGGCCGGACTAGTC
CAAAGAACGTGGTCGGATTGAAGAATTCCTCTGTTACGGCTGAGATTGATGAAATAAGAT
GTGTCAAAAGTGTTTCCACTTCCGGTGTCAAGATCAACACGTGCTGATCCGTCGCCGTTT
TGGGGACAAAGTCTTTGAAGTTGTGGTACAAATGTTTGGTCCATTGTTGGATCTGCTGTG
TTTCCGCTCGAGTTGAATATCCTGTTCGTGATAAACCCACATGCAGCTGTTCCGATCGTG
TGTCCTCCTCCTATTAATTCATATAGGTTCATCTTCAGTTTGATTAACAATATAATTGAA
--AAATATATATATGTAATATGTACACCGAATTAAAACTTAATTTTCTTTGAAAAATACG
AAAATGTTTGGTTTAAACATGAACCTGATCCTAGAGTTATCCTTATTCTTATGCAAATTA
AGTACGAGTGACAAGATAAACCATGCAGTGCACAACACTAACTATTAAAGTGAAGATTCA
AAATATGAAAG-AAAAAA-ACACGTACGAGGAGTTTCCATCCAAACTAATGTATTGGATC
TATTCTGATTTCTAAACGGTG--ATATATAGGTTACATACCAACAAGAGTGACGAGATCG
CGAGTGTTGAGGCGAAAAGCGACGAATTTCCTTTGTTGAATGGCTAGAGAGTCACTTGGA
GAAGGAAGATTGTTAACGTTCGATGCCAAGGAAACTCTTCCATCTCTACGTCCTGTTGGA
ACTTGCCAACTTTGTCCGTTTGTCTACATACA-CCCATGCAAATNNNNNNNNNNNNNNNN
NNNNNNNNNNNNNNNNNNNNNNNACATTATTTTTGTTTTTACTTTCTTTGTTACCTATAC
TAATTTAATCTTATAGATGAAACCAAGTAAAACAAACATAAATGTTACACATAATTGTTT
GAAAATCTAATATTATAAAATCTCTA-TTTTTTTC--AAATATATGTTATGTAAGTTCTT
AAGTATCAACGTTTAGTTTGTAAACACAAAACACAAAGAAATGAAGAAACGTAATCTATG
TATTTTGGCGTATATATACCTTGTAAAATTAGTTAATATAAAACTAAAAAATTGTGTTGC
CTTTGTTAATCCTCTTTACTTACTCATATCTAAATACAAACACCAAATATTGGCATTTTA
AACAATCAAGACATAGTTCTTTGCTTATATATGATATATTGATTGTTGTATAATTAGTAT
ATATAT-AACTTACGAGAGAAACCGAATCACGAGCCGCTAAGGCCAATATATCAGCACAA
GAGACAACACCAGGACATGCTGCCTCGAGCTGCCTCTTGGCATCGTCAATGACTTCAAAA
CCATGAAGGTTAACGTTTGCGCCAGCGGTTCTTTCAGAGTTAGGTCCCGATAATAGCACC
GAACCATCACAACCTTGGACAAAGCAATCATGGTTGTGCATTCTCAGTAACCCCGGTGCA
ACCTTTGGATCTGAACTAAAGTGAGATGCTACAGTGGTCCGAACAATCGTCTCGGCATTA
GGGCACGTGGTCGAGTAGAACCCGATCCTCGTACCTTGGCCATAAACGGCGATGAGACAA
CTAAGGAAGACTATGACCAAAGCAAATGATCGGACCAAGCCCATTTTTTCTTTTTG-TTG
GTTTGTGTTTTAGATAAAGATCGCAAGTGTGTTTCGAGTTAGTAGATAGAGTTTGTTTTA
GATGCATGGAAAGTGATACGAGAATGCGAGTAACTTATAGAGGGATTGAGAAGTCAAATG
GTGATGTTGAAGTCAGAGAAAGGGGCTAGAGTGTTGAGGTAATTTGACGAAACGACGACG
TTGTAATCC-ATTCAAAACTGAAAACCGCGTTATGTGATTGGTCATGAGCTGGCTTCGCG
CGTTGACGATTGCAGATCATGTTGGGTTTGTTTTTTTCTCTTTTGTTCGTTTCTATCAAA
TTAATTCCTAATTAATAGTGTGTAATCATTTATAATGAATGTGATTATAGAATATTGTTT
TAGCAGGCGTTAAACTTTGATTCAATTCTAATTCTTTATTAAGAAAACTCGTATTAGTGC
ATGATATTTTCATCTACAATGCACCGACTTTGGACTGGTTAATCGAATAAGTGTTAAAAT
ACTTTAGGAAAAGAAAAAGTGTTAAAATATCCAAAACATGAACATTCACTATTCAACAAA
AGTTCACTGACCATCTCACAAAAGTGTTAAAATATCCAAAACATGAACATTCACTAATCA
CTATTCAACAAAAGTCCACGGACATCACTATTCAACAAAAGTCCACGGACCGATCCATCG
TGAGAGATTAGTGTATTGACCGGAACATATAGATAGTATAGTCTTTAACAAACAAACAAA
TAACAAAATAGTATAGTGGGTTTTCTTAATAATTAAGCTTTGTTTCTTTGACTGGTTCGG
TTTGTTTTGTTCGAATTTTAGTAATCTGGAAATGGAAGAATGATGTCGAATTTTTCAGTT
CGATTTTTTGGTAAAGATATATATTTCG---GATCAAGATCGGGTTCTACCCGCACCAGG
TTTGCTATATAGAATGATGTTGTGATGATAAAGATTAATTCTATACGTTTACTTTCATAA
CAGATTAATGACTAATGGCGACACGTTGATTGGTGGTGATCACTGATCAATAGCCAGAAC
TCATGCTGACTAAGACTAACCATCGTTGTTGGTCCATAGGAA-TTTTTTCTGCAATTAAT
TTTTATTTGAAACAATAAAAATTTGTAACAGAATAGTGACATATAACAAATAAAGAGTTT
TCTACTTGTCCCTTTAGGATATAATAAAGTCAGATGTT-AAAAAAAGAAGAGTTTTCTAT
GAATTCCTGTTTCTTAAAATAATTTTTGTCAATATAGATGTTA-TTTTCCTATAAAAATC
CATGCATGACGTTAACAAAGACTAGAAAAAATCAAATATTGAAGATTATCATATATTATA
TCTTGTCGTCGTTGATGTATATTC----ATCGACCAAATTTTGGTCTCTACACATATGTA
TATATTGGCGTCGAAGCTTAAAAG--AAA--AAAAA--AGTAAAAACCCTTATGGTCTAT
ATATAAATCTTGTTTTTATGGTACCAAAACCATATTCTAACTAATCGTAACGCAAGTGAT
CGTCTTTGCTTCAAATGTAAAGCTAGATAACCTGAACGAGTTTGGATGCTGGCATGCTGC
GACCTTGAAGTCGGTCCATTGGGTTTTTATTTGTACATACGGACAACATTAATTGCCCAT
GAGTTGCTAAAATCCTTCTCTGGGTCTTGTTACAGGCACCCTCTTCAAATTAGCCTTTAT
ATATTTTGCATGAAAATAGTCTGAGATTTCCCCGCAAATAATATTTGAATTGGAAATAA-
TTTTTCTCTAACCCCTAACCCCTAAACCCTAAACACTAAATTGCATAATCTCAATTTTTC
TGTTGAGCACATCTATCCAAAGATGTTAATTGAGCTGTTCAGATCTAAATGGGTGAAGTC
CAAATATGAACAAAACTAATGATACAAACTCAATAGCACCGTATCCAAATATGACCAAAC
TCAATAGCACCGTATCCAAATATGACCAAACTCAAATAAGACAATGATTAATTAGACAGT
GTATGGAACGTAAATATATAATATAATTTTCTATTTTCCGCAAAAACACATTTTCTGTCA
AACTCAAAGAATTGCA
>Chi-0
TGTAACGAAATTGAACTTTATTTATTCCACCAAGTCAAACCGAAAGAAATGAAATACATT
TATCAGCAACCCACTTTTGGGTTTCTCTCATATCCTTTCTATTCTATTGGGTTTAAATTT
AAATCAAACTAT--AAAAAAAATGCCCTTGAACAAGAGTTAGCCATAAACACTTTTTTTT
AGCCATAAAAACTTAATCACTGATTAATTAACCGCAGAGCAAACCCTACGAATTTCTCCA
TTTGTCCCCGTCTTCACACCAATATTACTCATTTTAACCATTGACCTTGCGAACTGGACA
TTGAAGTTGCCTCTAGGTGCCATAAACTCTTGCACTATGGATCTTGTGGCCGGACTAGTC
CAAAGAACGTGGTCGGATTGAAGAATTCCTCTGTTACGGCTGAGATTGATGAAATAAGAT
GTGTCAAAAGTGTTTCCACTTCCGGTGTCAAGATCAACACGTGCTGATCCGTCGCCGTTT
TGGGGACAAAGTCTTTGAAGTTGTGGTACAAATGTTTGGTCCATTGTTGGATCTGCTGTG
TTTCCGCTCGAGTTGAATATCCTGTTCGTGATAAACCCACATGCAGCTGTTCCGATCGTG
TGTCCTCCTCCTATTAATTCATATAGGTTCATCTTCAGTTTGATTAACAATATAATTGAA
--ATATATATATATGTAATATGTATACCAAATTAAAACTTAATTTTCTTTGAAAAATACG
AAAACGTTTGGTTTAAACATGAACCTGATCCTAGAGTTATCCTTATTCTTATGCAAATTA
AGTACGAGTGACAAGATAAACCATGCAGTGCACAACACTAACTATTAAAGTGAAGATTCA
AAATATGAAA--AAAAAA-ACACGTACNNNNNNNNNNNNNNNNNNNNNNNNNNNNNNATC
TATTATGATTTCTAAACGGTG--ATATATAGGTTACATACCAACAAGAGTGACGAGATCG
CGAGTGTTGAGGCGAAAAGCGGCGAATTTCCTTTGTTGAATGGCTAGAGAGTCACTTGGA
GAAGGAAGATTGTTAACGTTCGATGCCAAGGAAACTCTTCCATCTCTACGTCCTGTTGGA
ACTTGCCAACTTTGTCCGTTTGTCTACATACA-CCCATGCAAATTNNNNNNNNNNNNNNN
NNNNNNNNNNNNNNNNNNNNNNNACATTATTTTTGTTTTTACTTTCTTTGTAACCAATAC
TAATTTAATCTTATAGATGAAACCAAGTAAAACAAACATAAATGTTACACATAATTGTTT
GAAAATCTAATATTATAAAATCTCTA-TTTTTTTC--AAATATATGTTATGTAAGTTCTT
AAGTATCAACGTTTAGTTTGTAAACACAAAACACAAAGAAATGAAGAAACGTAATCTATG
TATTTTGGCGTATATATACCTTGTAAAATTAGTTAATATAAAACTAAAAAATTGTGTTGC
CTTTGTTAATCCTCTTTACTTACTCATATCTAAATACAAACACCAAATATTGGCATTTTA
AACAATCAAGACATAGTTCTTTGCTTATATATGATATATTGATAGTTGTATAATTAGTAT
ATATATATACTTACGAGAGAAACCGAATCACGAGCCGCTAAGGCCAATATATCAGCACAA
GAGACAACACCAGGACATGCTGCCTCGAGCTGCCTCTTGGCATCGTCAATGACTTCAAAA
CCATGAAGGTTAACGTTTGCGCCAGCGGTTCTTTCAGAGTTAGGTCCCGATAATAGCACC
GAACCATCACAACCTTGGACAAAGCAATCATGGTTGTGCATTCTCAGTAACCCCGGTGCA
ACCTTTGGATCTGAACTAAAGTGAGATGCTACAGTGGTCCGAACAATCGTCTCGGCATTA
GGGCACGTGGTCGAGTAGAACCCGATCCTCGTACCTTGGCCATACACCGCGATGAGACAA
CTAAGGAAGACTATGACCAAAGCAAATGATCTGACCAAGCCCATTTTTTCTTTTTG-TTG
GTTTGTGTTTTAGATAAAGATCGCAAGTGTGTTTCGAGTTAGTAGATAGAGTTTGTTTTA
GATGCATGGAAAGTGATACGAGAATGCGAGTAACTTATAGAGGGATTGAGAAGTCAAATG
GTGATGTTGAAGTCAGCGAAAGGGGCTAGAGTGTTGAGGTAATTTGACGAAACGACGACG
TTGTAATCC-ATTCAAAACTGAAAACCGCGTTATGTGATTGGTCATGAGCTGGCTTCGCG
CGTTGACGATTGCAGATCATGTTGGGTTTGTTTTTTTCTCTTTTGTTCGTTTCTATCAAA
TTAATTCCTAATTAATAGTGTGTAATCATTTATAATGAATGTGATTATAGAATATTGTTT
TAGCAGGCGTTAAACTTTGATTCAACTCTAATTCTTTATTAAGAAAACTCGTATTAGTGC
ATGATATTTTCATCTACAATGCACCGACTTTGGACTGGTTAATCGAATAAGTGTTAAAAT
ACTTTAGGAAAAGAAAAAGTGTTAAAATATCCAAAACATGAACATTCACTATTCAACAAA
AGTTCACTGACCATCTCACAAAAGTGTTAAAATATCCAAAACATGAACATTCACTAATCA
CTATTCAACTAAAGTCCACGGACATCACTATTCAACAAAAGTCCACGGACCGATCCATCG
TGAGAGATTAGTGTATTGACCGGAACATATAGATAGTATAGTCTTTAACAAACAAACAAA
TAACAAAATAGTATAGTGGGTTTTCTTAATAATTAAGCTTTGTTTCTTTGACTGGTTCGG
TTTGTTTTGTTCGAATTTTAGTAATCTGGAAATGGAAGAATGATGTCGAATTTTTCAGTT
CGATTTTTTGGTAAAGATATATATTTCGGTTGATCAAGATCGGGTTCTACCCGCACCAGG
TTTGCTATATAGAATGATGTTGTGATGATAAAGATTAATTCTATACGTTTACTTTCATAA
CAGATTAATGACTAATGGCGACACGTTGATTGGTGGTGATCACTGATCAATAGCCAGAAC
TCATGCTGACTAAGACTAACCATCGTTGTTGGTCCATAGGAA-TTTTTTCTGCAATTAAT
TTTTATTTGAAACAATAAAAATTTGTAACAGAATAGTGACATATAACAAATAAAGAGTTT
TCTACTTGTCCCTTTAGGATATAATAAAGTCAGATGTT-TTAAAAAGAAGAGTTTTCTAT
GAATTCCTGTTTCTTAAAATAATTTTTGTCAATATAGATGTTA-TTTTCCTATAAAAATC
CATGCATGATGTTAACAAAGACTAGAAAAATTCAAAAATTGAAGATTATCATATATTATA
TCTTGTCGTCGTTGATGTATATTC----ATCGACCAAATTTTGGTCTCTACACATATGTA
TATATTGGCGTCGAAGCTTAAAAG--AAA--AAAAA--AGTAAAAACCCTTATGGTCTAT
ATATAAATCTTGTTTTTATGGTACCAAAACCATATTCTAACTAATCGTAACGCAAGTGAT
CGTCTTTGCTTCAAATGTAAAGCTAGATAACCTGAACGAGTTTGGATGCTGGCATGCTGC
GACCTTGAAGTCGGTCCATTCGGTTTTTATTTGTACATACGGACAACATTAATTGCCCAT
GAGTTGCTAAAATCCTTCTCTGGGTCTTGTTACAGGCACCCTCTTCAAATTAGCCTCTAT
ATATTTTGCATGAAAATAGTCTGAGATTTCCCCGCAAATGATATTTGAATTGGAAATAA-
TTTTTCTCTAACCCCTAAACCCTAAACCCTAAACACTAAATTGCATAATCTCAATTTTTC
TGTTGAGCACATCTATCCAAAGATGTTAATTGAGCTGTTCAGATCTAAATGGGTGAAGTC
CAAATATGAACAAAACTAATGATACAAACTCAATAGCACCGTATCCAAATATGACCAAAC
TCAATAGCACCGTATCCAAATATGACCAAACTCAAATAAGACAATGATTAATTAGACAGT
GTATGGAACCTAAATATATAATATAATTTTCTATTTTCCGCAAAAACACATTTTCTGTCA
AACTCAAAGAATTGCA
>Cimin-1
TGTAACGAAATTGAACTTTATTTATTCCACCAAGTCAAACCGAAAGAAATGAAATACATT
TATCAGCAACCCACTTTTGGGTTTCTCTCATATCCTTTCTATTCTATTGGGTTTAAATTT
AAATCAAACTAT--AAAAAAAATGCCCTTGAACAAGAGTTAGCCATAAACACTTTTTTTT
AGCCATAAAAACTTAATCACTGATTAATTAACCGCAGAGCAAACCCTACGAATTTCTCCA
TTTGTCCCCGTCTTCACACCAATATTACTCATTTTAACCATTGACCTTGCGAACTGGACA
TTGAAGTTGCCTCTAGGTGCCATAAACTCTTGCACTATGGATCTTGTGGCCGGACTAGTC
CAAAGAACGTGGTCGGATTGAAGAATTCCTCTGTTACGGCTGAGATTGATGAAATAAGAT
GTGTCAAAAGTGTTTCCACTTCCGGTGTCAAGATCAACACGTGCTGATCCGTCGCCGTTT
TGGGGACAAAGTCTTTGAAGTTGTGGTACAAATGTTTGGTCCATTGTTGGATCTGCTGTG
TTTCCGCTCGAGTTGAATATCCTGTTCGTGATAAACCCACATGCAGCTGTTCCGATCGTG
TGTCCTCCTCCTATTAATTCATATAGGTTCATCTTCAGTTTGATTAATTATATAATTGAA
--ATATATATATATGTAATATGTATACCAAATTAAAACTTAATTTTCTTTGAAAAATACG
AAAACGTTTGGTTTAAACATGAACCTGATCCTAGAGTTATCCTTATTCTTATGCAAATTA
AGTACGAGTGACA--ATAAACCATGCAGTGCACAACACTAACTATTAAAGTGAAGATTCA
AAATATGAAGA-AAAAAA-ACATGTGCGAGGAGTTTCCATCCAAACTAATGTATTGGATC
TATTATGATTTCTAAACGGTG--ATATATAGGTTACATACCAACAAGAGTGACGAGATCG
CGAGTGTTGAGGCGAAAAGCGGCGAATTTCCTTTGTTGAATGGCTAGAGAGTCACTTGGA
[truncated: 3,103,738 more chars]
