# Supplementary material for: Apoplastic class III peroxidases PRX62 and PRX69 promote Arabidopsis root hair growth at low temperature
Source: Nat Commun. 2022 Mar 14;13:1310. doi: 10.1038/s41467-022-28833-4 (PMC8921275; doi:10.1038/s41467-022-28833-4)
Supplement: Supplementary file 6 — Source Data [file 41467_2022_28833_MOESM6_ESM.xlsx]

## Sheet: Fig. 1B
Table: GWAS results obtained by GWAPP and used to perform Manhattan plots in Figure 1B 22°C->10°C												Table: GWAS results obtained by GWAPP and used to perform Manhattan plots in Figure 1B 22°C
chromosome	position	score	maf	mac	beta0	beta1	correlation	genotype_var_perc				chromosome	position	score	maf	mac	beta0	beta1	correlation	genotype_var_perc
5	15847854	6.0051	0.198198	22	0	0	0	0.000551045				1	14131050	5.65352	0.234234	26	0	0	0	0.00405163
5	26029956	5.48788	0.252252	28	0	0	0	0.0354919				5	7029847	5.22122	0.117117	13	0	0	0	0.000812709
1	12266862	5.41633	0.477477	53	0	0	0	0.0380994				4	16984737	4.83983	0.144144	16	0	0	0	0.0239131
4	6465909	5.3825	0.288288	32	0	0	0	0.0559105				5	15847644	4.81755	0.189189	21	0	0	0	0.00375515
2	15066702	4.94297	0.243243	27	0	0	0	0.0175354				1	12052634	4.78279	0.198198	22	0	0	0	0.00559026
4	5427231	4.83138	0.405405	45	0	0	0	0.051556				1	12259891	4.69686	0.108108	12	0	0	0	0.001782
5	9752426	4.81549	0.423423	47	0	0	0	0.00660676				1	12280314	4.68149	0.27027	30	0	0	0	0.00172246
5	7163464	4.72187	0.171171	19	0	0	0	0.0187995				4	8965902	4.5919	0.333333	37	0	0	0	0.0121335
1	5206772	4.62626	0.405405	45	0	0	0	0.0313613				4	8965950	4.5919	0.333333	37	0	0	0	0.00393033
1	12262418	4.59447	0.405405	45	0	0	0	0.00749552				2	19080599	4.57675	0.18018	20	0	0	0	0.0209724
1	12262635	4.58144	0.396396	44	0	0	0	3.57628e-07				5	15847854	4.5611	0.198198	22	0	0	0	0.00944102
5	7152005	4.54726	0.234234	26	0	0	0	0.0146809				1	15881483	4.50757	0.441441	49	0	0	0	0.00136489
3	10868272	4.53142	0.153153	17	0	0	0	0.00284147				1	12278431	4.46074	0.27027	30	0	0	0	0.00249392
2	2226229	4.51972	0.18018	20	0	0	0	0.000537097				4	8965866	4.36828	0.369369	41	0	0	0	0.0070914
5	16341915	4.49063	0.126126	14	0	0	0	0.000920177				3	19482934	4.36012	0.477477	53	0	0	0	0.00750786
3	10874652	4.48996	0.153153	17	0	0	0	0.0609524				1	11705389	4.33141	0.144144	16	0	0	0	0.0013392
1	9294977	4.44061	0.495495	55	0	0	0	0.000526726				1	12262635	4.30217	0.396396	44	0	0	0	0.0030278
5	2890530	4.43449	0.144144	16	0	0	0	0.0354919				2	17237187	4.28817	0.396396	44	0	0	0	0.013143
1	9299379	4.42595	0.387387	43	0	0	0	0.0105754				4	8965980	4.28179	0.36036	40	0	0	0	0.0160808
4	8302733	4.38794	0.225225	25	0	0	0	0.00045836				1	12280483	4.26193	0.351351	39	0	0	0	0.015565
3	2261707	4.36808	0.252252	28	0	0	0	0.0482976				2	2893322	4.20309	0.153153	17	0	0	0	0.00752115
3	16802006	4.35058	0.378378	42	0	0	0	0.00284147				1	11703780	4.18171	0.18018	20	0	0	0	1.06096e-05
5	15755803	4.24114	0.126126	14	0	0	0	0.00368637				3	15223601	4.17666	0.486486	54	0	0	0	0.0001266
1	26328975	4.23248	0.252252	28	0	0	0	0.0116767				1	12262418	4.11147	0.405405	45	0	0	0	0.015565
5	25205325	4.17402	0.117117	13	0	0	0	0.0272453				4	15325580	4.10828	0.459459	51	0	0	0	0.0221246
5	21367153	4.17293	0.117117	13	0	0	0	0.0530052				5	7017067	4.10735	0.117117	13	0	0	0	0.00150216
5	26026999	4.14743	0.216216	24	0	0	0	0.000331759				5	7019492	4.10735	0.117117	13	0	0	0	0.00632197
1	27206917	4.13712	0.36036	40	0	0	0	0.00326294				5	7019742	4.10735	0.117117	13	0	0	0	0.0115125
1	27206993	4.1361	0.351351	39	0	0	0	0.0283317				5	7021901	4.10735	0.117117	13	0	0	0	0.0252599
3	12834768	4.13001	0.324324	36	0	0	0	0.00307566				5	7022233	4.10735	0.117117	13	0	0	0	0.000812709
1	13500845	4.08657	0.243243	27	0	0	0	0.00326294				5	7025166	4.10735	0.117117	13	0	0	0	0.0238987
2	15079132	4.05894	0.279279	31	0	0	0	0.0104876				5	7025511	4.10735	0.117117	13	0	0	0	6.75917e-05
4	6028067	4.04456	0.18018	20	0	0	0	0.0595369				4	15363735	4.09756	0.369369	41	0	0	0	0.0150362
1	22605708	4.03675	0.315315	35	0	0	0	1.77622e-05				2	1606158	4.05468	0.216216	24	0	0	0	0.00650531
5	9523305	3.99815	0.144144	16	0	0	0	0.0003649				5	15773711	4.0543	0.27027	30	0	0	0	0.0174323
5	9829396	3.97827	0.198198	22	0	0	0	0.00247282				1	5156184	4.02464	0.297297	33	0	0	0	0.000801861
5	22014218	3.93559	0.315315	35	0	0	0	0.0299382				2	16509490	3.98167	0.207207	23	0	0	0	0.00152892
3	21268587	3.92672	0.297297	33	0	0	0	0.00337517				5	15848704	3.96624	0.225225	25	0	0	0	0.00269496
4	2776678	3.88257	0.405405	45	0	0	0	0.0385686				1	12266102	3.94165	0.135135	15	0	0	0	0.015565
2	15052012	3.87325	0.243243	27	0	0	0	0.0014078				4	13298400	3.93838	0.306306	34	0	0	0	0.0275546
4	2777420	3.85718	0.396396	44	0	0	0	0.0618843				1	12052516	3.93504	0.324324	36	0	0	0	0.0030278
1	13948255	3.84804	0.306306	34	0	0	0	0.00326294				5	7023637	3.89372	0.108108	12	0	0	0	0.00181669
3	10868095	3.83387	0.144144	16	0	0	0	0.035851				5	7026491	3.84925	0.126126	14	0	0	0	0.00234163
1	5393720	3.83039	0.162162	18	0	0	0	0.00019449				5	7026757	3.84925	0.126126	14	0	0	0	0.00626934
5	8744100	3.8141	0.144144	16	0	0	0	0.00491077				5	7027146	3.84925	0.126126	14	0	0	0	0.00311667
5	7204676	3.80208	0.126126	14	0	0	0	0.0178028				5	7027399	3.84925	0.126126	14	0	0	0	2.5034e-06
4	7208849	3.78918	0.36036	40	0	0	0	0.0359233				5	7039708	3.84925	0.126126	14	0	0	0	0.00068295
3	12196256	3.7687	0.234234	26	0	0	0	0.0650062				5	7039853	3.84925	0.126126	14	0	0	0	0.00265664
1	9133909	3.75199	0.108108	12	0	0	0	0.00326294				5	7044058	3.84925	0.126126	14	0	0	0	0.000761509
3	8806686	3.73159	0.117117	13	0	0	0	0.00284147				1	9218427	3.83698	0.387387	43	0	0	0	0.000721991
2	2314007	3.72844	0.162162	18	0	0	0	0.0183591				3	3493829	3.81015	0.171171	19	0	0	0	0.00476402
5	8277276	3.72473	0.351351	39	0	0	0	9.14335e-05				5	15848071	3.79427	0.144144	16	0	0	0	0.000144958
4	6460284	3.7166	0.261261	29	0	0	0	0.0341401				5	15774064	3.74363	0.279279	31	0	0	0	0.0141627
4	6460389	3.7166	0.261261	29	0	0	0	0.023345				1	12283950	3.74053	0.459459	51	0	0	0	0.000418723
2	989171	3.71532	0.279279	31	0	0	0	0.00331706				1	1007560	3.72815	0.207207	23	0	0	0	0.00553083
2	15100095	3.71072	0.279279	31	0	0	0	0.00645095				1	1007953	3.72815	0.207207	23	0	0	0	0.00738728
5	15759545	3.6881	0.27027	30	0	0	0	0.0131632				1	1010158	3.72815	0.207207	23	0	0	0	0.00374448
5	7928311	3.67653	0.297297	33	0	0	0	0.0115728				1	1011865	3.72815	0.207207	23	0	0	0	0.000801861
5	9550496	3.67449	0.18018	20	0	0	0	0.000331998				1	1012709	3.72815	0.207207	23	0	0	0	0.00374448
2	3075627	3.64392	0.468468	52	0	0	0	0.0361785				5	15773856	3.72261	0.27027	30	0	0	0	0.00112408
3	17241091	3.64375	0.396396	44	0	0	0	0.00369394				5	15770644	3.70255	0.342342	38	0	0	0	0.00118804
4	11721534	3.63721	0.315315	35	0	0	0	0.00592595				4	6682897	3.70045	0.108108	12	0	0	0	0.000146985
3	21268175	3.61742	0.369369	41	0	0	0	0.00957996				1	20247031	3.69996	0.108108	12	0	0	0	0.000264585
5	25192537	3.60277	0.27027	30	0	0	0	0.00515401				4	6828605	3.69148	0.234234	26	0	0	0	0.00477844
1	26322290	3.60265	0.441441	49	0	0	0	0.00040549				3	16272226	3.67347	0.369369	41	0	0	0	0.0001266
5	17031273	3.599	0.324324	36	0	0	0	0.0174975				5	7025951	3.67039	0.108108	12	0	0	0	0.0169877
1	29388572	3.58664	0.189189	21	0	0	0	1.90735e-06				5	7045093	3.67039	0.108108	12	0	0	0	0.000933468
1	11603503	3.58438	0.477477	53	0	0	0	0.000408828				1	583573	3.64669	0.315315	35	0	0	0	0.000159025
1	7913849	3.58418	0.144144	16	0	0	0	1.77622e-05				5	20830451	3.62832	0.243243	27	0	0	0	0.00552833
3	2344193	3.55872	0.108108	12	0	0	0	0.0138733				1	9205338	3.62465	0.198198	22	0	0	0	0.015565
5	9552407	3.54991	0.207207	23	0	0	0	0.00351775				1	9208671	3.62465	0.198198	22	0	0	0	0.00374448
2	7029538	3.54982	0.369369	41	0	0	0	0.0313523				2	6631956	3.62154	0.279279	31	0	0	0	0.000321388
1	22557275	3.54746	0.414414	46	0	0	0	0.000408828				5	7026179	3.61516	0.135135	15	0	0	0	0.002285
5	3032847	3.54222	0.162162	18	0	0	0	0.0003649				5	15773636	3.61233	0.279279	31	0	0	0	0.00684655
4	6460266	3.53672	0.252252	28	0	0	0	0.0403422				2	17234307	3.59641	0.135135	15	0	0	0	0.00281614
4	505201	3.52756	0.288288	32	0	0	0	0.0246381				3	18901278	3.58484	0.477477	53	0	0	0	0.000781894
5	16355340	3.51408	0.117117	13	0	0	0	0.0273985				5	10381426	3.57928	0.162162	18	0	0	0	0.0362799
5	8533331	3.49814	0.423423	47	0	0	0	0.0411555				3	18067834	3.57721	0.432432	48	0	0	0	0.00104535
3	12027669	3.49811	0.315315	35	0	0	0	0.0585642				1	584008	3.57387	0.315315	35	0	0	0	0.00829363
5	8577588	3.48958	0.495495	55	0	0	0	0.0239955				1	1007232	3.56011	0.198198	22	0	0	0	4.76837e-05
4	18334026	3.48666	0.18018	20	0	0	0	0.0403422				3	3473901	3.55944	0.288288	32	0	0	0	1.63317e-05
5	7217250	3.47541	0.117117	13	0	0	0	0.00758445				4	10861560	3.55476	0.135135	15	0	0	0	0.0241517
5	7218301	3.47541	0.117117	13	0	0	0	0.0173032				3	19838308	3.5389	0.45045	50	0	0	0	0.000701547
5	7223822	3.47541	0.117117	13	0	0	0	0.00200206				1	12283830	3.53791	0.441441	49	0	0	0	0.015565
1	19642543	3.4711	0.189189	21	0	0	0	0.00326294				4	943547	3.5354	0.27027	30	0	0	0	0.0229314
5	21381979	3.44811	0.162162	18	0	0	0	0.00491172				5	17310927	3.51785	0.108108	12	0	0	0	0.0218114
1	30087675	3.43868	0.171171	19	0	0	0	0.000408828				3	19466874	3.51297	0.288288	32	0	0	0	0.0178684
3	21253927	3.42745	0.297297	33	0	0	0	0.0211366				4	6108064	3.51195	0.162162	18	0	0	0	0.0102724
3	12021833	3.41306	0.306306	34	0	0	0	0.00595576				1	15819521	3.51184	0.369369	41	0	0	0	0.0143079
1	17455718	3.40987	0.351351	39	0	0	0	0.000696898				1	15814384	3.51063	0.36036	40	0	0	0	0.0208892
1	26502215	3.39702	0.378378	42	0	0	0	0.00326294				1	12052015	3.50738	0.324324	36	0	0	0	0.00411952
2	5140448	3.39246	0.18018	20	0	0	0	0.00926018				5	1166434	3.49122	0.162162	18	0	0	0	0.00181669
4	7199860	3.38719	0.243243	27	0	0	0	0.00623709				4	13369409	3.48755	0.162162	18	0	0	0	0.0225149
3	976667	3.38271	0.297297	33	0	0	0	0.000763893				1	16639626	3.48732	0.171171	19	0	0	0	0.00451481
1	13939883	3.37671	0.36036	40	0	0	0	0.057515				5	17296576	3.48533	0.252252	28	0	0	0	2.03848e-05
5	8531583	3.37618	0.459459	51	0	0	0	0.000664175				3	21277414	3.47945	0.225225	25	0	0	0	0.0178406
4	2773250	3.36497	0.396396	44	0	0	0	0.00894952				5	1292882	3.47858	0.432432	48	0	0	0	2.5034e-06
4	2774764	3.36358	0.387387	43	0	0	0	0.00319302				1	5765254	3.47041	0.378378	42	0	0	0	0.015565
4	2774828	3.36065	0.396396	44	0	0	0	0.00472957				2	6519049	3.46964	0.423423	47	0	0	0	0.00970662
5	7199310	3.34947	0.108108	12	0	0	0	0.00767726				5	10409025	3.46888	0.198198	22	0	0	0	4.91142e-05
5	7201969	3.34947	0.108108	12	0	0	0	0.018601				4	6102000	3.46834	0.216216	24	0	0	0	0.0270584
5	7203289	3.34947	0.108108	12	0	0	0	0.000314236				3	18104618	3.4574	0.153153	17	0	0	0	0.00191712
5	7209478	3.34947	0.108108	12	0	0	0	0.00504851				5	7040400	3.44265	0.117117	13	0	0	0	0.00193626
5	7210734	3.34947	0.108108	12	0	0	0	0.0381908				5	7040082	3.44067	0.117117	13	0	0	0	0.00235325
4	11409669	3.34905	0.189189	21	0	0	0	0.000324607				1	3864123	3.43766	0.315315	35	0	0	0	0.015565
5	839290	3.34517	0.189189	21	0	0	0	0.0138433				3	2336071	3.43262	0.36036	40	0	0	0	0.00763571
5	8608538	3.34332	0.234234	26	0	0	0	0.00369716				5	9028586	3.42742	0.198198	22	0	0	0	0.0216657
5	8029459	3.34004	0.126126	14	0	0	0	3.57628e-07				5	10460649	3.42708	0.243243	27	0	0	0	0.0126985
5	25291388	3.33042	0.405405	45	0	0	0	0.00288427				4	1662907	3.42596	0.45045	50	0	0	0	0.00202829
1	16428286	3.33003	0.198198	22	0	0	0	0.00486714				4	5206792	3.41111	0.261261	29	0	0	0	0.000634134
1	5198504	3.31894	0.297297	33	0	0	0	0.0184997				3	9135753	3.40529	0.198198	22	0	0	0	0.0162967
1	1706467	3.31255	0.207207	23	0	0	0	0.00326294				3	9928399	3.4013	0.468468	52	0	0	0	0.000377893
2	6279796	3.30429	0.441441	49	0	0	0	0.0252588				3	10618079	3.39975	0.288288	32	0	0	0	0.0236011
5	20831893	3.29581	0.135135	15	0	0	0	0.0203037				3	15267228	3.37949	0.135135	15	0	0	0	0.0186425
1	23598540	3.27224	0.189189	21	0	0	0	0.00326294				1	12257061	3.37812	0.288288	32	0	0	0	0.000432432
5	17028571	3.26944	0.351351	39	0	0	0	0.00258642				4	12138031	3.36489	0.351351	39	0	0	0	0.0511194
2	19542811	3.26862	0.207207	23	0	0	0	0.0135745				5	26923572	3.35326	0.126126	14	0	0	0	0.000861168
3	1039211	3.26799	0.198198	22	0	0	0	0.0388832				5	259665	3.35143	0.297297	33	0	0	0	0.011013
1	13561708	3.2648	0.252252	28	0	0	0	0.00326294				5	26791907	3.34744	0.171171	19	0	0	0	0.00523728
4	1634454	3.26444	0.315315	35	0	0	0	0.0731056				5	7023436	3.34511	0.126126	14	0	0	0	3.21865e-06
1	17460210	3.25806	0.144144	16	0	0	0	0.00981534				1	7896015	3.34221	0.324324	36	0	0	0	0.0399475
5	25289396	3.25523	0.315315	35	0	0	0	0.00402373				1	7896613	3.34221	0.324324	36	0	0	0	0.00077188
5	25289550	3.25523	0.315315	35	0	0	0	0.00966382				1	15860428	3.34042	0.387387	43	0	0	0	0.015565
5	17433027	3.25289	0.162162	18	0	0	0	0.00414199				1	7914619	3.33543	0.108108	12	0	0	0	0.0030278
1	26507458	3.24905	0.153153	17	0	0	0	1.54972e-05				1	7915075	3.33543	0.108108	12	0	0	0	0.0241319
1	25273341	3.23332	0.441441	49	0	0	0	0.00326294				1	7916702	3.33543	0.108108	12	0	0	0	8.35657e-05
5	9929700	3.22007	0.288288	32	0	0	0	0.000892103				1	10282226	3.32862	0.315315	35	0	0	0	0.015565
4	7196533	3.21244	0.252252	28	0	0	0	0.0569429				4	14399743	3.32636	0.387387	43	0	0	0	0.0323769
2	18847479	3.21181	0.135135	15	0	0	0	0.0257863				1	7913666	3.32634	0.126126	14	0	0	0	0.00425994
1	10705916	3.20776	0.387387	43	0	0	0	0.00019449				1	1008284	3.32589	0.468468	52	0	0	0	0.00614595
1	23258035	3.20731	0.144144	16	0	0	0	0.00185907				1	23515074	3.32264	0.216216	24	0	0	0	0.00484455
1	7914619	3.20617	0.108108	12	0	0	0	0.000302196				1	15864704	3.31767	0.378378	42	0	0	0	0.000143886
1	7915075	3.20617	0.108108	12	0	0	0	0.00326294				1	15817266	3.31492	0.315315	35	0	0	0	0.00374448
1	7916702	3.20617	0.108108	12	0	0	0	0.0113506				1	27343625	3.31373	0.117117	13	0	0	0	0.00374448
4	11915216	3.19212	0.126126	14	0	0	0	0.00480938				3	10038724	3.30945	0.144144	16	0	0	0	0.00468105
2	16836198	3.18001	0.216216	24	0	0	0	0.00069201				5	20831893	3.30943	0.135135	15	0	0	0	0.00128376
1	19115543	3.17342	0.117117	13	0	0	0	0.00387317				5	3599634	3.30874	0.459459	51	0	0	0	0.00746113
2	12382353	3.15304	0.207207	23	0	0	0	0.00950867				4	3936469	3.30743	0.108108	12	0	0	0	0.0338916
1	12283950	3.14949	0.459459	51	0	0	0	0.00735933				2	17230694	3.30245	0.225225	25	0	0	0	0.0146811
1	21697674	3.13753	0.135135	15	0	0	0	0.00168431				2	11432644	3.29115	0.306306	34	0	0	0	0.0138601
4	7345719	3.13473	0.324324	36	0	0	0	0.0192257				1	15742932	3.29002	0.315315	35	0	0	0	0.000981331
1	7430279	3.12536	0.369369	41	0	0	0	0.000408828				3	10256430	3.28576	0.495495	55	0	0	0	0.027211
4	12138031	3.12091	0.351351	39	0	0	0	0.0615935				5	8571317	3.28338	0.387387	43	0	0	0	0.0203897
2	15078565	3.11716	0.351351	39	0	0	0	0.0216212				5	8578180	3.28338	0.387387	43	0	0	0	0.000545323
2	15081295	3.10434	0.297297	33	0	0	0	1.2517e-05				3	16316203	3.28174	0.396396	44	0	0	0	0.000309229
3	21267622	3.09635	0.171171	19	0	0	0	0.000816047				1	5796373	3.27878	0.135135	15	0	0	0	0.00171226
1	7913666	3.08902	0.126126	14	0	0	0	0.00216204				3	14005733	3.27637	0.225225	25	0	0	0	0.00206167
4	652909	3.08514	0.342342	38	0	0	0	0.0255044				5	7234981	3.27636	0.126126	14	0	0	0	0.00034821
2	15050227	3.08292	0.333333	37	0	0	0	0.012095				3	17267791	3.27112	0.198198	22	0	0	0	0.0001266
3	7747381	3.08131	0.153153	17	0	0	0	0.0221275				2	2470319	3.25533	0.117117	13	0	0	0	0.00435519
3	11292051	3.07916	0.171171	19	0	0	0	0.018773				4	6107352	3.25162	0.171171	19	0	0	0	0.0566447
1	29804862	3.07882	0.126126	14	0	0	0	0.000226438				5	8571502	3.24903	0.405405	45	0	0	0	0.00514209
1	5206122	3.06945	0.432432	48	0	0	0	0.0283317				2	6515115	3.23647	0.315315	35	0	0	0	0.00782317
5	9844808	3.06677	0.216216	24	0	0	0	0.000451267				3	18071721	3.23303	0.225225	25	0	0	0	1.78814e-06
1	5395235	3.06569	0.279279	31	0	0	0	0.00341427				5	13166352	3.23033	0.117117	13	0	0	0	0.000502706
5	23228030	3.06385	0.279279	31	0	0	0	0.068463				2	17229596	3.22279	0.198198	22	0	0	0	0.0304325
3	11680511	3.05971	0.369369	41	0	0	0	0.00481999				1	9210728	3.221	0.387387	43	0	0	0	1.06096e-05
2	6280732	3.05648	0.432432	48	0	0	0	0.000403702				1	12265158	3.21611	0.162162	18	0	0	0	8.18968e-05
5	19255376	3.05292	0.108108	12	0	0	0	0.0785767				5	7280862	3.21351	0.117117	13	0	0	0	0.00385684
1	19640727	3.0522	0.27027	30	0	0	0	0.0283317				1	1011718	3.21205	0.216216	24	0	0	0	0.00850111
3	7362761	3.04558	0.378378	42	0	0	0	0.00155067				1	12250846	3.2113	0.126126	14	0	0	0	3.5882e-05
1	1573156	3.04427	0.153153	17	0	0	0	0.0134325				5	7489996	3.20918	0.306306	34	0	0	0	0.00206256
3	14798905	3.04358	0.423423	47	0	0	0	0.00284147				1	592597	3.1972	0.108108	12	0	0	0	1.06096e-05
4	9825709	3.04237	0.216216	24	0	0	0	0.0336744				5	7285773	3.19427	0.117117	13	0	0	0	0.00173897
1	13991869	3.04083	0.477477	53	0	0	0	5.49555e-05				1	27343408	3.19072	0.126126	14	0	0	0	0.00613773
2	17828145	3.03733	0.324324	36	0	0	0	0.00447029				4	11849120	3.18596	0.333333	37	0	0	0	0.0338916
1	22935846	3.03047	0.315315	35	0	0	0	0.00406241				4	11853109	3.18596	0.333333	37	0	0	0	0.00851107
2	9927922	3.02964	0.207207	23	0	0	0	0.00219113				2	17229803	3.18196	0.171171	19	0	0	0	0.000339627
1	17455399	3.02377	0.189189	21	0	0	0	0.00326294				5	24659959	3.16976	0.387387	43	0	0	0	0.000580668
5	8530865	3.02311	0.477477	53	0	0	0	0.0122108				1	15854175	3.16341	0.369369	41	0	0	0	0.0016973
3	12234509	3.01973	0.216216	24	0	0	0	0.000764012				4	5303763	3.16149	0.198198	22	0	0	0	0.000770688
4	8288094	3.01969	0.405405	45	0	0	0	0.0655729				3	14698165	3.15846	0.126126	14	0	0	0	0.0230575
3	10899519	3.01343	0.108108	12	0	0	0	0.00137877				5	824359	3.15324	0.252252	28	0	0	0	0.0107776
4	12714728	3.01219	0.477477	53	0	0	0	0.0199297				1	3331123	3.15287	0.18018	20	0	0	0	0.00927526
1	24926447	3.01188	0.387387	43	0	0	0	9.21488e-05				1	17455718	3.14909	0.351351	39	0	0	0	0.00237232
2	15056693	3.0111	0.378378	42	0	0	0	0.0003407				1	21414250	3.14233	0.153153	17	0	0	0	0.015565
4	12700322	3.01097	0.396396	44	0	0	0	0.0475526				5	24639669	3.13258	0.108108	12	0	0	0	0.000320554
4	10499378	3.00783	0.315315	35	0	0	0	0.0367654				5	10399167	3.1233	0.108108	12	0	0	0	0.0158511
3	21230766	3.0078	0.126126	14	0	0	0	2.46763e-05				1	9215679	3.12054	0.333333	37	0	0	0	0.00456893
1	7435829	3.00744	0.369369	41	0	0	0	0.00556833				1	5374562	3.11415	0.378378	42	0	0	0	0.00114405
3	17328406	3.00617	0.108108	12	0	0	0	0.0241196				4	1032093	3.11394	0.468468	52	0	0	0	3.06368e-05
1	21727811	3.00408	0.162162	18	0	0	0	0.00160521				4	7532602	3.11231	0.117117	13	0	0	0	0.0641043
2	16757223	3.00052	0.36036	40	0	0	0	3.39746e-05				4	7534674	3.11231	0.117117	13	0	0	0	7.59363e-05
3	21270105	3.00011	0.441441	49	0	0	0	0.00403839				5	1761060	3.11199	0.333333	37	0	0	0	0.00224453
4	8123954	2.99916	0.144144	16	0	0	0	0.0560644				1	15814077	3.11194	0.369369	41	0	0	0	1.41859e-05
2	5447435	2.99916	0.207207	23	0	0	0	0.00210518				1	15815977	3.11194	0.369369	41	0	0	0	0.00807387
3	909390	2.99751	0.459459	51	0	0	0	0.0170767				3	19836581	3.10512	0.189189	21	0	0	0	0.0254723
2	16742382	2.99577	0.243243	27	0	0	0	0.000989318				1	232666	3.10289	0.198198	22	0	0	0	0.000185668
2	128544	2.98764	0.396396	44	0	0	0	0.0206077				5	22278061	3.10155	0.171171	19	0	0	0	0.00514209
4	10403002	2.98634	0.324324	36	0	0	0	0.0231789				5	9153526	3.10061	0.18018	20	0	0	0	0.000528038
5	295877	2.98213	0.378378	42	0	0	0	0.00572836				1	23548153	3.09642	0.234234	26	0	0	0	9.34601e-05
5	25079001	2.97497	0.18018	20	0	0	0	0.0125397				1	8585162	3.09514	0.279279	31	0	0	0	0.000796497
5	25163894	2.96419	0.171171	19	0	0	0	0.0186599				3	10582899	3.09266	0.378378	42	0	0	0	0.0353228
5	358005	2.96009	0.126126	14	0	0	0	0.00381249				4	7345719	3.08968	0.324324	36	0	0	0	0.0239718
3	16743255	2.95897	0.207207	23	0	0	0	0.00967377				5	7969531	3.08874	0.225225	25	0	0	0	0.000570357
1	9295564	2.95797	0.405405	45	0	0	0	1.19209e-07				1	13434549	3.08702	0.306306	34	0	0	0	0.000137925
4	6039741	2.95786	0.144144	16	0	0	0	0.0204343				4	1641787	3.0743	0.279279	31	0	0	0	0.0342082
1	26512210	2.95702	0.162162	18	0	0	0	8.70228e-06				1	9210267	3.07345	0.207207	23	0	0	0	0.046499
3	94424	2.95647	0.108108	12	0	0	0	0.0281964				5	4754322	3.0709	0.369369	41	0	0	0	0.0370721
1	1930841	2.95493	0.306306	34	0	0	0	0.00038147				1	24907356	3.06679	0.171171	19	0	0	0	0.00338018
5	25305123	2.94861	0.306306	34	0	0	0	0.00224787				3	18097007	3.0621	0.144144	16	0	0	0	0.000633061
1	16426761	2.94323	0.189189	21	0	0	0	0.00104582				5	15740994	3.06099	0.198198	22	0	0	0	0.00293761
2	8369983	2.94108	0.153153	17	0	0	0	0.013498				1	4525155	3.06052	0.36036	40	0	0	0	0.00374448
3	11287744	2.93962	0.279279	31	0	0	0	6.31809e-05				5	15767104	3.0593	0.369369	41	0	0	0	0.0165247
1	7530574	2.93923	0.252252	28	0	0	0	0.00542933				1	12081470	3.0584	0.18018	20	0	0	0	0.000774384
5	25288581	2.93701	0.387387	43	0	0	0	0.00512761				5	259557	3.05757	0.288288	32	0	0	0	0.0370721
5	25288677	2.93701	0.387387	43	0	0	0	0.00317585				5	259740	3.05757	0.288288	32	0	0	0	0.0343632
5	25290164	2.93701	0.387387	43	0	0	0	0.00461113				4	4250059	3.05267	0.153153	17	0	0	0	0.0235984
1	27304409	2.93371	0.342342	38	0	0	0	0.00223923				5	26052893	3.05246	0.126126	14	0	0	0	0.00514978
1	487641	2.9337	0.378378	42	0	0	0	0.000408828				4	8549469	3.05233	0.378378	42	0	0	0	0.0102248
1	6265845	2.93245	0.108108	12	0	0	0	0.000611424				3	17166375	3.04969	0.315315	35	0	0	0	0.0226123
1	13121768	2.93196	0.324324	36	0	0	0	0.00185204				4	17056727	3.03497	0.108108	12	0	0	0	0.0025121
2	15957411	2.93102	0.333333	37	0	0	0	0.000552952				3	10543865	3.03439	0.414414	46	0	0	0	1.19209e-07
1	13273272	2.93014	0.261261	29	0	0	0	3.69549e-05				5	5556962	3.03346	0.486486	54	0	0	0	2.38419e-07
5	15778986	2.92931	0.18018	20	0	0	0	0.00339091				1	12280722	3.03076	0.324324	36	0	0	0	0.015502
4	2663004	2.92698	0.432432	48	0	0	0	0.0291354				1	14141808	3.02938	0.234234	26	0	0	0	0.000186265
5	1835186	2.92509	0.171171	19	0	0	0	0.00172782				1	8583950	3.00226	0.288288	32	0	0	0	0.011456
3	18073716	2.91738	0.414414	46	0	0	0	0.00419247				1	12277003	2.99923	0.333333	37	0	0	0	0.00171685
3	10432010	2.91632	0.135135	15	0	0	0	0.00340718				1	7912483	2.9978	0.144144	16	0	0	0	5.82933e-05
3	2336071	2.91474	0.36036	40	0	0	0	0.00284147				5	4720142	2.99746	0.234234	26	0	0	0	0.000545442
5	2551986	2.91435	0.135135	15	0	0	0	0.0311502				5	4722880	2.99746	0.234234	26	0	0	0	0.00741887
1	1704961	2.91345	0.216216	24	0	0	0	0.00449771				5	4727209	2.99746	0.234234	26	0	0	0	0.0027132
1	7183848	2.91204	0.198198	22	0	0	0	0.00983542				4	143157	2.99236	0.306306	34	0	0	0	0.00932115
5	25304133	2.90969	0.396396	44	0	0	0	0.00476074				2	235272	2.98943	0.414414	46	0	0	0	0.00194383
1	26324930	2.90686	0.135135	15	0	0	0	0.0148197				4	8689099	2.98784	0.243243	27	0	0	0	0.0108536
3	12012162	2.90229	0.297297	33	0	0	0	5.3525e-05				1	13106910	2.98478	0.234234	26	0	0	0	1.78814e-06
4	11721159	2.89998	0.342342	38	0	0	0	0.00983715				1	3161238	2.98202	0.261261	29	0	0	0	0.00667083
3	12541119	2.8991	0.252252	28	0	0	0	0.000269711				4	1573614	2.9773	0.495495	55	0	0	0	0.00428677
4	6468797	2.88849	0.36036	40	0	0	0	0.0336744				2	10545621	2.96651	0.333333	37	0	0	0	5.31673e-05
1	21547519	2.88673	0.243243	27	0	0	0	0.00079757				5	15771688	2.96406	0.333333	37	0	0	0	0.000150561
1	11608388	2.88243	0.405405	45	0	0	0	0.000847816				1	23516448	2.96197	0.198198	22	0	0	0	5.96046e-07
3	21266669	2.87842	0.351351	39	0	0	0	6.77109e-05				4	9959140	2.95843	0.315315	35	0	0	0	0.0351766
4	8353089	2.87718	0.441441	49	0	0	0	0.0153114				5	1202787	2.95669	0.396396	44	0	0	0	0.00288129
5	10168392	2.87347	0.351351	39	0	0	0	0.00935566				3	2261707	2.95596	0.252252	28	0	0	0	0.000552714
1	27356654	2.86532	0.135135	15	0	0	0	0.000429451				1	15743727	2.95474	0.45045	50	0	0	0	0.000120401
5	8729294	2.86233	0.18018	20	0	0	0	0.00744694				1	1005875	2.9547	0.225225	25	0	0	0	0.00693119
1	13169013	2.86166	0.162162	18	0	0	0	0.043399				4	11848665	2.95009	0.351351	39	0	0	0	0.000770688
4	2775857	2.86084	0.405405	45	0	0	0	4.69685e-05				1	11918186	2.94896	0.306306	34	0	0	0	0.00199312
3	9117872	2.86067	0.414414	46	0	0	0	0.00967222				4	18215451	2.9483	0.108108	12	0	0	0	0.0351351
5	9751952	2.86061	0.432432	48	0	0	0	0.00250286				1	13412174	2.94538	0.225225	25	0	0	0	0.00945848
3	7413560	2.85915	0.369369	41	0	0	0	0.00566626				2	7631695	2.94512	0.108108	12	0	0	0	0.000447214
1	1557253	2.8571	0.333333	37	0	0	0	0.0248754				1	29565756	2.94019	0.144144	16	0	0	0	0.0339051
1	30089905	2.85648	0.18018	20	0	0	0	0.00468504				1	24254083	2.93434	0.252252	28	0	0	0	0.0308072
5	22015336	2.85285	0.225225	25	0	0	0	0.00210392				3	3512957	2.92703	0.459459	51	0	0	0	0.00981635
5	17158556	2.85153	0.243243	27	0	0	0	0.00250286				2	3224888	2.92522	0.216216	24	0	0	0	0.0342643
2	15050650	2.85082	0.315315	35	0	0	0	0.00180477				5	16419347	2.92109	0.432432	48	0	0	0	0.0177531
3	21262908	2.85044	0.27027	30	0	0	0	0.0181022				3	19149468	2.91647	0.486486	54	0	0	0	0.00960779
1	5204473	2.84467	0.423423	47	0	0	0	0.00485057				4	657038	2.91262	0.225225	25	0	0	0	0.0509707
1	5217846	2.84467	0.423423	47	0	0	0	0.000198901				1	15793905	2.91055	0.378378	42	0	0	0	0.000238955
1	5222391	2.84467	0.423423	47	0	0	0	0.00727427				5	15743121	2.91047	0.216216	24	0	0	0	0.00027436
1	5222970	2.84467	0.423423	47	0	0	0	0.0235749				1	3165281	2.90901	0.171171	19	0	0	0	0.011782
5	6902307	2.84354	0.162162	18	0	0	0	0.069844				4	5294284	2.90853	0.279279	31	0	0	0	0.00704336
3	2463435	2.84247	0.36036	40	0	0	0	0.00255167				4	658600	2.90841	0.288288	32	0	0	0	0.0480719
2	15053414	2.84173	0.441441	49	0	0	0	0.000552952				5	10471735	2.90554	0.234234	26	0	0	0	0.00316083
1	13911135	2.83919	0.36036	40	0	0	0	0.00127441				3	2336631	2.89981	0.369369	41	0	0	0	0.00179255
3	18107623	2.83844	0.351351	39	0	0	0	0.00886899				3	2336960	2.89981	0.369369	41	0	0	0	0.000925422
1	5395363	2.83524	0.27027	30	0	0	0	0.0205231				3	2338138	2.89981	0.369369	41	0	0	0	0.000621557
5	8815134	2.83505	0.153153	17	0	0	0	0.00236261				3	2338183	2.89981	0.369369	41	0	0	0	0.00726652
1	25277659	2.8334	0.378378	42	0	0	0	0.00295311				3	19466590	2.89708	0.396396	44	0	0	0	0.00699973
3	14662153	2.83226	0.135135	15	0	0	0	0.00831652				5	7006489	2.89553	0.144144	16	0	0	0	0.000721514
4	8112277	2.82995	0.252252	28	0	0	0	0.0165846				5	16850086	2.89511	0.459459	51	0	0	0	0.000463128
3	21277414	2.82971	0.225225	25	0	0	0	0.0027765				3	15237469	2.89428	0.135135	15	0	0	0	0.00215113
1	18737527	2.829	0.198198	22	0	0	0	0.00449771				5	9125926	2.89291	0.117117	13	0	0	0	2.76566e-05
5	26036634	2.82323	0.234234	26	0	0	0	0.00174659				3	22122783	2.89202	0.207207	23	0	0	0	0.00481385
5	10411252	2.82199	0.126126	14	0	0	0	0.000118613				4	664689	2.88686	0.36036	40	0	0	0	0.0351351
5	312294	2.81653	0.495495	55	0	0	0	6.52075e-05				3	7306763	2.88603	0.252252	28	0	0	0	0.00285226
3	21279612	2.8155	0.306306	34	0	0	0	0.0542583				1	12271728	2.88538	0.324324	36	0	0	0	1.19209e-07
4	7608344	2.81514	0.333333	37	0	0	0	0.0173287				5	7040846	2.88402	0.108108	12	0	0	0	0
1	19108013	2.81494	0.135135	15	0	0	0	0.0166073				5	7041098	2.88402	0.108108	12	0	0	0	0.0081417
2	5420413	2.81119	0.387387	43	0	0	0	0.000947654				5	7960364	2.87746	0.117117	13	0	0	0	0.00686091
4	11721424	2.81048	0.333333	37	0	0	0	0.00578779				1	8097407	2.87244	0.405405	45	0	0	0	0.00460899
3	21263329	2.81011	0.306306	34	0	0	0	0.000926256				3	5870969	2.87085	0.108108	12	0	0	0	0.000392377
4	9820560	2.80891	0.189189	21	0	0	0	0.0254123				1	18111517	2.87019	0.378378	42	0	0	0	7.62939e-06
4	10951240	2.80713	0.45045	50	0	0	0	0.00815493				1	12280519	2.86784	0.315315	35	0	0	0	0.000893772
1	7579919	2.80296	0.234234	26	0	0	0	0.0166073				3	19834585	2.86743	0.468468	52	0	0	0	0.00316983
4	11736522	2.80296	0.396396	44	0	0	0	0.00254685				4	1304226	2.86661	0.369369	41	0	0	0	0.0180544
4	9770756	2.80125	0.342342	38	0	0	0	0.00354564				4	1195451	2.86652	0.198198	22	0	0	0	0.0322464
1	12885150	2.80119	0.441441	49	0	0	0	0.0136209				1	15733380	2.86492	0.36036	40	0	0	0	0.011456
4	7664856	2.80059	0.126126	14	0	0	0	0.000186741				4	8544136	2.86469	0.459459	51	0	0	0	0.0228059
1	6687882	2.79958	0.423423	47	0	0	0	0.0232418				4	8832786	2.86211	0.162162	18	0	0	0	0.0252528
5	10580315	2.7981	0.288288	32	0	0	0	1.90735e-05				1	24828378	2.86189	0.297297	33	0	0	0	0.00356495
1	19110261	2.79663	0.153153	17	0	0	0	0.0424179				5	3600862	2.86113	0.432432	48	0	0	0	0.0081417
4	316490	2.79428	0.288288	32	0	0	0	0.0153718				4	15361662	2.86087	0.495495	55	0	0	0	0.0399165
3	21262285	2.79342	0.252252	28	0	0	0	9.77516e-06				4	5204837	2.86027	0.279279	31	0	0	0	0.012946
2	16839032	2.78898	0.162162	18	0	0	0	0.00124502				5	3909929	2.85931	0.396396	44	0	0	0	0.000101686
5	6840433	2.78748	0.189189	21	0	0	0	0.000199497				1	13416619	2.85856	0.297297	33	0	0	0	0.00356495
5	9535213	2.78622	0.441441	49	0	0	0	0.0182527				5	1569583	2.85409	0.432432	48	0	0	0	0.00670356
2	7897539	2.78611	0.324324	36	0	0	0	0.00272757				5	17415100	2.84606	0.369369	41	0	0	0	0.000104547
5	14562717	2.78535	0.153153	17	0	0	0	1.93119e-05				1	12278302	2.84303	0.396396	44	0	0	0	0.0034821
4	7645712	2.78434	0.324324	36	0	0	0	0.000843883				1	25123829	2.84119	0.36036	40	0	0	0	0.015565
1	18738685	2.78425	0.207207	23	0	0	0	0.00569159				1	24424947	2.84076	0.486486	54	0	0	0	0.0227125
5	4458072	2.77877	0.441441	49	0	0	0	0.00038147				4	18314808	2.83149	0.117117	13	0	0	0	0.00205511
3	18070993	2.77378	0.441441	49	0	0	0	0.0026347				5	9127835	2.82569	0.117117	13	0	0	0	0.0102694
4	6460484	2.77124	0.297297	33	0	0	0	0.00200737				1	1725722	2.82558	0.333333	37	0	0	0	0.0215994
5	7102635	2.76636	0.198198	22	0	0	0	0.00274098				1	29136192	2.82451	0.45045	50	0	0	0	0.00068903
5	8664942	2.76586	0.459459	51	0	0	0	0.0016222				3	3854523	2.81994	0.243243	27	0	0	0	0.000159502
5	17452021	2.76323	0.216216	24	0	0	0	0.00377077				1	6009986	2.81975	0.477477	53	0	0	0	0.0211248
1	25292561	2.76292	0.306306	34	0	0	0	0.00612736				4	1207739	2.81949	0.207207	23	0	0	0	0.00245821
1	25292888	2.76292	0.306306	34	0	0	0	0.00113893				5	5337545	2.81927	0.306306	34	0	0	0	0.00769699
1	25292923	2.76292	0.306306	34	0	0	0	0.000112534				1	5393720	2.81675	0.162162	18	0	0	0	0.00513184
1	25295119	2.76292	0.306306	34	0	0	0	0.00457722				5	4711684	2.81647	0.252252	28	0	0	0	0.01248
1	5237360	2.75844	0.468468	52	0	0	0	0.0175341				4	5246217	2.81618	0.414414	46	0	0	0	0.00433052
2	5437417	2.75754	0.144144	16	0	0	0	2.6226e-05				3	18070993	2.81229	0.441441	49	0	0	0	0.000564992
2	5458578	2.75754	0.144144	16	0	0	0	0.00815588				1	23454521	2.81109	0.342342	38	0	0	0	0.0077225
2	5459458	2.75754	0.144144	16	0	0	0	0.0164558				5	16397154	2.80966	0.297297	33	0	0	0	0.00679022
2	5462227	2.75754	0.144144	16	0	0	0	0.000830293				4	1405360	2.79985	0.162162	18	0	0	0	0.00732428
5	311371	2.75699	0.486486	54	0	0	0	0.0102255				3	18104860	2.79459	0.153153	17	0	0	0	0.00577116
5	311464	2.75699	0.486486	54	0	0	0	0.000342131				4	6229337	2.79371	0.18018	20	0	0	0	0.00732428
5	311859	2.75699	0.486486	54	0	0	0	0.000112295				2	8589727	2.79299	0.18018	20	0	0	0	0.00140375
3	12365028	2.75291	0.324324	36	0	0	0	0.0172647				4	8287850	2.7925	0.387387	43	0	0	0	0.0120702
3	8964456	2.75285	0.387387	43	0	0	0	0.0177705				1	15660202	2.79247	0.36036	40	0	0	0	0.00319993
4	7343440	2.75161	0.414414	46	0	0	0	0.036121				3	15872342	2.79158	0.468468	52	0	0	0	0.0052768
4	5773652	2.75003	0.423423	47	0	0	0	0.00593197				4	2637610	2.79158	0.477477	53	0	0	0	0.0119858
5	7205262	2.74739	0.108108	12	0	0	0	0.0400974				4	1202693	2.78503	0.324324	36	0	0	0	0.0270181
5	22031339	2.74364	0.171171	19	0	0	0	0.00206637				1	27493813	2.77935	0.18018	20	0	0	0	0.01078
5	7231781	2.74363	0.153153	17	0	0	0	0.000551522				1	8584555	2.77372	0.279279	31	0	0	0	3.52859e-05
3	12718579	2.74207	0.351351	39	0	0	0	0.000881255				5	7152005	2.77121	0.234234	26	0	0	0	6.31809e-05
4	8113986	2.74132	0.288288	32	0	0	0	0.0351176				5	9612421	2.76797	0.405405	45	0	0	0	0.00286698
3	7983686	2.74078	0.135135	15	0	0	0	0.000516891				1	5796706	2.7652	0.144144	16	0	0	0	0.00205714
1	11605023	2.73968	0.486486	54	0	0	0	0.00942129				3	10902425	2.7645	0.405405	45	0	0	0	0.000445187
5	25069901	2.73671	0.189189	21	0	0	0	0.000438392				5	25453140	2.75922	0.387387	43	0	0	0	0.000120282
3	3616476	2.73649	0.342342	38	0	0	0	0.000147462				2	988157	2.75745	0.486486	54	0	0	0	0.0038932
5	8744021	2.73448	0.432432	48	0	0	0	0.00507802				4	252249	2.75676	0.18018	20	0	0	0	0.00433052
3	2336631	2.73384	0.369369	41	0	0	0	0.0152509				5	3866305	2.7555	0.243243	27	0	0	0	0.0701588
3	2336960	2.73384	0.369369	41	0	0	0	0.0385953				3	14838576	2.7554	0.18018	20	0	0	0	0.000225365
3	2338138	2.73384	0.369369	41	0	0	0	0.00145251				1	26598262	2.7537	0.369369	41	0	0	0	0.00521547
3	2338183	2.73384	0.369369	41	0	0	0	0.0305964				5	4967427	2.75269	0.342342	38	0	0	0	9.85861e-05
5	25290477	2.73269	0.378378	42	0	0	0	0.00133348				2	17231825	2.75072	0.234234	26	0	0	0	0.000597
5	25290749	2.73269	0.378378	42	0	0	0	0.000837922				3	633643	2.75068	0.324324	36	0	0	0	0.00394946
3	10345169	2.73196	0.477477	53	0	0	0	0.00251055				5	15771241	2.74536	0.342342	38	0	0	0	0.00502032
5	8532876	2.72956	0.342342	38	0	0	0	0.0176822				5	17936530	2.74493	0.225225	25	0	0	0	0.0146618
2	3074368	2.72895	0.414414	46	0	0	0	0.00701517				2	19673807	2.74318	0.162162	18	0	0	0	0.00471187
5	25111379	2.72878	0.387387	43	0	0	0	0.0552574				4	3421046	2.74166	0.234234	26	0	0	0	0.0218754
3	21200441	2.72849	0.234234	26	0	0	0	0.0215778				1	12280945	2.7409	0.432432	48	0	0	0	2.03848e-05
1	19640564	2.72797	0.351351	39	0	0	0	0.018646				1	12266862	2.74067	0.477477	53	0	0	0	0.00475639
3	11680888	2.72664	0.225225	25	0	0	0	0.00114536				2	3689622	2.73996	0.171171	19	0	0	0	0.00265241
4	8302303	2.72457	0.126126	14	0	0	0	0.000843883				2	17216044	2.73966	0.387387	43	0	0	0	0.00721633
2	15075608	2.72384	0.306306	34	0	0	0	0.000405967				1	7913849	2.73769	0.144144	16	0	0	0	0.00437403
4	17232485	2.72043	0.162162	18	0	0	0	0.0152282				4	12704572	2.73721	0.153153	17	0	0	0	0.000532925
2	5462569	2.71822	0.126126	14	0	0	0	0.0136245				5	8629069	2.73673	0.198198	22	0	0	0	0.000323653
2	16937554	2.7181	0.135135	15	0	0	0	0.00217462				3	12498122	2.73532	0.198198	22	0	0	0	0.0148976
1	16799168	2.71807	0.387387	43	0	0	0	0.00108814				1	14017331	2.73392	0.117117	13	0	0	0	0.0227125
3	18072756	2.71449	0.387387	43	0	0	0	0.0214568				1	9218260	2.73161	0.441441	49	0	0	0	0.00366414
2	15050418	2.71429	0.243243	27	0	0	0	0.0136245				5	9150509	2.73122	0.45045	50	0	0	0	0.0237839
3	12585104	2.71369	0.153153	17	0	0	0	0.000496626				1	23244116	2.73045	0.216216	24	0	0	0	0.0496425
5	16502102	2.71223	0.441441	49	0	0	0	0.00896686				3	16372978	2.72845	0.261261	29	0	0	0	0.000598431
1	6629642	2.71217	0.261261	29	0	0	0	0.0136209				5	7044027	2.72553	0.117117	13	0	0	0	0.00567514
4	2775739	2.71112	0.396396	44	0	0	0	0.000511885				5	26627627	2.72528	0.378378	42	0	0	0	0.0175176
5	9557426	2.70902	0.252252	28	0	0	0	0.0052188				3	22898552	2.72416	0.18018	20	0	0	0	0.00526315
4	6472222	2.70773	0.378378	42	0	0	0	0.00233674				3	19228072	2.72286	0.459459	51	0	0	0	0.00206351
1	12045504	2.70688	0.162162	18	0	0	0	0.0209959				3	7304573	2.72226	0.324324	36	0	0	0	0.00107282
2	11732915	2.70531	0.252252	28	0	0	0	0.00080806				3	12360759	2.72083	0.216216	24	0	0	0	0.00101668
5	312343	2.70526	0.405405	45	0	0	0	0.0524483				5	14933987	2.71859	0.324324	36	0	0	0	0.0439512
1	11605685	2.70336	0.459459	51	0	0	0	0.000883639				1	5387958	2.71388	0.144144	16	0	0	0	0.00249016
1	30093693	2.70082	0.225225	25	0	0	0	0.0026775				3	10143088	2.71168	0.252252	28	0	0	0	0.00408369
1	15742932	2.69932	0.315315	35	0	0	0	0.000360608				2	1992382	2.71067	0.216216	24	0	0	0	0.00290143
4	6470752	2.69225	0.36036	40	0	0	0	0.00439447				1	9206197	2.70968	0.405405	45	0	0	0	0.00160187
5	6831253	2.69163	0.162162	18	0	0	0	0.0142243				5	287130	2.70912	0.198198	22	0	0	0	0.0209069
3	20999148	2.69138	0.261261	29	0	0	0	0.00772542				5	24620170	2.70717	0.108108	12	0	0	0	0.00295728
4	6460727	2.69057	0.333333	37	0	0	0	0.023831				4	2723626	2.70451	0.207207	23	0	0	0	0.00399894
2	6515115	2.68844	0.315315	35	0	0	0	0.00213939				5	3599231	2.70304	0.432432	48	0	0	0	0.00340098
5	25241822	2.68636	0.459459	51	0	0	0	0.00478178				4	17413402	2.70125	0.279279	31	0	0	0	0.0167825
4	10118261	2.68226	0.387387	43	0	0	0	1.01328e-05				1	7936377	2.69747	0.387387	43	0	0	0	0.000506878
1	1498549	2.68199	0.432432	48	0	0	0	0.000590205				2	2226229	2.69723	0.18018	20	0	0	0	0.00176758
5	315242	2.68148	0.396396	44	0	0	0	0.00186098				4	5207937	2.69566	0.207207	23	0	0	0	0.0059706
1	25916091	2.67865	0.252252	28	0	0	0	0.00687957				4	1649513	2.69546	0.306306	34	0	0	0	0.00788265
3	18660431	2.67737	0.477477	53	0	0	0	0.000778794				1	605176	2.69385	0.441441	49	0	0	0	0.00635397
1	25300008	2.67536	0.252252	28	0	0	0	0.00916314				1	25005174	2.69289	0.18018	20	0	0	0	0.0104725
1	22620497	2.67527	0.459459	51	0	0	0	0.0076586				4	4192810	2.69142	0.117117	13	0	0	0	0.0293649
5	5111029	2.67292	0.153153	17	0	0	0	0.00544691				5	17977878	2.69092	0.306306	34	0	0	0	0.00083673
3	16236538	2.67206	0.36036	40	0	0	0	0.0942493				1	4527470	2.68858	0.171171	19	0	0	0	0.0146092
2	9044450	2.67119	0.117117	13	0	0	0	0.000574708				1	20087988	2.68545	0.189189	21	0	0	0	0.000111103
3	3470531	2.671	0.279279	31	0	0	0	0.00697106				1	18549792	2.68347	0.171171	19	0	0	0	0.00209844
5	9770673	2.66939	0.216216	24	0	0	0	0.000490189				3	19472309	2.68199	0.423423	47	0	0	0	0.0144827
2	383217	2.66916	0.189189	21	0	0	0	0.000261962				4	11915307	2.67987	0.243243	27	0	0	0	0.000947654
5	10182486	2.66502	0.153153	17	0	0	0	0.00566721				4	1196450	2.67961	0.189189	21	0	0	0	0.0414386
1	21632237	2.66499	0.153153	17	0	0	0	0.0146876				3	18101896	2.67938	0.171171	19	0	0	0	0.00311899
2	5450432	2.66288	0.351351	39	0	0	0	0.00913626				5	17310695	2.67411	0.162162	18	0	0	0	0.0142374
1	11607120	2.66197	0.45045	50	0	0	0	0.00326294				1	5788855	2.67311	0.441441	49	0	0	0	0.00650495
2	16735946	2.66189	0.108108	12	0	0	0	0.0003407				1	28446576	2.67175	0.135135	15	0	0	0	0.00854856
1	5272962	2.65951	0.459459	51	0	0	0	0.0115653				3	5567107	2.66924	0.153153	17	0	0	0	0.00822508
1	13910349	2.65723	0.378378	42	0	0	0	6.9499e-05				5	18406187	2.6677	0.216216	24	0	0	0	0.00344682
4	12700400	2.65556	0.378378	42	0	0	0	0.00118947				5	826360	2.66606	0.378378	42	0	0	0	0.00787234
1	21623826	2.65454	0.135135	15	0	0	0	0.0136107				1	15953531	2.66599	0.153153	17	0	0	0	0.0173561
1	22865604	2.65346	0.252252	28	0	0	0	0.00100118				4	311401	2.66485	0.144144	16	0	0	0	0.00166285
1	7898145	2.65319	0.144144	16	0	0	0	0.0110983				3	8964456	2.66452	0.387387	43	0	0	0	0.00259995
4	12573353	2.65251	0.171171	19	0	0	0	0.000480533				1	24783024	2.66271	0.126126	14	0	0	0	2.15769e-05
5	7106594	2.65124	0.198198	22	0	0	0	0.0206309				3	8031767	2.66253	0.126126	14	0	0	0	4.3869e-05
1	27205004	2.65123	0.378378	42	0	0	0	0.0027132				5	812501	2.66221	0.225225	25	0	0	0	0.0247847
5	17638603	2.65061	0.324324	36	0	0	0	0.00942737				3	4044210	2.6615	0.189189	21	0	0	0	7.96318e-05
1	27362805	2.64894	0.225225	25	0	0	0	0.00221676				4	5217339	2.66149	0.18018	20	0	0	0	0.000780463
1	11606011	2.64844	0.441441	49	0	0	0	0.00278187				4	10766518	2.65998	0.459459	51	0	0	0	0.0254599
1	25287988	2.64618	0.234234	26	0	0	0	0.000811994				2	1704360	2.65858	0.153153	17	0	0	0	0.00402164
5	9282858	2.64604	0.252252	28	0	0	0	0.00855362				1	1010355	2.65701	0.234234	26	0	0	0	1.19209e-07
1	30405271	2.64471	0.135135	15	0	0	0	0.00326294				3	12863244	2.65694	0.495495	55	0	0	0	0.0178514
5	21377019	2.64458	0.324324	36	0	0	0	0.013455				1	8840532	2.65609	0.135135	15	0	0	0	0.00305825
1	15881483	2.64404	0.441441	49	0	0	0	0.000330329				1	23486469	2.65377	0.234234	26	0	0	0	0.00925606
3	21204262	2.64244	0.207207	23	0	0	0	0.00475186				4	143220	2.6532	0.396396	44	0	0	0	0.0406752
1	26508716	2.64109	0.117117	13	0	0	0	0.00326294				3	18107212	2.64935	0.135135	15	0	0	0	0.00222105
4	7195152	2.63976	0.225225	25	0	0	0	0.00047493				4	4980202	2.64659	0.324324	36	0	0	0	0.00248384
5	25156545	2.63809	0.162162	18	0	0	0	0.0332424				1	8071096	2.6433	0.216216	24	0	0	0	0.0159179
1	8071096	2.6358	0.216216	24	0	0	0	0.00476807				4	9428016	2.64267	0.306306	34	0	0	0	0.0141693
3	21265460	2.63523	0.45045	50	0	0	0	0.0033682				3	629509	2.6407	0.18018	20	0	0	0	0.00296593
5	26367021	2.63479	0.405405	45	0	0	0	0.0347748				4	9882110	2.63973	0.225225	25	0	0	0	0.0048449
1	25753003	2.63477	0.207207	23	0	0	0	0.00742555				1	13432854	2.63939	0.27027	30	0	0	0	0.0303884
5	20364094	2.63337	0.486486	54	0	0	0	0.0347748				1	28113752	2.63916	0.414414	46	0	0	0	0.015565
2	2603507	2.63048	0.216216	24	0	0	0	0.0130318				2	236947	2.63764	0.459459	51	0	0	0	0.00423515
3	7006638	2.63005	0.108108	12	0	0	0	0.00697106				2	13335783	2.63706	0.117117	13	0	0	0	0.0326923
1	25281479	2.62933	0.225225	25	0	0	0	0.000212014				2	7992495	2.63706	0.342342	38	0	0	0	0.0150734
2	3145540	2.62344	0.396396	44	0	0	0	0.00683373				5	258740	2.63622	0.297297	33	0	0	0	0.0147894
1	29826181	2.62308	0.207207	23	0	0	0	8.34465e-07				3	10545141	2.63573	0.315315	35	0	0	0	0.000378013
5	9227428	2.61985	0.333333	37	0	0	0	0.00612599				1	12468915	2.63429	0.252252	28	0	0	0	7.82013e-05
3	8399713	2.61585	0.234234	26	0	0	0	0.00263131				4	1207449	2.63265	0.198198	22	0	0	0	0.00747502
5	5809060	2.61552	0.333333	37	0	0	0	0.0246246				1	11115350	2.63182	0.378378	42	0	0	0	0.015565
3	17924185	2.61448	0.18018	20	0	0	0	0.00557113				1	14067761	2.62919	0.126126	14	0	0	0	0.00487101
2	16833064	2.61271	0.234234	26	0	0	0	0.000620365				5	17975471	2.62811	0.234234	26	0	0	0	0.0299971
4	7434629	2.61251	0.252252	28	0	0	0	0.00935984				2	17235505	2.628	0.306306	34	0	0	0	0.000979185
5	20147005	2.61198	0.315315	35	0	0	0	0.0335684				2	8677574	2.62792	0.171171	19	0	0	0	0.00212622
4	11249311	2.60965	0.387387	43	0	0	0	0.0394564				5	4978722	2.62329	0.216216	24	0	0	0	0.0061388
3	973690	2.60857	0.414414	46	0	0	0	0.00841582				3	20453372	2.62244	0.369369	41	0	0	0	0.0024206
3	21265142	2.60622	0.333333	37	0	0	0	0.0033682				1	21415443	2.62219	0.144144	16	0	0	0	1.00136e-05
1	26502044	2.60619	0.387387	43	0	0	0	0.00299001				1	8264948	2.6141	0.108108	12	0	0	0	0.0228696
4	10207294	2.60541	0.252252	28	0	0	0	0.0616761				1	24232086	2.61291	0.36036	40	0	0	0	0.0174549
4	6466352	2.60432	0.396396	44	0	0	0	0.0616761				5	8989571	2.61058	0.306306	34	0	0	0	0.0180889
1	13642572	2.60168	0.333333	37	0	0	0	0.00905818				5	8869259	2.60882	0.342342	38	0	0	0	2.26498e-05
4	11767892	2.60122	0.36036	40	0	0	0	0.000851274				3	9534955	2.60877	0.18018	20	0	0	0	0.0127172
3	8400207	2.60102	0.351351	39	0	0	0	0.000526488				4	11129017	2.60672	0.126126	14	0	0	0	0.0048449
4	11888977	2.60095	0.225225	25	0	0	0	0.000497222				4	18378453	2.60656	0.351351	39	0	0	0	0.00426763
1	12283830	2.59923	0.441441	49	0	0	0	0.00511414				1	23578117	2.60586	0.162162	18	0	0	0	0.00499767
3	7792775	2.59845	0.171171	19	0	0	0	0.000246704				1	8083524	2.60584	0.432432	48	0	0	0	0.0196854
5	7106816	2.5975	0.207207	23	0	0	0	0.0246246				4	5259438	2.60535	0.405405	45	0	0	0	0.0232649
5	281613	2.59701	0.486486	54	0	0	0	0.0246246				4	5259792	2.60535	0.405405	45	0	0	0	0.0103422
5	281641	2.59701	0.486486	54	0	0	0	8.97646e-05				4	17419128	2.60526	0.279279	31	0	0	0	0.0210071
2	128419	2.59667	0.369369	41	0	0	0	0.00300336				5	17214396	2.60485	0.477477	53	0	0	0	0.0315803
4	14015153	2.59582	0.117117	13	0	0	0	0.00651532				1	13423179	2.60042	0.27027	30	0	0	0	0.00893009
1	24158317	2.59463	0.153153	17	0	0	0	0.00981939				1	18113053	2.60019	0.306306	34	0	0	0	0.00146484
1	24161135	2.59463	0.153153	17	0	0	0	0.00464439				1	5764909	2.60005	0.369369	41	0	0	0	0.00201714
3	10869983	2.59442	0.297297	33	0	0	0	0.0110794				1	5791543	2.59955	0.495495	55	0	0	0	0.00010097
1	13553967	2.59418	0.279279	31	0	0	0	0.00897247				5	4928773	2.5978	0.252252	28	0	0	0	0.0077132
1	5216635	2.59271	0.396396	44	0	0	0	0.0033173				5	7358017	2.59644	0.405405	45	0	0	0	0.0309279
5	311392	2.59102	0.486486	54	0	0	0	0.0193196				4	9959901	2.59591	0.306306	34	0	0	0	0.0145464
1	7571862	2.59078	0.225225	25	0	0	0	0.0148424				4	7608344	2.59443	0.333333	37	0	0	0	0.0145464
5	21360018	2.59045	0.117117	13	0	0	0	0.0246246				1	23559611	2.59379	0.477477	53	0	0	0	0.000383973
1	12746958	2.59045	0.207207	23	0	0	0	0.0148424				4	1194606	2.59072	0.27027	30	0	0	0	0.0051316
3	12298446	2.58851	0.279279	31	0	0	0	0.0443415				4	5969110	2.58969	0.387387	43	0	0	0	0.00443333
1	8225312	2.58812	0.117117	13	0	0	0	0.0140731				1	27888336	2.58711	0.117117	13	0	0	0	0.00222582
2	164151	2.58599	0.117117	13	0	0	0	0.00828004				1	8584292	2.58655	0.252252	28	0	0	0	0.00222582
5	17158440	2.58564	0.297297	33	0	0	0	0.0335684				4	1031799	2.58567	0.261261	29	0	0	0	0.000641048
4	7346579	2.58531	0.252252	28	0	0	0	0.00203907				5	3911124	2.58439	0.144144	16	0	0	0	0.00525534
2	2618964	2.58497	0.432432	48	0	0	0	1.0848e-05				4	15339540	2.58412	0.342342	38	0	0	0	1.84774e-05
2	5139800	2.58466	0.207207	23	0	0	0	0.00221014				1	25148546	2.58238	0.405405	45	0	0	0	0.00116068
3	14532862	2.58133	0.387387	43	0	0	0	0.00020057				2	19478194	2.58131	0.369369	41	0	0	0	6.41346e-05
5	26053179	2.58003	0.207207	23	0	0	0	0.0176588				5	25843861	2.58125	0.144144	16	0	0	0	0.00292897
2	16069369	2.57978	0.153153	17	0	0	0	0.0135085				2	17403263	2.58012	0.108108	12	0	0	0	0.00423336
1	13924502	2.57962	0.378378	42	0	0	0	0.0432122				4	3853153	2.57999	0.279279	31	0	0	0	0.0191216
5	16350698	2.57909	0.189189	21	0	0	0	0.0246246				5	17316198	2.57957	0.153153	17	0	0	0	0.0011645
1	21367370	2.57812	0.342342	38	0	0	0	0.00334513				5	7005951	2.57909	0.135135	15	0	0	0	0.000555933
4	7608307	2.57755	0.234234	26	0	0	0	0.00788516				5	3910408	2.5742	0.342342	38	0	0	0	0.00559896
1	11969870	2.57685	0.216216	24	0	0	0	0.000664175				1	12081318	2.57385	0.162162	18	0	0	0	0.0110024
4	7348960	2.5762	0.27027	30	0	0	0	0.00613445				1	17731084	2.57308	0.144144	16	0	0	0	0.00121373
2	123533	2.57595	0.351351	39	0	0	0	0.0204563				2	16491737	2.57286	0.243243	27	0	0	0	0.0032146
1	11190352	2.57504	0.387387	43	0	0	0	0.00507414				2	16491794	2.57286	0.243243	27	0	0	0	0.00471187
3	21263252	2.57432	0.306306	34	0	0	0	0.0019244				1	18550940	2.57248	0.207207	23	0	0	0	0.00133288
5	26027348	2.57372	0.252252	28	0	0	0	0.000310183				5	7492033	2.572	0.144144	16	0	0	0	0.00356531
3	21239486	2.57251	0.117117	13	0	0	0	0.000235498				5	136649	2.5712	0.477477	53	0	0	0	0.0606787
5	8841472	2.57245	0.135135	15	0	0	0	0.038865				3	2805753	2.57044	0.234234	26	0	0	0	0.0100917
5	8841520	2.57245	0.135135	15	0	0	0	9.53674e-07				5	469430	2.57013	0.459459	51	0	0	0	0.0291174
1	16434884	2.57245	0.162162	18	0	0	0	0.0037291				3	10662052	2.56996	0.225225	25	0	0	0	0.000660717
1	16799450	2.56984	0.135135	15	0	0	0	0.00242406				1	24611970	2.56811	0.162162	18	0	0	0	0.00450504
5	26022774	2.56887	0.378378	42	0	0	0	0.0160144				5	8598192	2.56714	0.315315	35	0	0	0	0.0086298
4	16074944	2.56851	0.135135	15	0	0	0	0.00935316				3	13100972	2.56661	0.459459	51	0	0	0	0.00393301
5	16502213	2.56836	0.45045	50	0	0	0	0.0551746				2	9927922	2.56587	0.207207	23	0	0	0	0.00446147
3	9149679	2.56811	0.153153	17	0	0	0	0.00114727				3	19706843	2.5622	0.18018	20	0	0	0	0.00330061
5	14577510	2.56804	0.414414	46	0	0	0	0.0115324				5	804250	2.56115	0.315315	35	0	0	0	0.00106746
3	3321264	2.56795	0.144144	16	0	0	0	0.00904119				1	4478282	2.56098	0.108108	12	0	0	0	0.0109235
3	21264488	2.56717	0.441441	49	0	0	0	0.0114036				1	6243642	2.56075	0.171171	19	0	0	0	0.00726777
1	12762512	2.56511	0.216216	24	0	0	0	0.0140313				2	4895133	2.56029	0.27027	30	0	0	0	0.00528896
1	28186248	2.56467	0.423423	47	0	0	0	0.000522792				4	1984409	2.55967	0.252252	28	0	0	0	0.00270206
3	16116487	2.56458	0.216216	24	0	0	0	0.00282782				5	20424541	2.55782	0.171171	19	0	0	0	0.0174249
2	5446418	2.5644	0.171171	19	0	0	0	1.56164e-05				4	16406519	2.5578	0.378378	42	0	0	0	0.00219375
4	5814141	2.56325	0.36036	40	0	0	0	0.000362396				1	9349748	2.55468	0.441441	49	0	0	0	0.00650406
4	8009942	2.56223	0.126126	14	0	0	0	0.00399464				1	9209052	2.55401	0.405405	45	0	0	0	0.00119221
3	2238017	2.55993	0.189189	21	0	0	0	0.00446898				5	16912520	2.55355	0.261261	29	0	0	0	0.00576019
3	5882620	2.5598	0.162162	18	0	0	0	0.0058136				3	2338044	2.55218	0.378378	42	0	0	0	0.00975865
4	7609933	2.55804	0.405405	45	0	0	0	0.0195578				4	664869	2.55125	0.369369	41	0	0	0	0.017014
3	971361	2.55795	0.423423	47	0	0	0	0.00216955				1	12346822	2.55072	0.108108	12	0	0	0	0.00836974
5	3181007	2.55746	0.207207	23	0	0	0	0.0653851				4	11005949	2.54999	0.225225	25	0	0	0	0.000585318
1	11064862	2.5573	0.18018	20	0	0	0	0.000111103				1	8071024	2.54876	0.225225	25	0	0	0	0.00482732
1	11964908	2.55601	0.198198	22	0	0	0	0.000141382				5	4193513	2.54833	0.297297	33	0	0	0	0.00737995
1	11965805	2.5544	0.27027	30	0	0	0	0.00157762				5	9153214	2.54739	0.441441	49	0	0	0	0.00169516
5	23477977	2.55432	0.18018	20	0	0	0	0.00559187				5	10462931	2.54683	0.234234	26	0	0	0	0.00131994
1	4865932	2.5539	0.315315	35	0	0	0	0.00087744				3	3473117	2.54568	0.288288	32	0	0	0	0.0127743
1	17379666	2.55192	0.18018	20	0	0	0	0.00134373				3	20454320	2.54559	0.351351	39	0	0	0	2.12193e-05
5	21201435	2.55159	0.108108	12	0	0	0	0.0636173				4	5221596	2.54536	0.261261	29	0	0	0	0.000299931
3	7414284	2.55083	0.351351	39	0	0	0	0.0172564				4	3032884	2.54356	0.216216	24	0	0	0	0.00151891
3	7414226	2.55051	0.342342	38	0	0	0	0.0116332				5	9535213	2.54348	0.441441	49	0	0	0	0.00131994
1	20860761	2.54995	0.189189	21	0	0	0	0.000458121				4	1632602	2.54257	0.378378	42	0	0	0	7.76052e-05
4	7649608	2.54992	0.405405	45	0	0	0	0.0128377				1	5375592	2.54244	0.153153	17	0	0	0	0.00248873
1	29803757	2.54985	0.117117	13	0	0	0	0.000848055				5	12359334	2.54208	0.171171	19	0	0	0	0.00131994
3	2332714	2.54946	0.126126	14	0	0	0	0.000578761				3	8007602	2.5415	0.153153	17	0	0	0	0.0100917
5	13188646	2.54938	0.459459	51	0	0	0	0.017608				1	27548348	2.54074	0.477477	53	0	0	0	0.0275799
5	13182458	2.54903	0.423423	47	0	0	0	0.0206687				4	17678216	2.53935	0.414414	46	0	0	0	0.00304979
3	16316203	2.54895	0.396396	44	0	0	0	0.000834703				1	5790007	2.53912	0.27027	30	0	0	0	0.010613
5	10412995	2.54849	0.171171	19	0	0	0	0.0170249				3	22974026	2.53867	0.297297	33	0	0	0	0.00197107
5	6616604	2.54624	0.198198	22	0	0	0	0.0176588				3	20950010	2.53817	0.117117	13	0	0	0	0.0253871
5	305676	2.54419	0.396396	44	0	0	0	0.0611192				2	19520277	2.53691	0.27027	30	0	0	0	0.0105135
1	25948099	2.5433	0.198198	22	0	0	0	0.0281761				2	19520318	2.53691	0.27027	30	0	0	0	0.000402629
5	16676604	2.54329	0.432432	48	0	0	0	0.00976974				4	1250289	2.53582	0.378378	42	0	0	0	0.00209403
3	11683021	2.54277	0.216216	24	0	0	0	0.000269711				3	10115172	2.53505	0.279279	31	0	0	0	0.00289696
2	2595530	2.5427	0.333333	37	0	0	0	0.0122151				4	6381031	2.53435	0.387387	43	0	0	0	0.0421079
1	5237652	2.5426	0.423423	47	0	0	0	0.000395119				5	5284941	2.53247	0.351351	39	0	0	0	0.00131994
1	27395257	2.54251	0.198198	22	0	0	0	0.00175667				5	1361952	2.53206	0.324324	36	0	0	0	0.00657511
4	12383976	2.54114	0.198198	22	0	0	0	0.0128377				5	5557353	2.53151	0.495495	55	0	0	0	0.0272982
5	16720707	2.5406	0.162162	18	0	0	0	0.0202342				1	20089828	2.5294	0.18018	20	0	0	0	0.00839484
1	2964854	2.5405	0.27027	30	0	0	0	0.00197494				5	17179386	2.52925	0.495495	55	0	0	0	0.00430441
3	17469449	2.53734	0.279279	31	0	0	0	0.000102282				1	25137289	2.52755	0.378378	42	0	0	0	0.00638062
4	7055551	2.53668	0.216216	24	0	0	0	0.0128377				5	8499096	2.52691	0.378378	42	0	0	0	0.00793242
5	25287572	2.53343	0.414414	46	0	0	0	0.0209548				2	16503235	2.52571	0.243243	27	0	0	0	0.00560123
5	5724630	2.53316	0.198198	22	0	0	0	0.000961065				5	10481405	2.52547	0.234234	26	0	0	0	0.00430441
1	11881863	2.53255	0.144144	16	0	0	0	0.00876927				3	7305186	2.52438	0.405405	45	0	0	0	0.000476837
3	3157301	2.53235	0.18018	20	0	0	0	0.00294363				3	7305265	2.52438	0.405405	45	0	0	0	0.00107837
2	3810736	2.53233	0.225225	25	0	0	0	0.00402951				4	8556095	2.52371	0.396396	44	0	0	0	4.82798e-05
4	8739146	2.53232	0.441441	49	0	0	0	0.00468165				3	18099156	2.52244	0.153153	17	0	0	0	0.00829422
4	71448	2.53183	0.198198	22	0	0	0	0.00194561				2	8587486	2.52103	0.198198	22	0	0	0	0.000118017
5	9561256	2.52879	0.144144	16	0	0	0	0.0106636				1	26242887	2.51997	0.162162	18	0	0	0	0.000191867
5	25288000	2.52865	0.405405	45	0	0	0	0.00751185				1	7847657	2.51988	0.297297	33	0	0	0	0.000900149
4	8119428	2.52831	0.279279	31	0	0	0	0.00843501				5	21286685	2.51944	0.153153	17	0	0	0	0.00430441
1	5236590	2.52537	0.486486	54	0	0	0	0.0120497				5	13329456	2.51838	0.288288	32	0	0	0	0.00430441
4	10490168	2.5239	0.468468	52	0	0	0	0.0225296				3	10159538	2.51751	0.396396	44	0	0	0	0.00149256
3	17578468	2.52386	0.18018	20	0	0	0	0.000224411				2	7990490	2.51727	0.351351	39	0	0	0	9.25064e-05
5	16075954	2.52231	0.36036	40	0	0	0	0.0316329				2	989171	2.51496	0.279279	31	0	0	0	7.87973e-05
1	22098042	2.5211	0.315315	35	0	0	0	0.00207919				2	18782574	2.51475	0.378378	42	0	0	0	0.00853533
2	16885693	2.5207	0.135135	15	0	0	0	3.69549e-05				3	7304204	2.51436	0.414414	46	0	0	0	0.000249803
5	47933	2.52056	0.18018	20	0	0	0	0.00156552				3	7304705	2.51436	0.414414	46	0	0	0	0.00877994
5	48078	2.52056	0.18018	20	0	0	0	0.000130057				4	1410223	2.51395	0.153153	17	0	0	0	0.00174588
4	11392110	2.51774	0.261261	29	0	0	0	0.000896931				1	24423874	2.51165	0.477477	53	0	0	0	0.00534183
1	25300199	2.51509	0.234234	26	0	0	0	0.00798237				1	12256155	2.51102	0.108108	12	0	0	0	0.00211233
5	3559877	2.51427	0.369369	41	0	0	0	4.52995e-06				4	1665602	2.51035	0.423423	47	0	0	0	0.00496322
4	1783208	2.51414	0.261261	29	0	0	0	0.0183041				4	7532792	2.51012	0.126126	14	0	0	0	0.00872749
4	489556	2.51207	0.369369	41	0	0	0	0.00429964				4	7533125	2.51012	0.126126	14	0	0	0	0.000248015
2	11740283	2.5116	0.162162	18	0	0	0	0.0057832				1	15958972	2.50948	0.198198	22	0	0	0	0.00477469
2	16720341	2.50978	0.144144	16	0	0	0	0.0062955				5	1349202	2.50792	0.405405	45	0	0	0	0.00154543
1	13625170	2.50935	0.414414	46	0	0	0	0.00558567				1	29639376	2.50774	0.243243	27	0	0	0	6.59227e-05
4	10214691	2.50913	0.171171	19	0	0	0	0.0197982				1	5196666	2.50721	0.405405	45	0	0	0	0.0426021
1	5153499	2.50838	0.198198	22	0	0	0	0.00119317				5	7298160	2.50715	0.108108	12	0	0	0	0.00254279
1	5164164	2.50838	0.198198	22	0	0	0	8.33273e-05				3	12138508	2.50624	0.18018	20	0	0	0	0.00451851
4	1650012	2.50784	0.369369	41	0	0	0	0.000480413				3	18573087	2.50377	0.297297	33	0	0	0	0.00248981
4	17230990	2.50724	0.153153	17	0	0	0	0.00604743				1	15931030	2.5031	0.144144	16	0	0	0	0.00188744
4	17234570	2.50724	0.153153	17	0	0	0	0.00808924				1	15959733	2.5031	0.144144	16	0	0	0	0.0196912
4	6039298	2.50655	0.117117	13	0	0	0	0.00371218				5	19653685	2.50301	0.153153	17	0	0	0	0.00430441
5	19126347	2.50539	0.135135	15	0	0	0	0.0495804				1	23548194	2.49947	0.414414	46	0	0	0	1.7643e-05
2	15289966	2.50431	0.189189	21	0	0	0	0.00747287				1	15859169	2.4979	0.306306	34	0	0	0	0.0027079
2	1525201	2.50418	0.207207	23	0	0	0	0.000412285				2	5429916	2.49729	0.234234	26	0	0	0	0.00484741
1	7580532	2.50418	0.216216	24	0	0	0	0.00277543				5	10481017	2.49615	0.216216	24	0	0	0	0.00793242
1	24628699	2.50363	0.108108	12	0	0	0	0.00823563				1	18084733	2.49361	0.126126	14	0	0	0	0.000441849
2	5436056	2.50336	0.216216	24	0	0	0	0.00375444				3	4270319	2.49192	0.135135	15	0	0	0	0.0068537
2	4062181	2.50284	0.27027	30	0	0	0	0.000136018				3	6522490	2.4917	0.288288	32	0	0	0	0.00329548
1	11883227	2.50237	0.369369	41	0	0	0	0.000131845				4	929912	2.49147	0.225225	25	0	0	0	0.026946
4	8113387	2.50207	0.279279	31	0	0	0	0.0286376				5	8909680	2.49143	0.441441	49	0	0	0	0.000877082
5	25187488	2.50034	0.171171	19	0	0	0	0.0354629				1	14022823	2.49029	0.423423	47	0	0	0	0.00254518
1	7474141	2.49961	0.198198	22	0	0	0	0.000631392				4	10214691	2.48961	0.171171	19	0	0	0	0.0317308
1	7481472	2.49961	0.198198	22	0	0	0	0.00358188				1	5390635	2.48947	0.18018	20	0	0	0	0.0015434
2	12793524	2.49883	0.171171	19	0	0	0	0.000270545				5	15755803	2.48881	0.126126	14	0	0	0	0.000468135
5	9744770	2.49872	0.423423	47	0	0	0	0.0519303				1	19024474	2.48586	0.423423	47	0	0	0	0.0125161
5	9744830	2.49872	0.423423	47	0	0	0	0.000351548				5	7355780	2.48374	0.198198	22	0	0	0	0.00430441
1	8371611	2.49862	0.306306	34	0	0	0	0.000221431				1	19022773	2.48046	0.477477	53	0	0	0	0.0150647
1	7483762	2.49814	0.207207	23	0	0	0	0.00169098				3	20378137	2.4804	0.261261	29	0	0	0	0.000312924
1	7489364	2.49814	0.207207	23	0	0	0	9.10759e-05				3	15062238	2.47914	0.225225	25	0	0	0	0.00964803
4	10490060	2.49733	0.36036	40	0	0	0	0.00194359				1	3404044	2.47848	0.297297	33	0	0	0	0.000965238
2	15034930	2.49609	0.333333	37	0	0	0	0.00835252				5	9139439	2.47681	0.486486	54	0	0	0	0.00634211
5	25302337	2.4955	0.477477	53	0	0	0	0.036254				1	5693877	2.47479	0.225225	25	0	0	0	0.0120944
5	7164750	2.49497	0.198198	22	0	0	0	0.039386				5	4692145	2.47345	0.18018	20	0	0	0	0.0236368
1	29657980	2.49473	0.306306	34	0	0	0	0.00135821				1	15873632	2.47317	0.324324	36	0	0	0	0.000525892
5	9812067	2.49209	0.414414	46	0	0	0	0.0393481				3	20942320	2.47314	0.261261	29	0	0	0	2.22921e-05
5	9775483	2.49065	0.297297	33	0	0	0	0.0018478				5	4975501	2.47263	0.279279	31	0	0	0	0.0271997
3	2338044	2.49035	0.378378	42	0	0	0	0.00524473				3	19633539	2.47155	0.18018	20	0	0	0	1.29938e-05
1	8065940	2.48933	0.198198	22	0	0	0	0.0199931				5	812384	2.47148	0.207207	23	0	0	0	0.000645936
4	6473881	2.48891	0.324324	36	0	0	0	6.61612e-05				5	812734	2.47148	0.207207	23	0	0	0	0.00737983
2	15035579	2.48872	0.324324	36	0	0	0	0.00472546				5	812802	2.47148	0.207207	23	0	0	0	0.00333089
1	19517931	2.48847	0.369369	41	0	0	0	0.0120444				5	812846	2.47148	0.207207	23	0	0	0	0.0021261
5	22077982	2.48803	0.189189	21	0	0	0	0.0516849				5	468237	2.47056	0.495495	55	0	0	0	0.0021261
5	9505717	2.48729	0.252252	28	0	0	0	0.018082				1	9221895	2.46777	0.261261	29	0	0	0	0.00228918
4	7641891	2.48641	0.396396	44	0	0	0	0.000397623				4	17422000	2.46577	0.162162	18	0	0	0	3.8147e-06
4	2775676	2.48624	0.279279	31	0	0	0	0.00510019				5	17401664	2.46481	0.333333	37	0	0	0	0.00192308
1	12750374	2.48597	0.207207	23	0	0	0	0.0136163				1	7895715	2.4643	0.495495	55	0	0	0	0.00390393
3	12045975	2.48552	0.279279	31	0	0	0	0.00216848				4	9958554	2.45826	0.432432	48	0	0	0	0.00170642
2	5460792	2.4854	0.18018	20	0	0	0	0.000212252				2	7989424	2.45799	0.405405	45	0	0	0	7.87973e-05
3	5317441	2.48511	0.117117	13	0	0	0	0.00943869				3	11259558	2.45781	0.135135	15	0	0	0	0.00868273
5	24733753	2.48468	0.333333	37	0	0	0	0.000351548				3	18073716	2.45777	0.414414	46	0	0	0	0.0068149
1	4563472	2.48371	0.135135	15	0	0	0	0.000452936				4	2784454	2.45699	0.342342	38	0	0	0	1.97887e-05
1	21328264	2.48228	0.378378	42	0	0	0	0.0287501				2	11572435	2.45697	0.315315	35	0	0	0	0.0192283
5	9534816	2.48157	0.477477	53	0	0	0	0.0313045				1	8266233	2.45691	0.468468	52	0	0	0	0.000633299
4	11721899	2.48147	0.45045	50	0	0	0	0.00130457				1	14113470	2.45632	0.414414	46	0	0	0	0.00447524
4	7007565	2.48128	0.315315	35	0	0	0	0.000304818				4	1878249	2.45435	0.135135	15	0	0	0	0.00170642
5	7193729	2.48083	0.144144	16	0	0	0	0.000580072				5	15654284	2.45391	0.495495	55	0	0	0	0.00604188
5	18981527	2.47947	0.108108	12	0	0	0	0.0192445				1	3159433	2.45364	0.243243	27	0	0	0	0.00447524
4	8730961	2.47916	0.36036	40	0	0	0	0.00102592				1	3159811	2.45364	0.243243	27	0	0	0	0.00447524
4	8731517	2.47916	0.36036	40	0	0	0	0.00109291				1	3161012	2.45364	0.243243	27	0	0	0	4.41074e-06
4	11249964	2.47828	0.297297	33	0	0	0	1.90735e-06				1	3162749	2.45364	0.243243	27	0	0	0	0.00428337
3	2244920	2.47811	0.117117	13	0	0	0	0.0110613				1	3163691	2.45364	0.243243	27	0	0	0	0.0190799
3	2251102	2.47811	0.117117	13	0	0	0	0.0276968				1	3164295	2.45364	0.243243	27	0	0	0	0.00718051
3	2252448	2.47811	0.117117	13	0	0	0	0.000269711				1	3165534	2.45364	0.243243	27	0	0	0	0.00266826
3	2278928	2.47811	0.117117	13	0	0	0	0.0172217				1	3166547	2.45364	0.243243	27	0	0	0	0.000999272
3	2296897	2.47811	0.117117	13	0	0	0	6.98566e-05				3	10309958	2.45322	0.414414	46	0	0	0	0.00142312
3	2299634	2.47811	0.117117	13	0	0	0	0.0116301				2	6876362	2.45286	0.225225	25	0	0	0	0.00111109
3	2318829	2.47811	0.117117	13	0	0	0	0.00711328				4	10026937	2.4511	0.126126	14	0	0	0	0.01996
3	2323301	2.47811	0.117117	13	0	0	0	0.00496095				1	3714709	2.4495	0.486486	54	0	0	0	0.00341672
3	2323449	2.47811	0.117117	13	0	0	0	0.000117064				2	7992450	2.44768	0.342342	38	0	0	0	0.0192283
5	19261886	2.47733	0.162162	18	0	0	0	0.00723857				5	8744100	2.44701	0.144144	16	0	0	0	0.00914901
1	9134390	2.47679	0.207207	23	0	0	0	0.0287501				1	3201604	2.44626	0.36036	40	0	0	0	0.000229061
1	5256062	2.47509	0.189189	21	0	0	0	0.0287501				1	15733552	2.44522	0.459459	51	0	0	0	0.00202411
1	5272383	2.47509	0.189189	21	0	0	0	0.00671494				4	12863090	2.44511	0.414414	46	0	0	0	0.0251377
5	25967775	2.47497	0.495495	55	0	0	0	0.00723857				1	9224901	2.44496	0.189189	21	0	0	0	0.000198066
1	25277862	2.47491	0.45045	50	0	0	0	0.00350118				1	12860359	2.44339	0.288288	32	0	0	0	0.0013122
1	27205121	2.4749	0.378378	42	0	0	0	0.00200427				2	9706989	2.44245	0.351351	39	0	0	0	0.00173092
2	18676678	2.47404	0.117117	13	0	0	0	0.00207728				3	3697470	2.44143	0.342342	38	0	0	0	0.00996339
1	23846343	2.47355	0.144144	16	0	0	0	0.00320941				5	22048529	2.44114	0.423423	47	0	0	0	0.000468135
1	13130861	2.47155	0.315315	35	0	0	0	0.00114763				3	12029367	2.44059	0.405405	45	0	0	0	0.00793052
1	21327795	2.47155	0.432432	48	0	0	0	0.00486004				5	13782418	2.44016	0.171171	19	0	0	0	0.000523031
4	6471969	2.46886	0.27027	30	0	0	0	0.00488919				4	1200416	2.43928	0.315315	35	0	0	0	0.0313194
3	11696547	2.46838	0.351351	39	0	0	0	0.00343376				1	6999624	2.4362	0.306306	34	0	0	0	0.00392061
4	10434300	2.46822	0.135135	15	0	0	0	0.0078693				5	21412420	2.4361	0.117117	13	0	0	0	0.00117821
5	9544369	2.46639	0.387387	43	0	0	0	0.0401906				5	6831253	2.43555	0.162162	18	0	0	0	0.0174629
3	7790753	2.46629	0.18018	20	0	0	0	0.00204962				4	18390161	2.43268	0.117117	13	0	0	0	0.016168
1	2968206	2.46451	0.144144	16	0	0	0	0.000232756				3	8612930	2.43209	0.306306	34	0	0	0	0.000260651
1	27293613	2.46373	0.495495	55	0	0	0	0.0078795				4	11126055	2.4298	0.153153	17	0	0	0	0.0246781
1	29660801	2.46349	0.333333	37	0	0	0	6.85453e-05				1	22422855	2.42848	0.459459	51	0	0	0	0.000364542
1	29662395	2.46349	0.333333	37	0	0	0	0.00201464				1	12052803	2.42817	0.144144	16	0	0	0	5.10216e-05
3	2210473	2.46302	0.126126	14	0	0	0	0.00093025				5	340190	2.42801	0.135135	15	0	0	0	0.0175925
5	7023637	2.46239	0.108108	12	0	0	0	0.0106004				3	2718419	2.42754	0.315315	35	0	0	0	2.31266e-05
1	21632198	2.46131	0.162162	18	0	0	0	0.00454777				3	19946855	2.42701	0.414414	46	0	0	0	0.0156326
4	174681	2.46121	0.297297	33	0	0	0	0.0078693				1	28948971	2.42476	0.207207	23	0	0	0	5.10216e-05
5	10407386	2.45969	0.135135	15	0	0	0	0.00935882				3	10248819	2.42343	0.243243	27	0	0	0	0.000306249
5	17204025	2.45953	0.342342	38	0	0	0	0.0208809				5	1164842	2.42337	0.207207	23	0	0	0	0.0138362
5	13138453	2.45717	0.45045	50	0	0	0	0.00620461				1	3208433	2.42334	0.207207	23	0	0	0	0.00151998
3	12886199	2.45699	0.225225	25	0	0	0	0.00377899				1	470901	2.42186	0.315315	35	0	0	0	0.0162429
3	16253263	2.45601	0.369369	41	0	0	0	0.00123799				1	15734009	2.4204	0.342342	38	0	0	0	7.29561e-05
3	22931312	2.45562	0.432432	48	0	0	0	0.00573862				1	5373560	2.42037	0.396396	44	0	0	0	0.000454843
4	5268406	2.4546	0.315315	35	0	0	0	0.00106448				3	4982119	2.4199	0.117117	13	0	0	0	0.00266522
3	10805733	2.4541	0.108108	12	0	0	0	0.00219637				4	4614412	2.41919	0.261261	29	0	0	0	0.000903249
2	2915703	2.45376	0.135135	15	0	0	0	0.00748676				4	6542438	2.41898	0.126126	14	0	0	0	0.0297065
4	17658445	2.45362	0.27027	30	0	0	0	0.00178599				4	5814810	2.41884	0.414414	46	0	0	0	0.00304139
5	24107192	2.45232	0.378378	42	0	0	0	0.000805914				4	1982359	2.41845	0.27027	30	0	0	0	0.030154
1	496957	2.45175	0.27027	30	0	0	0	0.00110692				3	2238017	2.4169	0.189189	21	0	0	0	0.0393733
1	30372535	2.451	0.135135	15	0	0	0	0.00477147				1	12449426	2.41688	0.315315	35	0	0	0	0.00251079
1	4558473	2.45014	0.342342	38	0	0	0	3.69549e-06				2	6651373	2.41506	0.459459	51	0	0	0	0.00274831
3	286190	2.44908	0.234234	26	0	0	0	0.00383973				5	8868498	2.41342	0.288288	32	0	0	0	0.0273035
5	8279686	2.44836	0.189189	21	0	0	0	0.0030992				2	2015881	2.41312	0.117117	13	0	0	0	0.000113964
4	4458473	2.44607	0.432432	48	0	0	0	0.00386798				5	6903755	2.41259	0.477477	53	0	0	0	0.0165975
5	21197760	2.44588	0.117117	13	0	0	0	0.00431281				1	26146994	2.41228	0.468468	52	0	0	0	0.00998884
2	6285084	2.44567	0.162162	18	0	0	0	0.0338712				5	14896975	2.41154	0.234234	26	0	0	0	0.000856519
1	496730	2.44564	0.387387	43	0	0	0	0.000890434				3	12160043	2.41059	0.288288	32	0	0	0	0.00303859
5	8238170	2.44519	0.225225	25	0	0	0	0.00306082				2	17229138	2.41052	0.117117	13	0	0	0	0.00458997
5	21215386	2.44475	0.108108	12	0	0	0	0.000108123				5	1730270	2.40895	0.405405	45	0	0	0	0.0127251
5	5723886	2.44473	0.189189	21	0	0	0	0.00383651				4	5439897	2.40849	0.135135	15	0	0	0	0.0297065
1	22217714	2.44289	0.198198	22	0	0	0	9.53674e-07				5	9043763	2.40492	0.243243	27	0	0	0	0.012378
5	3657360	2.44288	0.414414	46	0	0	0	0.0586953				1	14136870	2.40378	0.369369	41	0	0	0	0.00998884
3	10782962	2.442	0.261261	29	0	0	0	0.0180937				1	10146559	2.40236	0.18018	20	0	0	0	0.000205457
4	17334425	2.44173	0.306306	34	0	0	0	0.00336206				1	4440459	2.40204	0.297297	33	0	0	0	0.00172138
3	10875363	2.44134	0.459459	51	0	0	0	0.00685501				1	26594054	2.40192	0.432432	48	0	0	0	8.80957e-05
4	9058160	2.44117	0.432432	48	0	0	0	0.0096795				1	11608900	2.40109	0.252252	28	0	0	0	0.00758034
5	17432199	2.44093	0.153153	17	0	0	0	0.00357622				5	9752426	2.3999	0.423423	47	0	0	0	0.0124903
3	972751	2.44054	0.405405	45	0	0	0	0.000118613				3	20688666	2.39861	0.315315	35	0	0	0	0.00224191
1	3715396	2.44026	0.18018	20	0	0	0	0.00552529				3	20522612	2.39858	0.207207	23	0	0	0	0.000326633
5	17031061	2.43983	0.306306	34	0	0	0	0.0214945				1	25156048	2.39806	0.396396	44	0	0	0	3.21865e-06
5	7086982	2.43852	0.342342	38	0	0	0	0.00175571				3	22733240	2.39734	0.198198	22	0	0	0	0.0140024
1	10875821	2.43694	0.333333	37	0	0	0	0.0018003				2	18776204	2.39527	0.423423	47	0	0	0	0.00471187
1	27205206	2.43439	0.423423	47	0	0	0	0.00294048				4	5137268	2.395	0.234234	26	0	0	0	0.000156999
5	1936685	2.43321	0.198198	22	0	0	0	0.000361443				3	3474857	2.39432	0.234234	26	0	0	0	0.00179136
3	14632586	2.43242	0.126126	14	0	0	0	0.000565112				3	8642488	2.39423	0.423423	47	0	0	0	1.29938e-05
2	1454438	2.43211	0.171171	19	0	0	0	0.0515715				3	16517134	2.39208	0.387387	43	0	0	0	0.0400152
2	12791939	2.42985	0.162162	18	0	0	0	0.0499573				1	12243966	2.39151	0.153153	17	0	0	0	0.000720799
2	12795539	2.42985	0.162162	18	0	0	0	0.00495696				1	19335689	2.39015	0.495495	55	0	0	0	0.0153468
4	11971627	2.42982	0.108108	12	0	0	0	0.00188446				1	19346008	2.39015	0.495495	55	0	0	0	0.00165987
3	11293652	2.42796	0.171171	19	0	0	0	1.12057e-05				4	311212	2.38891	0.18018	20	0	0	0	0.0194185
4	9731666	2.42785	0.459459	51	0	0	0	0.000372052				4	8577929	2.38867	0.27027	30	0	0	0	0.0136699
5	8989270	2.42708	0.396396	44	0	0	0	0.000179708				4	12816456	2.38829	0.261261	29	0	0	0	0.016644
4	8020181	2.42665	0.441441	49	0	0	0	0.0196816				5	16115053	2.38825	0.333333	37	0	0	0	0.000533998
3	2147395	2.4265	0.108108	12	0	0	0	0.0209931				1	22098042	2.38787	0.315315	35	0	0	0	0.017804
3	2194058	2.4265	0.108108	12	0	0	0	0.0271574				5	17806420	2.38587	0.207207	23	0	0	0	0.01218
2	11681108	2.42538	0.45045	50	0	0	0	0.000717103				5	9929700	2.38581	0.288288	32	0	0	0	0.00522184
5	16566515	2.42533	0.414414	46	0	0	0	0.00693578				4	308951	2.38567	0.207207	23	0	0	0	0.00128293
1	24250093	2.42516	0.495495	55	0	0	0	0.00320941				4	309053	2.38567	0.207207	23	0	0	0	0.0206341
1	7226758	2.42451	0.117117	13	0	0	0	0.000480056				4	309236	2.38567	0.207207	23	0	0	0	0.0135817
4	5771562	2.42445	0.459459	51	0	0	0	0.00336206				4	309873	2.38567	0.207207	23	0	0	0	0.000240624
4	2776771	2.42424	0.324324	36	0	0	0	0.00523436				1	3162947	2.38504	0.243243	27	0	0	0	0.000318885
2	14337300	2.42387	0.135135	15	0	0	0	1.78814e-06				4	2403128	2.38487	0.144144	16	0	0	0	0.00233436
4	9334020	2.4235	0.234234	26	0	0	0	0.00347501				2	17195325	2.38162	0.225225	25	0	0	0	0.0105097
5	7163845	2.42312	0.324324	36	0	0	0	0.0163506				3	19466466	2.38141	0.378378	42	0	0	0	0.00634223
2	18044764	2.42162	0.396396	44	0	0	0	0				4	16388827	2.38135	0.189189	21	0	0	0	0.00330687
3	6758119	2.42156	0.396396	44	0	0	0	0.000515223				4	6427609	2.38048	0.171171	19	0	0	0	0.00343335
4	7343412	2.41832	0.459459	51	0	0	0	0.00336206				3	9961553	2.38025	0.135135	15	0	0	0	0.00434399
1	17379237	2.41832	0.324324	36	0	0	0	4.41074e-06				3	18575731	2.38014	0.198198	22	0	0	0	0.0107459
1	25277350	2.41825	0.378378	42	0	0	0	0.000357866				4	16694756	2.37952	0.315315	35	0	0	0	4.76837e-05
3	8399967	2.41784	0.333333	37	0	0	0	0.000397146				5	577066	2.37821	0.189189	21	0	0	0	0.00322729
3	2367446	2.41686	0.198198	22	0	0	0	0.00756729				2	1979443	2.37711	0.423423	47	0	0	0	4.19617e-05
2	129449	2.41559	0.441441	49	0	0	0	0.00735319				5	26972753	2.37642	0.225225	25	0	0	0	0.000642002
4	631062	2.41497	0.351351	39	0	0	0	0.000831604				5	9236219	2.37607	0.126126	14	0	0	0	0.000982285
1	786874	2.41432	0.405405	45	0	0	0	0.000310779				3	12356451	2.37558	0.27027	30	0	0	0	0.000980496
1	23846054	2.41283	0.459459	51	0	0	0	0.000708818				3	8993590	2.37517	0.18018	20	0	0	0	0.00950664
5	8844291	2.41276	0.306306	34	0	0	0	0.000671983				4	1744974	2.37419	0.423423	47	0	0	0	0.000720084
1	13920049	2.41263	0.387387	43	0	0	0	0.000437081				5	9201335	2.37348	0.441441	49	0	0	0	0.000982285
5	10406796	2.41157	0.324324	36	0	0	0	0.00761575				2	19358302	2.37202	0.405405	45	0	0	0	0.00447845
5	8690240	2.41045	0.378378	42	0	0	0	0.0608889				3	11703380	2.3714	0.171171	19	0	0	0	0.0141376
5	22013111	2.41005	0.252252	28	0	0	0	0.0208018				4	5205082	2.36858	0.261261	29	0	0	0	0.0106512
5	22016564	2.41005	0.252252	28	0	0	0	0.0250171				5	17974095	2.3682	0.252252	28	0	0	0	0.00245434
4	9823193	2.40977	0.198198	22	0	0	0	0.00491053				1	11805037	2.36777	0.234234	26	0	0	0	0.00470042
5	287130	2.40937	0.198198	22	0	0	0	0.0684877				2	9354086	2.36761	0.225225	25	0	0	0	0.000730932
3	15887546	2.40925	0.171171	19	0	0	0	0.00449443				4	3605175	2.36744	0.234234	26	0	0	0	0.00657696
4	8108563	2.40916	0.459459	51	0	0	0	0				4	143184	2.36734	0.279279	31	0	0	0	0.0109231
4	17560126	2.40634	0.315315	35	0	0	0	0.000408947				3	10826312	2.36617	0.225225	25	0	0	0	0.00301725
1	7465888	2.40628	0.189189	21	0	0	0	0.00487292				4	5941279	2.36611	0.243243	27	0	0	0	0.00657696
5	26022890	2.40525	0.459459	51	0	0	0	0.0125991				5	16859797	2.36572	0.135135	15	0	0	0	0.00023824
1	29655527	2.40504	0.27027	30	0	0	0	0.00142217				4	9306316	2.36356	0.369369	41	0	0	0	0.00876707
1	22359565	2.40498	0.477477	53	0	0	0	0.00288844				4	7609933	2.3619	0.405405	45	0	0	0	0.00889003
3	23005311	2.40457	0.252252	28	0	0	0	0.028693				4	10576257	2.36174	0.369369	41	0	0	0	0.00769758
1	489664	2.40351	0.387387	43	0	0	0	0.00249773				2	8560581	2.36156	0.234234	26	0	0	0	0.000645697
3	18618590	2.40324	0.189189	21	0	0	0	0.000255048				4	5261701	2.36062	0.396396	44	0	0	0	0.000798285
5	10424758	2.40277	0.153153	17	0	0	0	0.000249565				4	8275865	2.36003	0.387387	43	0	0	0	0.000179946
5	24733313	2.40254	0.315315	35	0	0	0	0.0457975				5	8989409	2.35861	0.261261	29	0	0	0	0.0103341
5	257071	2.40151	0.18018	20	0	0	0	0.0262555				5	17968925	2.35856	0.333333	37	0	0	0	0.0019117
5	22014730	2.40087	0.225225	25	0	0	0	0.0429416				5	22048384	2.35834	0.405405	45	0	0	0	0.00041765
1	19096804	2.40009	0.126126	14	0	0	0	0.00199372				3	17293873	2.358	0.108108	12	0	0	0	0.00047636
2	15105475	2.39878	0.441441	49	0	0	0	0.00483632				1	13407293	2.35722	0.261261	29	0	0	0	0.00271642
3	10789043	2.39864	0.333333	37	0	0	0	0.00112933				1	13409620	2.35722	0.261261	29	0	0	0	0.00498658
4	319844	2.39827	0.225225	25	0	0	0	0.000160575				1	13411526	2.35722	0.261261	29	0	0	0	0.00248086
4	377656	2.39693	0.279279	31	0	0	0	0.00560617				1	13422593	2.35722	0.261261	29	0	0	0	0.00256342
4	10026937	2.39682	0.126126	14	0	0	0	0.00185955				1	21156820	2.35635	0.225225	25	0	0	0	0.0141305
2	15034638	2.39673	0.324324	36	0	0	0	0.0018003				1	5346962	2.35382	0.324324	36	0	0	0	0.00449145
2	15034657	2.39673	0.324324	36	0	0	0	0.00380874				4	16273414	2.35353	0.171171	19	0	0	0	0.00127524
2	13369796	2.39658	0.171171	19	0	0	0	0.0690219				1	25158530	2.35274	0.297297	33	0	0	0	0.000266612
3	7413806	2.39655	0.333333	37	0	0	0	-1.19209e-07				1	7912755	2.35123	0.198198	22	0	0	0	0.000953853
3	20513833	2.39571	0.117117	13	0	0	0	0.0016368				5	20909865	2.35005	0.279279	31	0	0	0	0.00785756
5	7036074	2.39558	0.45045	50	0	0	0	0.0218998				1	3452763	2.34991	0.297297	33	0	0	0	3.71933e-05
2	15030104	2.39253	0.261261	29	0	0	0	0.00198185				4	308172	2.34925	0.216216	24	0	0	0	0.00352967
3	12028766	2.39184	0.36036	40	0	0	0	1.97887e-05				5	3922873	2.34848	0.414414	46	0	0	0	0.0354833
1	6431359	2.39121	0.171171	19	0	0	0	8.07047e-05				4	482965	2.3475	0.225225	25	0	0	0	0.00168967
5	10182345	2.38987	0.126126	14	0	0	0	0.00746596				2	18775909	2.34698	0.414414	46	0	0	0	0.000692487
5	15759402	2.38976	0.351351	39	0	0	0	0.00275528				1	8057906	2.34662	0.117117	13	0	0	0	0.0102311
5	16502293	2.3879	0.486486	54	0	0	0	0.0209351				3	17139151	2.34476	0.297297	33	0	0	0	0.00047636
2	5287168	2.38743	0.108108	12	0	0	0	0.080571				5	5642714	2.34398	0.468468	52	0	0	0	0.00153625
5	10173451	2.38688	0.144144	16	0	0	0	0.00558859				5	5642873	2.34398	0.468468	52	0	0	0	0.0003438
4	17560229	2.38683	0.27027	30	0	0	0	0.00401938				3	19470148	2.34345	0.27027	30	0	0	0	0.00047636
4	10459453	2.38626	0.144144	16	0	0	0	0.000225127				1	15890212	2.34275	0.288288	32	0	0	0	0.00515366
5	23230787	2.38487	0.36036	40	0	0	0	0.000147581				5	812898	2.34113	0.297297	33	0	0	0	0.0561553
5	16736563	2.3845	0.126126	14	0	0	0	0.000179827				1	26657383	2.33989	0.288288	32	0	0	0	2.57492e-05
4	7665138	2.38356	0.144144	16	0	0	0	0.0213029				1	23537550	2.33974	0.414414	46	0	0	0	0.00391471
1	22865686	2.38318	0.306306	34	0	0	0	0.000207961				1	25271246	2.33939	0.297297	33	0	0	0	0.0175368
4	5775003	2.38222	0.396396	44	0	0	0	0.000165939				5	15347664	2.33857	0.396396	44	0	0	0	0.0148715
3	2051796	2.38121	0.342342	38	0	0	0	0.00199884				4	7493064	2.33392	0.189189	21	0	0	0	0.000210106
5	9535743	2.38068	0.396396	44	0	0	0	0.0566757				2	8460074	2.33269	0.108108	12	0	0	0	0.00044173
3	20571177	2.38062	0.126126	14	0	0	0	0.00194269				3	19946212	2.33266	0.414414	46	0	0	0	0.0018813
5	20364438	2.37963	0.495495	55	0	0	0	0.0231529				2	17232984	2.33086	0.261261	29	0	0	0	0.000130534
5	6908492	2.37944	0.405405	45	0	0	0	0.000854969				3	20453838	2.33048	0.342342	38	0	0	0	0.00457036
1	12280483	2.37882	0.351351	39	0	0	0	0.0038442				4	10765139	2.33041	0.234234	26	0	0	0	0.000263274
1	26411325	2.37775	0.27027	30	0	0	0	0.000126839				5	1280152	2.33023	0.288288	32	0	0	0	0.0332642
1	12266473	2.37765	0.324324	36	0	0	0	0.00466686				5	16912153	2.3302	0.27027	30	0	0	0	0.00140446
1	11606892	2.37707	0.468468	52	0	0	0	0.00057143				2	8589462	2.33009	0.189189	21	0	0	0	0.00509918
5	9550818	2.37594	0.216216	24	0	0	0	0.0268553				1	14007403	2.32976	0.108108	12	0	0	0	0.0263896
3	21269928	2.37516	0.423423	47	0	0	0	0.000602722				2	2039975	2.32868	0.225225	25	0	0	0	0.0137044
2	18797648	2.37477	0.162162	18	0	0	0	0.0631019				5	3911822	2.32855	0.324324	36	0	0	0	0.00360638
4	2771211	2.37441	0.306306	34	0	0	0	0.00282288				1	13834046	2.32641	0.225225	25	0	0	0	3.71933e-05
1	21895245	2.37348	0.234234	26	0	0	0	0.0127921				3	17487341	2.32568	0.243243	27	0	0	0	0.00580335
4	8286812	2.37347	0.306306	34	0	0	0	0.00101215				4	8032864	2.32546	0.324324	36	0	0	0	0.000210106
5	22071836	2.37269	0.252252	28	0	0	0	1.78814e-06				2	10176261	2.32524	0.441441	49	0	0	0	0.00729495
5	9405121	2.37238	0.216216	24	0	0	0	0.0268553				5	7166386	2.3249	0.468468	52	0	0	0	0.000712335
5	9406996	2.37238	0.216216	24	0	0	0	0.00418454				4	18146355	2.32284	0.414414	46	0	0	0	0.000210106
1	23251193	2.37209	0.45045	50	0	0	0	0.00351477				1	4816014	2.32189	0.333333	37	0	0	0	0.0164999
4	15786435	2.37188	0.459459	51	0	0	0	0.00164676				5	15869561	2.32157	0.18018	20	0	0	0	0.00110042
1	27909872	2.37024	0.351351	39	0	0	0	0.00569159				1	27504704	2.32151	0.162162	18	0	0	0	0.0168634
2	14412793	2.36875	0.126126	14	0	0	0	0.0680586				1	1822361	2.32082	0.135135	15	0	0	0	0.00139219
1	17636323	2.36866	0.144144	16	0	0	0	0.00482541				2	17212466	2.3207	0.486486	54	0	0	0	0.000133634
4	27665	2.36861	0.135135	15	0	0	0	0.0124855				2	3931293	2.3204	0.333333	37	0	0	0	0.00351679
5	7029847	2.36845	0.117117	13	0	0	0	0.0268553				1	13223714	2.31873	0.306306	34	0	0	0	3.71933e-05
1	7915816	2.3671	0.117117	13	0	0	0	0.00204915				1	25153192	2.31714	0.27027	30	0	0	0	0.00143915
1	13555651	2.3667	0.27027	30	0	0	0	0.0159105				1	15744130	2.31713	0.378378	42	0	0	0	0.000688672
1	24107883	2.36497	0.378378	42	0	0	0	0.0184568				2	11408946	2.31694	0.252252	28	0	0	0	0.00302982
5	22161394	2.36434	0.252252	28	0	0	0	0.00152355				4	7608811	2.31671	0.234234	26	0	0	0	0.00615436
1	13615787	2.36428	0.333333	37	0	0	0	0.0184568				4	930383	2.31442	0.315315	35	0	0	0	0.00506198
3	970158	2.3639	0.396396	44	0	0	0	0.00182986				2	4946728	2.31425	0.198198	22	0	0	0	0.0223894
3	10789735	2.3638	0.315315	35	0	0	0	0.000296891				3	18106041	2.31383	0.162162	18	0	0	0	0.000121951
3	968583	2.36373	0.396396	44	0	0	0	0.0117682				3	16272028	2.31381	0.423423	47	0	0	0	0.0299765
3	969915	2.36373	0.396396	44	0	0	0	0.00449359				1	5796995	2.31275	0.315315	35	0	0	0	0.00167972
3	971647	2.36373	0.396396	44	0	0	0	0.0119593				2	7007178	2.31263	0.477477	53	0	0	0	0.0201275
3	972292	2.36373	0.396396	44	0	0	0	0.000158787				3	9523936	2.31245	0.288288	32	0	0	0	0.0176916
3	972962	2.36373	0.396396	44	0	0	0	0.00148374				1	25270535	2.31243	0.36036	40	0	0	0	0.00040549
3	974324	2.36373	0.396396	44	0	0	0	0.000145912				1	7642308	2.3122	0.315315	35	0	0	0	0.00243509
3	974550	2.36373	0.396396	44	0	0	0	1.83582e-05				3	1477263	2.31207	0.144144	16	0	0	0	0.0105307
3	976598	2.36373	0.396396	44	0	0	0	0.00148374				4	1204301	2.31138	0.18018	20	0	0	0	0.00434315
5	22014746	2.36318	0.162162	18	0	0	0	0.00926775				5	1484724	2.30784	0.333333	37	0	0	0	0.0010792
1	12849992	2.36301	0.324324	36	0	0	0	0.0316749				4	15378425	2.30687	0.243243	27	0	0	0	0.0141106
4	7641521	2.36214	0.369369	41	0	0	0	0.00131112				1	2631163	2.30648	0.153153	17	0	0	0	0.00141549
4	11944109	2.36115	0.126126	14	0	0	0	0.00373644				5	358005	2.30562	0.126126	14	0	0	0	0.00751078
1	23886585	2.3607	0.423423	47	0	0	0	0.00226307				1	13555651	2.30526	0.27027	30	0	0	0	0.00141549
4	280112	2.36064	0.441441	49	0	0	0	0.0107047				5	1730204	2.30498	0.171171	19	0	0	0	0.0262919
2	15863451	2.35973	0.306306	34	0	0	0	0.0668585				1	13273272	2.30496	0.261261	29	0	0	0	0.00369358
4	17543016	2.35918	0.288288	32	0	0	0	0.00131196				4	17370015	2.30487	0.144144	16	0	0	0	0.0191425
1	30099346	2.3589	0.189189	21	0	0	0	0.00227231				5	73298	2.30423	0.225225	25	0	0	0	0.00631243
3	12768438	2.35824	0.387387	43	0	0	0	8.35657e-05				2	3075627	2.30403	0.468468	52	0	0	0	0.0108249
3	20453372	2.35819	0.369369	41	0	0	0	0.00044173				1	18318640	2.30297	0.189189	21	0	0	0	0.000896275
5	23749817	2.35697	0.135135	15	0	0	0	0.0268553				1	25025254	2.30195	0.333333	37	0	0	0	0.0111901
4	564501	2.35672	0.189189	21	0	0	0	0.000748694				4	13994782	2.30058	0.324324	36	0	0	0	0.00994092
1	1884304	2.35446	0.342342	38	0	0	0	0.000342965				1	29878220	2.29833	0.261261	29	0	0	0	6.17504e-05
4	2628044	2.35375	0.387387	43	0	0	0	0.000786662				5	17421298	2.29811	0.288288	32	0	0	0	0.00399631
1	22577189	2.35365	0.198198	22	0	0	0	0.000239551				2	242510	2.29761	0.225225	25	0	0	0	0.00177521
1	3870042	2.35313	0.171171	19	0	0	0	0.001086				1	25141566	2.29686	0.306306	34	0	0	0	1.96695e-05
2	4728914	2.35252	0.414414	46	0	0	0	0.055435				3	12347957	2.29646	0.324324	36	0	0	0	0.0113902
3	9920415	2.35248	0.171171	19	0	0	0	0.000458121				5	23221639	2.296	0.324324	36	0	0	0	0.00240177
5	16454930	2.35193	0.108108	12	0	0	0	0.00702029				5	4802551	2.29575	0.27027	30	0	0	0	0.00389129
2	5077815	2.35185	0.234234	26	0	0	0	0.0747973				1	4424816	2.29525	0.225225	25	0	0	0	0.0168634
3	10745763	2.35061	0.297297	33	0	0	0	0.0190865				5	9139753	2.29505	0.414414	46	0	0	0	0.0073263
1	13612660	2.3492	0.198198	22	0	0	0	0.0245076				1	8272723	2.29431	0.234234	26	0	0	0	0.00571638
5	17159861	2.349	0.225225	25	0	0	0	0.00260687				1	18011886	2.29407	0.387387	43	0	0	0	0.000879467
3	16227974	2.34864	0.252252	28	0	0	0	0.0130442				1	8755409	2.29401	0.18018	20	0	0	0	3.21865e-05
1	29939366	2.3485	0.27027	30	0	0	0	0.00375915				5	10452265	2.29285	0.315315	35	0	0	0	0.000841737
4	6427609	2.3482	0.171171	19	0	0	0	0.00790191				1	13499993	2.29268	0.378378	42	0	0	0	0.000407398
5	25074613	2.34778	0.405405	45	0	0	0	0.0113016				5	9131594	2.29198	0.36036	40	0	0	0	0.0123177
5	9823066	2.34746	0.207207	23	0	0	0	0.046239				3	18108065	2.29078	0.279279	31	0	0	0	0.00906366
4	10205918	2.34522	0.279279	31	0	0	0	0.0235369				5	7926398	2.29074	0.333333	37	0	0	0	0.000226915
1	10606987	2.34475	0.198198	22	0	0	0	0.000388205				1	13169968	2.29073	0.198198	22	0	0	0	0.00163645
5	6429567	2.34466	0.171171	19	0	0	0	0.0438671				1	7641926	2.28895	0.333333	37	0	0	0	0.000161409
1	491042	2.34463	0.261261	29	0	0	0	0.000388205				1	7381932	2.28801	0.324324	36	0	0	0	0.00539786
4	6463930	2.34444	0.459459	51	0	0	0	0.0111136				2	19533285	2.28726	0.36036	40	0	0	0	0.00470608
1	7642308	2.34319	0.315315	35	0	0	0	0.00259972				3	12362294	2.28667	0.144144	16	0	0	0	0.00954336
4	6958436	2.34122	0.216216	24	0	0	0	0.00256085				1	24435844	2.28619	0.432432	48	0	0	0	0.00166214
3	11288928	2.33898	0.279279	31	0	0	0	0.00467974				4	12548732	2.28612	0.369369	41	0	0	0	0.0242708
4	499798	2.33838	0.342342	38	0	0	0	2.09808e-05				5	18397262	2.28596	0.459459	51	0	0	0	0.0143628
5	8134783	2.33832	0.144144	16	0	0	0	0.00530016				5	7255642	2.28506	0.387387	43	0	0	0	0.0052281
1	467517	2.33816	0.459459	51	0	0	0	0.000120878				2	16653929	2.28492	0.144144	16	0	0	0	0.000240147
5	9434165	2.3366	0.315315	35	0	0	0	0.000112414				2	8369983	2.28451	0.153153	17	0	0	0	0.000353694
4	8505063	2.33651	0.351351	39	0	0	0	0.00710386				5	23925731	2.28389	0.495495	55	0	0	0	0.00207531
5	4442872	2.33579	0.45045	50	0	0	0	0.000341415				2	975921	2.2837	0.171171	19	0	0	0	0.0114791
1	30391200	2.33541	0.117117	13	0	0	0	0.000363231				5	9151104	2.28362	0.153153	17	0	0	0	0.00399405
1	12242820	2.33493	0.261261	29	0	0	0	0.00751549				4	1217554	2.28329	0.261261	29	0	0	0	0.0223824
1	11970558	2.3347	0.234234	26	0	0	0	0.00428432				1	15850958	2.28324	0.423423	47	0	0	0	0.00436586
1	5219293	2.33412	0.441441	49	0	0	0	0.00610125				4	10424637	2.28304	0.342342	38	0	0	0	0.00159973
5	25287422	2.33202	0.396396	44	0	0	0	0.0165375				1	8547814	2.28274	0.126126	14	0	0	0	0.00100309
2	6359843	2.33093	0.207207	23	0	0	0	0.0391793				1	23485863	2.28247	0.126126	14	0	0	0	0.00319165
4	17284915	2.32979	0.153153	17	0	0	0	0.00256085				1	9205114	2.28239	0.459459	51	0	0	0	0.00272304
3	1079198	2.32958	0.333333	37	0	0	0	0.010958				3	22417224	2.28221	0.405405	45	0	0	0	0.00898361
1	13612773	2.32938	0.126126	14	0	0	0	0.000186026				1	3159503	2.28217	0.261261	29	0	0	0	9.77516e-06
5	10409565	2.32882	0.126126	14	0	0	0	0.0116199				5	3688833	2.2812	0.171171	19	0	0	0	0.015057
5	16502445	2.32767	0.477477	53	0	0	0	0.0253916				1	24107883	2.28079	0.378378	42	0	0	0	0.00279492
4	3408534	2.32725	0.126126	14	0	0	0	0.00256085				5	14752893	2.2807	0.351351	39	0	0	0	0.00040251
2	16723941	2.32714	0.144144	16	0	0	0	0.0036729				1	1237495	2.2802	0.432432	48	0	0	0	0.0209413
1	7749916	2.32668	0.315315	35	0	0	0	0.00477231				4	8841841	2.28012	0.117117	13	0	0	0	0.000920773
1	18738850	2.32581	0.216216	24	0	0	0	0.00216597				5	16981409	2.27992	0.225225	25	0	0	0	0.000700593
1	18738100	2.32541	0.216216	24	0	0	0	0.00516629				1	17973050	2.27961	0.108108	12	0	0	0	3.63588e-05
2	2893322	2.32521	0.153153	17	0	0	0	0.0287171				1	26224584	2.27943	0.144144	16	0	0	0	0.0257695
1	7069086	2.32321	0.324324	36	0	0	0	0.0182353				1	12109439	2.27926	0.108108	12	0	0	0	0.00278908
1	19331093	2.32294	0.108108	12	0	0	0	0.00893837				1	2674356	2.27901	0.342342	38	0	0	0	0.00121981
3	8922637	2.32272	0.18018	20	0	0	0	0.0129362				1	4345036	2.27764	0.324324	36	0	0	0	5.96046e-07
4	6039620	2.32209	0.162162	18	0	0	0	0.00131387				2	17227540	2.27745	0.252252	28	0	0	0	0.00190896
5	3032442	2.3219	0.261261	29	0	0	0	0.00812244				4	15170120	2.27667	0.18018	20	0	0	0	0.0235798
1	26509113	2.32148	0.378378	42	0	0	0	0.000917435				5	5556747	2.27583	0.441441	49	0	0	0	0.000883877
1	26509196	2.32148	0.378378	42	0	0	0	0.0131975				1	13119200	2.27508	0.225225	25	0	0	0	0.00149339
5	271855	2.32146	0.387387	43	0	0	0	1.34706e-05				1	13120386	2.27508	0.225225	25	0	0	0	0.00033474
2	13549386	2.32018	0.207207	23	0	0	0	0.0207973				1	13120404	2.27508	0.225225	25	0	0	0	0.00528175
2	1526090	2.31912	0.198198	22	0	0	0	0.000772238				1	23163492	2.2749	0.432432	48	0	0	0	0.000548661
2	1526663	2.31912	0.198198	22	0	0	0	0.0262851				1	13988472	2.27429	0.387387	43	0	0	0	0.000278056
1	21628415	2.31816	0.18018	20	0	0	0	0.00831336				5	7301268	2.27379	0.135135	15	0	0	0	0.000472188
4	5654697	2.31784	0.297297	33	0	0	0	0.0012455				1	26554085	2.2735	0.396396	44	0	0	0	0.00388479
3	10437443	2.31636	0.126126	14	0	0	0	0.0181684				1	9349652	2.27348	0.45045	50	0	0	0	0.0257201
1	11535017	2.31589	0.108108	12	0	0	0	0.00759971				2	7708939	2.27311	0.288288	32	0	0	0	0.0077455
1	26511534	2.31586	0.171171	19	0	0	0	0.0001809				1	4451356	2.27296	0.243243	27	0	0	0	0.0138642
1	5175155	2.31524	0.207207	23	0	0	0	2.06232e-05				1	7466817	2.27032	0.171171	19	0	0	0	0.0108521
1	5178614	2.31524	0.207207	23	0	0	0	0.00299329				5	17802757	2.27019	0.216216	24	0	0	0	0.00175703
1	5187866	2.31524	0.207207	23	0	0	0	0.00140935				4	1824843	2.2694	0.18018	20	0	0	0	0.00268286
1	13102161	2.31446	0.261261	29	0	0	0	0.000827551				3	10308356	2.26894	0.405405	45	0	0	0	0.00193197
5	9856031	2.31412	0.216216	24	0	0	0	0.00114334				2	2314007	2.26866	0.162162	18	0	0	0	0.00240558
4	7188797	2.31392	0.207207	23	0	0	0	0.0190967				4	216620	2.26849	0.126126	14	0	0	0	0.000169039
2	11696377	2.31337	0.351351	39	0	0	0	0.0165147				4	8900234	2.26723	0.369369	41	0	0	0	5.48363e-06
2	3041298	2.31322	0.144144	16	0	0	0	0.00120509				1	12032403	2.26621	0.288288	32	0	0	0	0.000101805
1	7189027	2.31306	0.369369	41	0	0	0	0.0172792				1	943186	2.26619	0.108108	12	0	0	0	8.18968e-05
5	18499244	2.31274	0.108108	12	0	0	0	2.31266e-05				4	8275907	2.26594	0.405405	45	0	0	0	0.0501128
3	12503595	2.3126	0.324324	36	0	0	0	0.0131701				4	5261451	2.26537	0.162162	18	0	0	0	0.0131803
1	16645422	2.3125	0.414414	46	0	0	0	3.3021e-05				4	1631818	2.26511	0.378378	42	0	0	0	0.0138881
5	894530	2.31225	0.225225	25	0	0	0	0.000894964				5	2446219	2.26419	0.288288	32	0	0	0	0.000883877
1	19516355	2.31127	0.423423	47	0	0	0	0.0130615				5	4977270	2.26397	0.288288	32	0	0	0	0.000257313
3	10437746	2.31072	0.117117	13	0	0	0	0.00177222				1	2674399	2.26387	0.342342	38	0	0	0	8.18968e-05
1	10282226	2.31041	0.315315	35	0	0	0	0.00515038				3	19129331	2.26322	0.486486	54	0	0	0	1.07288e-06
1	24777365	2.30942	0.117117	13	0	0	0	9.83477e-05				4	5195624	2.26252	0.27027	30	0	0	0	0.00284857
4	6053818	2.30901	0.126126	14	0	0	0	5.126e-05				1	14063512	2.26215	0.378378	42	0	0	0	0.00274962
3	2261325	2.3087	0.423423	47	0	0	0	0.00671035				5	4948308	2.26194	0.18018	20	0	0	0	0.000466943
3	8889571	2.30799	0.495495	55	0	0	0	0.0067966				1	19068438	2.26128	0.405405	45	0	0	0	0.00271916
2	2915759	2.30722	0.135135	15	0	0	0	2.72989e-05				1	4343900	2.26123	0.315315	35	0	0	0	0.0031594
1	3869637	2.30685	0.153153	17	0	0	0	0.0121394				1	13407197	2.26097	0.252252	28	0	0	0	0.000620008
4	6048505	2.30525	0.198198	22	0	0	0	0.0221				3	5396338	2.26093	0.144144	16	0	0	0	0.0151424
3	8292820	2.3051	0.207207	23	0	0	0	0.0267571				4	1642866	2.25946	0.36036	40	0	0	0	0.001445
1	29817089	2.30425	0.108108	12	0	0	0	0.000834823				5	9240475	2.25896	0.279279	31	0	0	0	0.00220162
1	11088668	2.30418	0.486486	54	0	0	0	0.0010522				1	7895992	2.25879	0.333333	37	0	0	0	0.0031594
1	12886010	2.304	0.459459	51	0	0	0	0.000531971				1	8672365	2.25872	0.171171	19	0	0	0	0.0031594
3	17237689	2.30327	0.369369	41	0	0	0	0.00671035				1	29646578	2.25763	0.423423	47	0	0	0	4.39882e-05
4	2572768	2.30263	0.495495	55	0	0	0	0.0252101				5	4962335	2.25713	0.225225	25	0	0	0	0.00254041
2	16831010	2.30231	0.234234	26	0	0	0	0.00198209				3	17147259	2.25692	0.333333	37	0	0	0	0.00848448
5	16339799	2.30188	0.117117	13	0	0	0	0.00235134				4	259252	2.25682	0.369369	41	0	0	0	0.00261527
3	1037545	2.3018	0.225225	25	0	0	0	0.0232101				3	8710649	2.25651	0.441441	49	0	0	0	0.000141382
5	22161259	2.30151	0.243243	27	0	0	0	0.00370198				4	10576098	2.25628	0.378378	42	0	0	0	0.0020873
1	30088330	2.30144	0.243243	27	0	0	0	0.0030278				4	17421811	2.2562	0.153153	17	0	0	0	0.00253749
1	24238128	2.30086	0.414414	46	0	0	0	0.00710821				5	10409275	2.25454	0.279279	31	0	0	0	0.00484645
5	9532731	2.30027	0.414414	46	0	0	0	0.00972074				3	9049778	2.25388	0.126126	14	0	0	0	0.00065285
5	256010	2.30006	0.189189	21	0	0	0	0.0414487				1	17930296	2.25343	0.135135	15	0	0	0	0.00502139
1	12971296	2.29957	0.135135	15	0	0	0	0.00207531				4	7923443	2.25266	0.144144	16	0	0	0	0.00402623
4	8427288	2.29813	0.108108	12	0	0	0	0.0269884				4	8541938	2.25225	0.45045	50	0	0	0	0.00703311
4	8427436	2.29813	0.108108	12	0	0	0	0.00535405				1	15959620	2.25154	0.342342	38	0	0	0	0.00182223
4	10277853	2.29781	0.144144	16	0	0	0	1.29938e-05				1	24040116	2.25111	0.333333	37	0	0	0	0.00656712
5	22187820	2.29769	0.27027	30	0	0	0	0.00805527				3	7789698	2.25003	0.18018	20	0	0	0	0.00503612
2	14670757	2.2972	0.414414	46	0	0	0	0.000187814				3	3855285	2.24926	0.486486	54	0	0	0	0.00785929
2	18824857	2.29701	0.468468	52	0	0	0	0.0348082				5	24571727	2.24904	0.117117	13	0	0	0	0.000236809
1	22620511	2.29665	0.486486	54	0	0	0	0.000889122				1	23755985	2.24891	0.261261	29	0	0	0	0.0179656
1	8530660	2.29591	0.432432	48	0	0	0	0.00120103				5	17802308	2.24868	0.261261	29	0	0	0	0.0148859
5	26248177	2.29556	0.486486	54	0	0	0	0.00438631				1	3194657	2.24677	0.279279	31	0	0	0	4.41074e-06
1	492528	2.29514	0.495495	55	0	0	0	0.00781637				4	1202629	2.24638	0.414414	46	0	0	0	0.0592883
4	716528	2.29493	0.414414	46	0	0	0	0.00111145				3	13102634	2.24622	0.207207	23	0	0	0	0.00409174
3	1045181	2.29421	0.378378	42	0	0	0	0.00606304				3	7306896	2.24606	0.486486	54	0	0	0	0.000984311
1	3992968	2.29393	0.207207	23	0	0	0	0.00765675				1	8087112	2.24571	0.369369	41	0	0	0	0.0135965
1	11999682	2.29336	0.477477	53	0	0	0	0.00765675				5	1648577	2.24442	0.252252	28	0	0	0	0.00128734
1	7912483	2.29327	0.144144	16	0	0	0	0.00305963				5	1659297	2.24442	0.252252	28	0	0	0	2.69413e-05
1	435313	2.29299	0.342342	38	0	0	0	0.00313854				2	4446858	2.24438	0.171171	19	0	0	0	0.00522375
5	703744	2.29221	0.171171	19	0	0	0	0.0030793				1	14039321	2.24413	0.396396	44	0	0	0	0.00502139
2	11249023	2.29187	0.315315	35	0	0	0	1.14441e-05				3	11453026	2.24383	0.108108	12	0	0	0	0.0280895
3	6718029	2.29185	0.423423	47	0	0	0	0.0110134				1	28441219	2.24341	0.234234	26	0	0	0	0.00484908
1	7897172	2.2901	0.126126	14	0	0	0	0.00256228				4	5254170	2.24293	0.261261	29	0	0	0	0.0568817
1	29656868	2.28981	0.279279	31	0	0	0	0.00313562				4	2583622	2.24281	0.198198	22	0	0	0	0.00316924
1	29657061	2.28981	0.279279	31	0	0	0	0.00256228				5	4764757	2.24179	0.234234	26	0	0	0	0.00153035
5	8665645	2.28852	0.495495	55	0	0	0	0.00438631				1	15964985	2.24155	0.324324	36	0	0	0	0.033985
2	16878622	2.2865	0.126126	14	0	0	0	0.00412935				4	1202395	2.24133	0.405405	45	0	0	0	0.00582039
5	8509573	2.28578	0.387387	43	0	0	0	0.00438631				4	1889555	2.23957	0.333333	37	0	0	0	8.78572e-05
1	11609126	2.28559	0.432432	48	0	0	0	0.00256228				1	23753454	2.23934	0.396396	44	0	0	0	0.000862896
4	12716238	2.28518	0.45045	50	0	0	0	0.000767469				5	5336868	2.23917	0.378378	42	0	0	0	0.00079447
1	12283843	2.28486	0.432432	48	0	0	0	0.00139034				4	5109002	2.2377	0.117117	13	0	0	0	0.0091359
1	11703780	2.28319	0.18018	20	0	0	0	5.78165e-05				5	7944914	2.23754	0.126126	14	0	0	0	0.00936031
3	5879252	2.28279	0.198198	22	0	0	0	0.00799716				3	2240306	2.23703	0.288288	32	0	0	0	0.0145375
1	18382763	2.28272	0.198198	22	0	0	0	0.00329703				4	9306113	2.23589	0.333333	37	0	0	0	0.00312775
1	18383509	2.28272	0.198198	22	0	0	0	0.00437367				5	16316829	2.23554	0.441441	49	0	0	0	0.000918865
1	18384466	2.28272	0.198198	22	0	0	0	0.00465649				2	8589853	2.23517	0.198198	22	0	0	0	0.00410855
1	26508161	2.28157	0.405405	45	0	0	0	0.000825107				4	10399346	2.23481	0.279279	31	0	0	0	0.0091359
1	25277936	2.27899	0.45045	50	0	0	0	0.00876546				2	6252604	2.2338	0.198198	22	0	0	0	0.00423348
4	12837875	2.27859	0.18018	20	0	0	0	9.89437e-06				5	17402620	2.23365	0.45045	50	0	0	0	0.0192058
5	60532	2.27801	0.423423	47	0	0	0	0.000717342				3	10345169	2.23362	0.477477	53	0	0	0	0.0140013
4	3421046	2.27797	0.234234	26	0	0	0	0.0108238				4	12560303	2.2335	0.108108	12	0	0	0	0.0058375
2	16703777	2.27753	0.486486	54	0	0	0	0.000105619				5	6244333	2.23273	0.225225	25	0	0	0	0.00280344
5	9481626	2.27744	0.171171	19	0	0	0	0.00794345				5	6245494	2.23273	0.225225	25	0	0	0	2.69413e-05
1	30342892	2.27736	0.126126	14	0	0	0	5.78165e-05				1	8018529	2.23184	0.216216	24	0	0	0	0.00010407
3	22503457	2.27691	0.306306	34	0	0	0	0.0197085				1	3159764	2.23103	0.234234	26	0	0	0	0.0012455
5	17749166	2.27615	0.117117	13	0	0	0	0.0103554				4	11112883	2.23087	0.162162	18	0	0	0	0.00800127
3	11293436	2.27592	0.162162	18	0	0	0	0.00621331				5	3907820	2.22981	0.216216	24	0	0	0	3.33786e-06
1	4999160	2.27486	0.477477	53	0	0	0	0.000336528				4	12128897	2.22981	0.108108	12	0	0	0	0.0165631
1	22326727	2.27385	0.162162	18	0	0	0	0.0411628				4	9770756	2.22977	0.342342	38	0	0	0	0.0169261
4	1628712	2.2736	0.351351	39	0	0	0	0.0115375				2	16575257	2.22977	0.396396	44	0	0	0	0.00109839
5	16722151	2.27347	0.405405	45	0	0	0	0.017547				5	10175857	2.22951	0.243243	27	0	0	0	6.67572e-06
4	6512647	2.27312	0.288288	32	0	0	0	0.00275517				3	16093312	2.22906	0.171171	19	0	0	0	0.000318289
4	18059905	2.27185	0.369369	41	0	0	0	0.00121444				5	24651529	2.22752	0.351351	39	0	0	0	3.75509e-05
4	9058145	2.27173	0.396396	44	0	0	0	0.0241555				1	10965868	2.22609	0.351351	39	0	0	0	0.00987774
1	21631535	2.27066	0.126126	14	0	0	0	0.00308228				1	1302052	2.22596	0.108108	12	0	0	0	0.00621378
4	11403352	2.27066	0.198198	22	0	0	0	0.0264384				1	23149239	2.22591	0.405405	45	0	0	0	0.0271614
2	5081743	2.27027	0.117117	13	0	0	0	0.00348485				2	172814	2.22561	0.117117	13	0	0	0	0.00828487
4	11767197	2.27012	0.459459	51	0	0	0	0.0122442				1	581476	2.22557	0.495495	55	0	0	0	0.0104641
3	21303456	2.26981	0.495495	55	0	0	0	0.00621331				3	20908601	2.22554	0.468468	52	0	0	0	0.000821173
2	14571373	2.26917	0.243243	27	0	0	0	0.0219107				4	16414559	2.22445	0.279279	31	0	0	0	0.00346375
4	9306159	2.26862	0.45045	50	0	0	0	0.00717604				4	16415079	2.22445	0.279279	31	0	0	0	0.00280547
1	19128589	2.26812	0.225225	25	0	0	0	2.43187e-05				4	16415720	2.22445	0.279279	31	0	0	0	0.0236235
4	7532602	2.2667	0.117117	13	0	0	0	0.00767726				4	16416101	2.22445	0.279279	31	0	0	0	0.0173844
4	7534674	2.2667	0.117117	13	0	0	0	0.0148616				4	16417148	2.22445	0.279279	31	0	0	0	0.00223017
1	21152965	2.26522	0.108108	12	0	0	0	0.00325948				4	16419256	2.22445	0.279279	31	0	0	0	0.00202185
4	5562236	2.26511	0.108108	12	0	0	0	0.00782996				4	16420394	2.22445	0.279279	31	0	0	0	0.00117427
1	6517272	2.2651	0.477477	53	0	0	0	0.000132203				1	3210495	2.22431	0.207207	23	0	0	0	0.0241812
1	12885211	2.26388	0.459459	51	0	0	0	0.0056327				4	1202248	2.22426	0.405405	45	0	0	0	0.000456035
1	12889671	2.26388	0.459459	51	0	0	0	0.0171665				4	1202431	2.22426	0.405405	45	0	0	0	7.52211e-05
1	21614320	2.26354	0.261261	29	0	0	0	4.25577e-05				4	1203398	2.22426	0.405405	45	0	0	0	0.0170558
3	2307561	2.26186	0.369369	41	0	0	0	0.00799716				4	9527701	2.22352	0.297297	33	0	0	0	0.0330275
4	10834041	2.26061	0.108108	12	0	0	0	0.00165987				2	16437834	2.22301	0.225225	25	0	0	0	0.0513551
3	16920589	2.26046	0.153153	17	0	0	0	0.0049088				1	24781533	2.22171	0.297297	33	0	0	0	0.00100654
1	12265302	2.26027	0.261261	29	0	0	0	0.00365126				1	15878888	2.22036	0.387387	43	0	0	0	0.00483477
1	12265578	2.26027	0.261261	29	0	0	0	0.000515342				4	1188596	2.22021	0.135135	15	0	0	0	0.035347
1	11607318	2.25943	0.459459	51	0	0	0	0.000255406				3	11607972	2.22012	0.306306	34	0	0	0	0.000318289
3	12186953	2.2593	0.387387	43	0	0	0	0.00273657				1	4402197	2.21994	0.261261	29	0	0	0	0.00467122
4	17311485	2.25854	0.243243	27	0	0	0	0.0113378				1	4521331	2.21974	0.279279	31	0	0	0	3.70741e-05
1	29651903	2.25831	0.261261	29	0	0	0	0.0298752				4	17255600	2.21955	0.108108	12	0	0	0	0.0178236
1	29658078	2.25831	0.261261	29	0	0	0	0.0278467				5	4991121	2.2191	0.153153	17	0	0	0	0.00051862
1	29670748	2.25831	0.261261	29	0	0	0	0.0240187				5	4991544	2.2191	0.153153	17	0	0	0	0.00534946
2	4233036	2.25829	0.162162	18	0	0	0	0.0273528				5	4994397	2.2191	0.153153	17	0	0	0	0.00277323
2	5453061	2.25799	0.333333	37	0	0	0	0.00256735				5	4995581	2.2191	0.153153	17	0	0	0	0.00128603
2	3890080	2.25774	0.441441	49	0	0	0	0.00760204				1	12280778	2.21747	0.288288	32	0	0	0	2.25306e-05
3	912617	2.25738	0.234234	26	0	0	0	0.00402373				4	15362379	2.21694	0.306306	34	0	0	0	0.0946993
5	24066968	2.25692	0.198198	22	0	0	0	0.0367181				5	3917235	2.21666	0.315315	35	0	0	0	0.00268728
2	15097485	2.25622	0.333333	37	0	0	0	0.00466508				5	6787514	2.21578	0.144144	16	0	0	0	0.0411925
5	9819280	2.25548	0.234234	26	0	0	0	0.00874585				1	24992880	2.2156	0.414414	46	0	0	0	0.00720388
2	123188	2.25516	0.351351	39	0	0	0	0.0170704				1	25215998	2.21547	0.459459	51	0	0	0	0.0229934
3	16915756	2.25475	0.423423	47	0	0	0	0.00206232				5	7976274	2.21536	0.252252	28	0	0	0	0.012872
5	15364501	2.25462	0.423423	47	0	0	0	2.38419e-06				5	9150727	2.21436	0.486486	54	0	0	0	0.000219762
2	5656524	2.25435	0.351351	39	0	0	0	0.000900149				2	8972102	2.21404	0.126126	14	0	0	0	0.0499263
4	7665439	2.25386	0.252252	28	0	0	0	0.00257105				2	8981661	2.21404	0.126126	14	0	0	0	0.00675696
2	16720211	2.25377	0.135135	15	0	0	0	0.0170968				4	14897749	2.2131	0.432432	48	0	0	0	0.0724117
1	15743727	2.25375	0.45045	50	0	0	0	0.00571615				1	25045059	2.21263	0.117117	13	0	0	0	0.0112479
1	5371020	2.25313	0.297297	33	0	0	0	0.044595				3	14522250	2.21237	0.396396	44	0	0	0	8.30889e-05
2	11730621	2.25237	0.441441	49	0	0	0	0.0031774				3	15656384	2.21145	0.135135	15	0	0	0	0.00884962
3	7388267	2.25234	0.207207	23	0	0	0	0.00982058				5	1670774	2.21145	0.171171	19	0	0	0	5.51939e-05
2	12386983	2.25071	0.441441	49	0	0	0	0.00590867				3	20571177	2.20995	0.126126	14	0	0	0	0.0384605
4	10843834	2.25042	0.108108	12	0	0	0	0.00100762				1	26229288	2.20872	0.117117	13	0	0	0	0.00141871
4	9656689	2.25005	0.27027	30	0	0	0	0.00126845				1	14130121	2.20869	0.261261	29	0	0	0	0.00694376
5	16262267	2.24975	0.27027	30	0	0	0	0.0240946				5	18981527	2.20867	0.108108	12	0	0	0	0.000219762
1	21974190	2.24884	0.342342	38	0	0	0	0.0109106				2	8453298	2.20823	0.117117	13	0	0	0	0.0204123
4	6960495	2.24852	0.198198	22	0	0	0	0.0013392				5	9046326	2.20654	0.324324	36	0	0	0	0.000219762
1	23708923	2.24822	0.414414	46	0	0	0	0.0102211				4	7533981	2.20629	0.162162	18	0	0	0	0.0826157
3	971967	2.24781	0.396396	44	0	0	0	0.00438029				1	15937917	2.20541	0.153153	17	0	0	0	0.000859618
3	3317265	2.24721	0.18018	20	0	0	0	0.0051015				5	9046614	2.20523	0.297297	33	0	0	0	7.12872e-05
1	13623280	2.2472	0.144144	16	0	0	0	0.00916106				5	4681129	2.20416	0.189189	21	0	0	0	0.000571549
5	21423165	2.24554	0.234234	26	0	0	0	0.0240946				4	12240074	2.20406	0.288288	32	0	0	0	0.00933552
4	11414438	2.24551	0.243243	27	0	0	0	1.20401e-05				2	5953304	2.20393	0.297297	33	0	0	0	0.0020721
5	9489564	2.24501	0.333333	37	0	0	0	0.0200987				2	1978040	2.20291	0.297297	33	0	0	0	0.0129867
3	969512	2.24486	0.423423	47	0	0	0	0.00737196				1	4349577	2.20289	0.423423	47	0	0	0	0.00709093
2	5453642	2.2445	0.369369	41	0	0	0	0.00606471				5	3851145	2.2028	0.378378	42	0	0	0	0.00373679
2	11820170	2.24342	0.126126	14	0	0	0	0.00720495				1	16243994	2.20245	0.396396	44	0	0	0	0.00376362
5	1757591	2.24308	0.423423	47	0	0	0	0.0334237				5	10661598	2.20165	0.333333	37	0	0	0	0.00853932
5	8728250	2.24306	0.216216	24	0	0	0	0.0188065				4	7276330	2.20165	0.459459	51	0	0	0	0.000516295
3	969060	2.24181	0.387387	43	0	0	0	0.0187277				5	6891611	2.20029	0.45045	50	0	0	0	0.000641763
3	975803	2.24181	0.387387	43	0	0	0	0.00621331				1	14109571	2.20017	0.324324	36	0	0	0	2.25306e-05
2	11727137	2.24141	0.144144	16	0	0	0	0.00178444				1	3291391	2.19992	0.252252	28	0	0	0	1.78814e-06
3	21278196	2.24129	0.297297	33	0	0	0	0.00543439				1	7605305	2.19939	0.423423	47	0	0	0	0.00709093
1	22865425	2.24114	0.288288	32	0	0	0	0.00667006				3	17211191	2.19856	0.288288	32	0	0	0	2.94447e-05
1	22550525	2.24067	0.225225	25	0	0	0	0.00684643				1	14017245	2.19809	0.387387	43	0	0	0	0.000764489
1	1927128	2.24037	0.225225	25	0	0	0	0.00113702				1	4346977	2.19806	0.261261	29	0	0	0	0.00808048
5	141356	2.24032	0.315315	35	0	0	0	0.0120604				3	10649188	2.19793	0.288288	32	0	0	0	0.00858945
5	48005	2.23963	0.171171	19	0	0	0	0.0194235				4	9050642	2.19793	0.153153	17	0	0	0	0.000392377
3	3222074	2.23642	0.144144	16	0	0	0	0.00368971				5	10476822	2.19791	0.234234	26	0	0	0	0.0010438
3	2144647	2.23606	0.108108	12	0	0	0	0.00219291				5	17420787	2.1977	0.351351	39	0	0	0	0.000548065
3	11290219	2.23588	0.468468	52	0	0	0	0.0196438				1	27595656	2.19754	0.441441	49	0	0	0	0.0209016
4	5658442	2.23531	0.441441	49	0	0	0	0.00425762				2	7029538	2.19703	0.369369	41	0	0	0	0.0187092
1	9802804	2.23433	0.162162	18	0	0	0	0.00400007				1	3160098	2.1969	0.252252	28	0	0	0	0.0296153
5	16469538	2.23377	0.189189	21	0	0	0	0.0200987				5	17830811	2.19673	0.324324	36	0	0	0	0.000903249
1	12265984	2.23254	0.27027	30	0	0	0	0.00390136				1	23570531	2.19583	0.459459	51	0	0	0	0.0203689
4	8175680	2.23136	0.144144	16	0	0	0	0.0329891				3	21390721	2.19489	0.432432	48	0	0	0	0.00745106
4	5002214	2.23065	0.135135	15	0	0	0	0.00127798				2	9169826	2.19415	0.387387	43	0	0	0	0.00177997
5	8282242	2.22996	0.171171	19	0	0	0	0.0273654				1	14154679	2.19401	0.243243	27	0	0	0	0.0189141
5	18065914	2.22981	0.216216	24	0	0	0	0.00022155				4	10151662	2.19244	0.162162	18	0	0	0	0.0179131
1	10024002	2.22923	0.153153	17	0	0	0	0.0119789				4	10151691	2.19244	0.162162	18	0	0	0	0.00207895
5	16566027	2.22841	0.162162	18	0	0	0	0.00127381				3	15547780	2.19161	0.207207	23	0	0	0	0.00728965
2	128965	2.22839	0.351351	39	0	0	0	0.00029248				5	1280017	2.19142	0.126126	14	0	0	0	0.0184957
2	5438537	2.22821	0.342342	38	0	0	0	0.00333065				1	2664489	2.19101	0.333333	37	0	0	0	0.000129223
2	5445633	2.22821	0.342342	38	0	0	0	0.000409544				2	16026830	2.19093	0.234234	26	0	0	0	9.05991e-06
2	5452818	2.22821	0.342342	38	0	0	0	0.0136705				3	8935550	2.19034	0.117117	13	0	0	0	2.94447e-05
2	5460190	2.22821	0.342342	38	0	0	0	0.00429779				2	9316631	2.18991	0.234234	26	0	0	0	0.0157567
2	5461243	2.22821	0.342342	38	0	0	0	0.0170277				1	10964913	2.18984	0.342342	38	0	0	0	0.000825465
2	5461465	2.22821	0.342342	38	0	0	0	0.00364625				5	15830581	2.1897	0.126126	14	0	0	0	0.000132084
2	5463543	2.22821	0.342342	38	0	0	0	0.00965893				1	13429218	2.18955	0.288288	32	0	0	0	0.00737363
1	22030556	2.22784	0.297297	33	0	0	0	0.0120894				1	1824709	2.18896	0.135135	15	0	0	0	0.00011158
3	11221166	2.22663	0.342342	38	0	0	0	0.00720859				4	11216644	2.18891	0.198198	22	0	0	0	0.00871694
3	13055152	2.22651	0.297297	33	0	0	0	0.000104666				3	8077198	2.18889	0.477477	53	0	0	0	0.0049029
4	10747683	2.22605	0.315315	35	0	0	0	0.00639552				1	11318734	2.18848	0.216216	24	0	0	0	5.72205e-06
1	7247423	2.22494	0.126126	14	0	0	0	0.00836492				1	5338260	2.18821	0.414414	46	0	0	0	0.0986271
5	20365615	2.22466	0.369369	41	0	0	0	0.0184124				3	8612295	2.1881	0.459459	51	0	0	0	0.000603557
1	19992370	2.22356	0.126126	14	0	0	0	0.00432956				4	9959415	2.18724	0.387387	43	0	0	0	0.000503063
1	30372455	2.22275	0.117117	13	0	0	0	4.29153e-06				1	19349347	2.18695	0.234234	26	0	0	0	0.0125161
1	29512677	2.2222	0.405405	45	0	0	0	9.29832e-06				1	3162196	2.18653	0.234234	26	0	0	0	0.00782871
4	5814797	2.22204	0.369369	41	0	0	0	0.0138397				2	16326247	2.18646	0.306306	34	0	0	0	0.00530523
2	2693441	2.22113	0.297297	33	0	0	0	0.00441843				1	2664419	2.18642	0.342342	38	0	0	0	3.57628e-07
3	3467904	2.22024	0.396396	44	0	0	0	0.0321537				5	4963645	2.1863	0.189189	21	0	0	0	0.000156164
1	26505711	2.22021	0.369369	41	0	0	0	0.00130683				5	17934673	2.18588	0.198198	22	0	0	0	0.000156164
3	8015682	2.22021	0.189189	21	0	0	0	0.0036447				5	13478276	2.18567	0.216216	24	0	0	0	0.00338799
4	8329056	2.21955	0.216216	24	0	0	0	0.00859243				5	13481384	2.18567	0.216216	24	0	0	0	0.00377452
2	3206529	2.21907	0.324324	36	0	0	0	0.00033474				1	4345059	2.18526	0.333333	37	0	0	0	0.0120115
3	8885258	2.21841	0.162162	18	0	0	0	0.0321537				3	11209664	2.18429	0.144144	16	0	0	0	0.00453317
5	21390346	2.21744	0.495495	55	0	0	0	0.0173467				5	467058	2.1842	0.495495	55	0	0	0	0.0224315
5	21175684	2.21719	0.216216	24	0	0	0	0.0218615				3	4787923	2.18389	0.135135	15	0	0	0	0.00164479
1	17677450	2.21674	0.225225	25	0	0	0	0.000243843				3	8903537	2.18378	0.108108	12	0	0	0	0.000154972
5	1478454	2.21643	0.225225	25	0	0	0	9.5129e-05				3	15214344	2.18354	0.225225	25	0	0	0	0.0350851
1	16770310	2.21567	0.117117	13	0	0	0	4.92334e-05				3	8223052	2.18289	0.378378	42	0	0	0	0.0166977
1	16314300	2.21543	0.279279	31	0	0	0	0.0256263				3	15809558	2.18242	0.351351	39	0	0	0	0.00788933
1	22582810	2.21517	0.279279	31	0	0	0	0.000518024				4	8054618	2.18221	0.234234	26	0	0	0	0.0335712
3	20908601	2.21465	0.468468	52	0	0	0	0.0259335				4	8049769	2.18213	0.378378	42	0	0	0	0.0366167
5	3478821	2.2144	0.207207	23	0	0	0	0.00662488				5	22215557	2.18185	0.468468	52	0	0	0	0.000552595
4	6473229	2.21404	0.441441	49	0	0	0	0.00804693				3	21269928	2.1817	0.423423	47	0	0	0	0.00643134
5	977904	2.21341	0.117117	13	0	0	0	0.0142537				5	4984276	2.18103	0.144144	16	0	0	0	0.00803977
3	16228225	2.21318	0.414414	46	0	0	0	0.0145775				5	803633	2.18059	0.306306	34	0	0	0	0.00992703
4	2759890	2.21315	0.459459	51	0	0	0	0.0270447				3	898669	2.17996	0.486486	54	0	0	0	0.00647837
5	7166386	2.21258	0.468468	52	0	0	0	0.0166871				3	10144479	2.17985	0.18018	20	0	0	0	0.0152531
1	29821918	2.21156	0.459459	51	0	0	0	0.00329101				3	5150493	2.17929	0.216216	24	0	0	0	0.00643134
4	3414352	2.21127	0.486486	54	0	0	0	0.000174224				5	7026513	2.17861	0.315315	35	0	0	0	0.00380826
2	15048561	2.21112	0.459459	51	0	0	0	0.0316462				3	15183954	2.17847	0.153153	17	0	0	0	0.0124508
2	11762343	2.21058	0.162162	18	0	0	0	0.00333005				5	22242857	2.17774	0.324324	36	0	0	0	0.0195785
4	10277136	2.21013	0.135135	15	0	0	0	0.0456555				2	17235374	2.17753	0.342342	38	0	0	0	0.000473261
3	12727351	2.21003	0.144144	16	0	0	0	8.65459e-05				4	2603314	2.17715	0.387387	43	0	0	0	0.0364934
2	11679611	2.21002	0.477477	53	0	0	0	0.00519907				5	22212489	2.17698	0.324324	36	0	0	0	0.0019694
1	599650	2.20992	0.234234	26	0	0	0	0.00924087				4	10613790	2.17654	0.423423	47	0	0	0	0.00164348
3	17354037	2.20978	0.135135	15	0	0	0	0.000415266				5	3295287	2.17651	0.108108	12	0	0	0	0.000366449
4	5811078	2.20958	0.45045	50	0	0	0	0.0277703				1	27495708	2.176	0.18018	20	0	0	0	0.0307921
2	6915306	2.20811	0.207207	23	0	0	0	0.0018214				4	2628044	2.17513	0.387387	43	0	0	0	3.08752e-05
4	17525977	2.2079	0.198198	22	0	0	0	0.0194232				1	5692854	2.1742	0.234234	26	0	0	0	0.000697136
5	18342091	2.20721	0.261261	29	0	0	0	0.00157475				1	16925056	2.17418	0.135135	15	0	0	0	6.81877e-05
4	12700733	2.20698	0.441441	49	0	0	0	0.0184717				2	12816081	2.17408	0.297297	33	0	0	0	0.00187546
5	8571317	2.20676	0.387387	43	0	0	0	0.000326633				1	2964854	2.17407	0.27027	30	0	0	0	2.93255e-05
5	8578180	2.20676	0.387387	43	0	0	0	0.000761628				4	254976	2.17405	0.216216	24	0	0	0	0.00284398
5	16546566	2.20627	0.486486	54	0	0	0	0.00957471				1	30299346	2.17375	0.423423	47	0	0	0	2.18153e-05
5	24067422	2.20623	0.234234	26	0	0	0	0.00159305				1	13976545	2.17369	0.36036	40	0	0	0	0.0256364
3	19557397	2.2054	0.198198	22	0	0	0	0.0339687				4	5291010	2.17356	0.27027	30	0	0	0	0.000328422
1	7486453	2.20527	0.243243	27	0	0	0	0.012659				1	5206122	2.17187	0.432432	48	0	0	0	0.0112528
3	20566202	2.2049	0.153153	17	0	0	0	0.0020746				4	8558674	2.17144	0.45045	50	0	0	0	0.00254363
1	13948665	2.20464	0.459459	51	0	0	0	0.0130203				1	3207966	2.17116	0.216216	24	0	0	0	0.00573248
3	10779718	2.20462	0.297297	33	0	0	0	0.000960529				1	3208369	2.17116	0.216216	24	0	0	0	0.000590563
5	16850086	2.20339	0.459459	51	0	0	0	0.000597119				5	7036074	2.17092	0.45045	50	0	0	0	0.00857574
1	25696443	2.20267	0.378378	42	0	0	0	0.00503093				3	7789812	2.17083	0.189189	21	0	0	0	0.00194657
4	10206889	2.20223	0.27027	30	0	0	0	0.0221938				1	12253428	2.17056	0.153153	17	0	0	0	0.000172019
5	18081449	2.20189	0.333333	37	0	0	0	0.00159305				2	16442854	2.17001	0.18018	20	0	0	0	0.00729871
1	5387958	2.20187	0.144144	16	0	0	0	0.00685328				2	2022065	2.16961	0.117117	13	0	0	0	0.00899494
3	6431861	2.20147	0.108108	12	0	0	0	0.00309151				5	7429717	2.16928	0.261261	29	0	0	0	0.000716031
4	10212260	2.20097	0.243243	27	0	0	0	0.0326037				4	8687033	2.16922	0.477477	53	0	0	0	0.003546
1	9777929	2.20049	0.117117	13	0	0	0	2.24113e-05				3	20549771	2.16906	0.207207	23	0	0	0	0.00532693
3	18413305	2.19927	0.459459	51	0	0	0	0.00039798				5	9414344	2.16836	0.351351	39	0	0	0	0.001867
5	22335017	2.19879	0.405405	45	0	0	0	0.0268553				3	22154206	2.16712	0.342342	38	0	0	0	0.00431138
1	13168827	2.19864	0.342342	38	0	0	0	0.0244399				2	19532521	2.16706	0.378378	42	0	0	0	0.00694615
5	16515211	2.1985	0.423423	47	0	0	0	0.00159305				5	778382	2.16699	0.18018	20	0	0	0	0.000112295
1	1693913	2.19841	0.153153	17	0	0	0	0.00497586				3	15706674	2.16663	0.351351	39	0	0	0	0.0311008
1	18734445	2.19819	0.297297	33	0	0	0	7.51019e-05				3	12765619	2.16661	0.459459	51	0	0	0	0.00201368
3	9390523	2.19757	0.405405	45	0	0	0	0.00142646				5	21804520	2.16556	0.243243	27	0	0	0	0.0140429
1	13079346	2.19708	0.405405	45	0	0	0	0.0159397				3	1489600	2.16426	0.207207	23	0	0	0	0.00201368
5	8733347	2.19634	0.144144	16	0	0	0	0.00345343				4	8118067	2.16422	0.162162	18	0	0	0	0.00278342
1	22579175	2.19591	0.333333	37	0	0	0	0.00121886				2	12446694	2.16394	0.315315	35	0	0	0	0.00200427
1	29463944	2.19516	0.36036	40	0	0	0	0.0159397				4	10490168	2.16389	0.468468	52	0	0	0	0.0041973
2	129110	2.19503	0.342342	38	0	0	0	0.00782245				1	6361360	2.16318	0.225225	25	0	0	0	0.000353813
5	16723905	2.19443	0.198198	22	0	0	0	0.000761628				5	3600357	2.16289	0.414414	46	0	0	0	0.00522125
4	17559790	2.19426	0.279279	31	0	0	0	0.0602181				3	11926576	2.16228	0.234234	26	0	0	0	0.00961936
3	20970923	2.19404	0.243243	27	0	0	0	0.00402755				3	18528399	2.16222	0.261261	29	0	0	0	0.0015313
4	10201542	2.19357	0.234234	26	0	0	0	0.0448298				3	14934877	2.16184	0.207207	23	0	0	0	0.0015313
2	12335827	2.193	0.144144	16	0	0	0	0.000679493				3	6632791	2.16146	0.423423	47	0	0	0	0.00201368
5	9160715	2.1926	0.207207	23	0	0	0	0.00153935				5	9315533	2.1599	0.315315	35	0	0	0	0.000910282
5	16149661	2.19228	0.108108	12	0	0	0	0.00150263				1	1005568	2.1593	0.189189	21	0	0	0	0.00304508
3	16463311	2.19213	0.315315	35	0	0	0	0.00140363				5	14803542	2.1584	0.414414	46	0	0	0	0.000883877
2	2596677	2.19194	0.324324	36	0	0	0	0.00620085				1	3160247	2.15827	0.234234	26	0	0	0	0.00304508
5	9027342	2.19128	0.252252	28	0	0	0	0.00150263				5	22070035	2.15771	0.189189	21	0	0	0	0.000910282
5	24066790	2.19122	0.297297	33	0	0	0	0.00415099				5	23206224	2.15759	0.18018	20	0	0	0	0.00293237
3	2277653	2.19092	0.279279	31	0	0	0	0.00187498				5	9150109	2.15749	0.495495	55	0	0	0	0.000112295
3	12365396	2.19091	0.36036	40	0	0	0	0.000718176				5	9150767	2.15749	0.495495	55	0	0	0	0.000985384
1	15733380	2.19069	0.36036	40	0	0	0	0.0159397				2	5447435	2.15744	0.207207	23	0	0	0	0.00697893
5	8014034	2.19013	0.162162	18	0	0	0	0.00305456				2	4788963	2.15718	0.126126	14	0	0	0	0.00391221
5	8571502	2.19012	0.405405	45	0	0	0	0.00629163				5	6241754	2.15706	0.171171	19	0	0	0	0.00103676
2	18589678	2.18988	0.117117	13	0	0	0	0.00467288				5	7430060	2.15642	0.234234	26	0	0	0	0.000829816
1	19498665	2.18918	0.342342	38	0	0	0	0.0159397				3	19946789	2.15577	0.396396	44	0	0	0	0.00397682
1	5390635	2.18917	0.18018	20	0	0	0	0.019031				5	11506833	2.15566	0.405405	45	0	0	0	0.000261843
5	9488322	2.18889	0.351351	39	0	0	0	0.00381923				1	15686398	2.15547	0.36036	40	0	0	0	0.00304508
3	18614365	2.18837	0.189189	21	0	0	0	0.000265062				1	26705858	2.15527	0.378378	42	0	0	0	0.00735956
1	18607641	2.18675	0.234234	26	0	0	0	0.0159397				1	8064000	2.15524	0.18018	20	0	0	0	0.00304508
2	16841888	2.18644	0.117117	13	0	0	0	0.00364012				1	25221544	2.15518	0.207207	23	0	0	0	0.00594693
2	16842380	2.18644	0.117117	13	0	0	0	0.00364012				1	29137853	2.15512	0.45045	50	0	0	0	2.06232e-05
5	16554881	2.18606	0.306306	34	0	0	0	0.0359377				5	23929362	2.15476	0.297297	33	0	0	0	0.00214118
1	8071024	2.18578	0.225225	25	0	0	0	0.00213265				4	5216649	2.15474	0.333333	37	0	0	0	0.00526065
4	1571387	2.18546	0.315315	35	0	0	0	0.0263492				1	10836360	2.15471	0.108108	12	0	0	0	0.00770581
4	8424662	2.18483	0.117117	13	0	0	0	0.0100376				3	15933358	2.15422	0.189189	21	0	0	0	0.000128746
3	3470104	2.18457	0.486486	54	0	0	0	0.00317693				5	23899621	2.15367	0.333333	37	0	0	0	0.000172675
5	20365806	2.18454	0.342342	38	0	0	0	0.0194987				3	6568554	2.15289	0.144144	16	0	0	0	0.00474125
3	21211505	2.18453	0.126126	14	0	0	0	0.00402755				3	6569256	2.15289	0.144144	16	0	0	0	0.00660276
4	7247665	2.18405	0.423423	47	0	0	0	0.00214463				3	6569623	2.15289	0.144144	16	0	0	0	0.0347697
1	13610548	2.18335	0.486486	54	0	0	0	0.00283033				3	6580698	2.15289	0.144144	16	0	0	0	0.00969875
5	22015925	2.18324	0.414414	46	0	0	0	0.000851989				3	6584012	2.15289	0.144144	16	0	0	0	0.0216206
2	5463881	2.18301	0.333333	37	0	0	0	0.00245494				3	6586160	2.15289	0.144144	16	0	0	0	0.0015313
4	6462257	2.18288	0.387387	43	0	0	0	0.00168383				3	6587810	2.15289	0.144144	16	0	0	0	0.00190407
1	16847300	2.18197	0.162162	18	0	0	0	0.0101503				3	6588101	2.15289	0.144144	16	0	0	0	0.00449699
4	12064881	2.1806	0.459459	51	0	0	0	0.00116092				5	1757591	2.15263	0.423423	47	0	0	0	0.00753772
3	10705085	2.17925	0.261261	29	0	0	0	0.0013923				4	1254398	2.15238	0.396396	44	0	0	0	0.0401639
2	7990490	2.17906	0.351351	39	0	0	0	0.0144226				5	7950301	2.15238	0.135135	15	0	0	0	0.0107281
2	2353330	2.17904	0.45045	50	0	0	0	0.0144226				5	9844808	2.15159	0.216216	24	0	0	0	0.0044111
4	5653133	2.17892	0.495495	55	0	0	0	0.0235847				4	5197893	2.15153	0.351351	39	0	0	0	0.00443935
1	22359468	2.17864	0.378378	42	0	0	0	0.016739				3	20944281	2.15048	0.252252	28	0	0	0	0.0266148
3	7693580	2.17792	0.342342	38	0	0	0	0.0137545				2	14199886	2.15034	0.297297	33	0	0	0	0.0134863
3	20847776	2.17789	0.297297	33	0	0	0	0.000718176				1	13999493	2.14959	0.36036	40	0	0	0	0.00304735
3	17576843	2.17755	0.171171	19	0	0	0	0.000718176				1	8019396	2.14927	0.171171	19	0	0	0	0.0248839
3	17579063	2.17755	0.171171	19	0	0	0	0.000674248				1	15739177	2.14902	0.279279	31	0	0	0	0.00127095
4	5707071	2.17706	0.108108	12	0	0	0	0.000685573				1	17253456	2.14881	0.243243	27	0	0	0	0.00312173
5	5721420	2.17683	0.198198	22	0	0	0	0.000851989				3	12709018	2.14866	0.441441	49	0	0	0	0.000302672
5	5722091	2.17683	0.198198	22	0	0	0	0.000851989				5	17378220	2.14775	0.252252	28	0	0	0	0.00293237
5	5723045	2.17683	0.198198	22	0	0	0	0.000851989				4	8912912	2.14713	0.468468	52	0	0	0	1.01328e-05
5	5723520	2.17683	0.198198	22	0	0	0	0.0160112				2	17229964	2.14674	0.207207	23	0	0	0	0.0525735
3	17240738	2.17584	0.288288	32	0	0	0	0.000173748				1	14015525	2.1462	0.387387	43	0	0	0	0.00188994
5	8831788	2.1757	0.117117	13	0	0	0	1.07288e-06				4	5209505	2.1462	0.243243	27	0	0	0	0.00446171
5	26362965	2.17489	0.108108	12	0	0	0	0.0128545				3	20306642	2.14616	0.234234	26	0	0	0	0.0162356
3	21277032	2.17442	0.342342	38	0	0	0	0.000718176				2	4964465	2.14614	0.234234	26	0	0	0	0.0269434
1	12608451	2.17437	0.216216	24	0	0	0	2.81334e-05				4	9428483	2.14591	0.387387	43	0	0	0	0.00367075
3	2227404	2.17424	0.162162	18	0	0	0	0.00108349				1	13269812	2.14587	0.207207	23	0	0	0	0.00360876
3	4454264	2.1737	0.207207	23	0	0	0	0.0412619				1	21056714	2.14576	0.405405	45	0	0	0	0.000197828
4	6460628	2.17346	0.306306	34	0	0	0	0.000688195				3	11810133	2.14554	0.432432	48	0	0	0	0.0330291
5	23756652	2.17333	0.45045	50	0	0	0	0.044578				5	7023932	2.14531	0.135135	15	0	0	0	0.017466
5	7087560	2.17296	0.306306	34	0	0	0	0.0395667				3	9472747	2.1451	0.441441	49	0	0	0	0.00412446
5	7089658	2.17296	0.306306	34	0	0	0	0.0234153				2	8438294	2.14472	0.216216	24	0	0	0	0.00679624
2	2296280	2.17234	0.135135	15	0	0	0	0.000293195				4	16414445	2.14417	0.306306	34	0	0	0	0.00757903
5	22014772	2.17176	0.243243	27	0	0	0	0.039304				1	23886321	2.14384	0.288288	32	0	0	0	0.00378293
1	26506540	2.17142	0.369369	41	0	0	0	0.000552952				1	27539971	2.14359	0.135135	15	0	0	0	0.0010798
1	29807374	2.171	0.108108	12	0	0	0	0.00707495				1	8104108	2.1434	0.306306	34	0	0	0	0.00965923
5	22014987	2.17083	0.234234	26	0	0	0	0.0401613				5	8544262	2.14293	0.18018	20	0	0	0	0.0102965
1	5984683	2.17082	0.135135	15	0	0	0	0.00405943				4	8123210	2.14242	0.486486	54	0	0	0	0.000383615
1	5985603	2.17082	0.135135	15	0	0	0	0.0096311				3	1730024	2.14213	0.171171	19	0	0	0	0.00553578
1	12504694	2.17036	0.468468	52	0	0	0	6.04391e-05				1	22791570	2.1419	0.441441	49	0	0	0	0.00810957
2	15045516	2.16986	0.315315	35	0	0	0	0.00354308				5	8896604	2.14142	0.396396	44	0	0	0	0.0145064
2	15048175	2.16986	0.315315	35	0	0	0	0.00653344				1	25124415	2.14096	0.45045	50	0	0	0	0.015869
1	7159775	2.16938	0.234234	26	0	0	0	0.00778574				4	9743718	2.13936	0.216216	24	0	0	0	0.00590974
4	8731617	2.16881	0.279279	31	0	0	0	0.00543451				1	8065940	2.13916	0.198198	22	0	0	0	0.0125528
4	8731997	2.16881	0.279279	31	0	0	0	0.0448298				1	5373424	2.13884	0.387387	43	0	0	0	0.0280817
3	22954866	2.16878	0.288288	32	0	0	0	0.00140363				5	1729233	2.13779	0.378378	42	0	0	0	0.0145064
1	9289839	2.16873	0.36036	40	0	0	0	0.00596672				5	7347528	2.13779	0.198198	22	0	0	0	7.43866e-05
4	18393506	2.168	0.171171	19	0	0	0	0.0210326				1	15731014	2.13522	0.324324	36	0	0	0	0.00613183
1	12078977	2.16785	0.495495	55	0	0	0	0.00709039				1	15880567	2.13522	0.324324	36	0	0	0	0.00613183
4	14169561	2.16773	0.144144	16	0	0	0	0.0195413				1	25270434	2.13513	0.315315	35	0	0	0	2.18153e-05
2	18902260	2.16695	0.414414	46	0	0	0	0.00152403				1	18560468	2.13486	0.135135	15	0	0	0	0.00613183
5	26222001	2.16683	0.315315	35	0	0	0	0.0444734				1	501627	2.13485	0.234234	26	0	0	0	0.000185907
2	123654	2.16666	0.351351	39	0	0	0	0.0010463				5	10418032	2.13475	0.234234	26	0	0	0	0.0135642
5	18426662	2.16665	0.315315	35	0	0	0	0.039304				4	42584	2.13447	0.405405	45	0	0	0	0.00087887
1	21328748	2.1666	0.288288	32	0	0	0	0.00482792				4	16419920	2.13446	0.288288	32	0	0	0	2.38419e-05
1	22982810	2.16656	0.189189	21	0	0	0	0.0102274				3	20028858	2.13378	0.126126	14	0	0	0	6.8903e-05
5	3057275	2.16637	0.189189	21	0	0	0	0.0401613				5	468694	2.13356	0.486486	54	0	0	0	0.000769138
2	5119356	2.16555	0.108108	12	0	0	0	0.0196141				1	21156280	2.13325	0.189189	21	0	0	0	0.0166489
2	14670636	2.16415	0.468468	52	0	0	0	0.00848824				4	3425882	2.13321	0.144144	16	0	0	0	0.0062111
3	1038150	2.16385	0.279279	31	0	0	0	0.000616312				3	19807715	2.13224	0.486486	54	0	0	0	2.80142e-05
1	13128915	2.16324	0.198198	22	0	0	0	0.0120313				3	2800364	2.13215	0.252252	28	0	0	0	2.80142e-05
3	15237469	2.16305	0.135135	15	0	0	0	0.000726044				3	2804599	2.13215	0.252252	28	0	0	0	0.000779629
1	26365175	2.16301	0.279279	31	0	0	0	0.00989759				3	16670459	2.1314	0.108108	12	0	0	0	0.0100324
5	7192174	2.16271	0.162162	18	0	0	0	0.0397358				4	655269	2.13132	0.288288	32	0	0	0	0.00310719
5	12746043	2.1625	0.432432	48	0	0	0	0.0447327				2	16581835	2.13116	0.405405	45	0	0	0	0.000128746
3	8400700	2.16226	0.36036	40	0	0	0	0.000511289				4	13378356	2.13102	0.18018	20	0	0	0	0.00984323
3	2319165	2.16186	0.126126	14	0	0	0	0.000332475				2	12415629	2.13092	0.459459	51	0	0	0	0.00186443
5	19283549	2.16156	0.234234	26	0	0	0	0.0125364				1	14016425	2.13091	0.396396	44	0	0	0	0.000383854
4	3557375	2.16153	0.144144	16	0	0	0	0.0318068				1	14024128	2.13091	0.396396	44	0	0	0	6.30617e-05
3	2371805	2.16134	0.378378	42	0	0	0	0.000197947				4	16418549	2.13051	0.306306	34	0	0	0	0.00217217
2	3685552	2.16127	0.135135	15	0	0	0	0.0134993				3	12027669	2.1296	0.315315	35	0	0	0	0.00883347
3	10847304	2.16085	0.108108	12	0	0	0	1.27554e-05				5	6902307	2.12883	0.162162	18	0	0	0	0.00421304
3	10436476	2.16047	0.198198	22	0	0	0	0.00480795				1	22093387	2.12868	0.198198	22	0	0	0	0.000144482
4	18060655	2.16038	0.297297	33	0	0	0	0.0470559				5	26261972	2.12772	0.108108	12	0	0	0	0.00147104
4	18060745	2.16038	0.297297	33	0	0	0	0.0323087				1	28440227	2.12739	0.207207	23	0	0	0	0.000590563
4	12716557	2.16007	0.468468	52	0	0	0	0.00593954				3	18646177	2.1271	0.477477	53	0	0	0	0.0118788
4	42326	2.15929	0.126126	14	0	0	0	0.000109434				4	9748811	2.12693	0.252252	28	0	0	0	0.0010376
3	3945936	2.15925	0.171171	19	0	0	0	0.00902307				4	1661381	2.12601	0.351351	39	0	0	0	5.68628e-05
1	11608642	2.15887	0.459459	51	0	0	0	0.00543213				2	1705458	2.12559	0.243243	27	0	0	0	0.011896
1	13510219	2.15803	0.126126	14	0	0	0	0.00543213				2	1705580	2.12559	0.243243	27	0	0	0	0.00391787
4	17230926	2.15758	0.18018	20	0	0	0	0.00512415				5	18811535	2.12488	0.144144	16	0	0	0	0.0122742
2	14284647	2.1572	0.153153	17	0	0	0	0.0809324				5	1628698	2.12442	0.333333	37	0	0	0	0.0181952
5	17348020	2.15707	0.324324	36	0	0	0	0.00647789				4	9212310	2.12432	0.387387	43	0	0	0	0.000291646
1	21150984	2.1568	0.126126	14	0	0	0	0.0046168				5	1739207	2.12415	0.216216	24	0	0	0	0.0221243
1	13129468	2.15599	0.216216	24	0	0	0	0.00543213				2	17639729	2.12385	0.18018	20	0	0	0	5.1856e-05
1	15057871	2.15593	0.297297	33	0	0	0	0.00919592				4	2497173	2.12376	0.108108	12	0	0	0	0.00217927
5	291448	2.15539	0.18018	20	0	0	0	0.00318843				4	6150557	2.12264	0.207207	23	0	0	0	5.87702e-05
1	8755409	2.15532	0.18018	20	0	0	0	0.00176454				5	8366765	2.12198	0.261261	29	0	0	0	0.00904435
1	29509868	2.15531	0.126126	14	0	0	0	0.000656664				5	8367472	2.12198	0.261261	29	0	0	0	0.0163012
1	30074009	2.15479	0.225225	25	0	0	0	0.0121154				1	6489532	2.12186	0.414414	46	0	0	0	0.00152916
3	5595853	2.15455	0.117117	13	0	0	0	2.43187e-05				5	25805198	2.12137	0.207207	23	0	0	0	0.0170871
5	112284	2.15406	0.162162	18	0	0	0	0.00724006				4	10460089	2.1211	0.216216	24	0	0	0	3.57628e-07
5	112375	2.15406	0.162162	18	0	0	0	0.0334412				5	1720343	2.12062	0.252252	28	0	0	0	0.0163012
2	5451084	2.15398	0.153153	17	0	0	0	0.000137329				5	1721662	2.12062	0.252252	28	0	0	0	0.0205863
4	10459127	2.15397	0.171171	19	0	0	0	0.00334239				5	1721826	2.12062	0.252252	28	0	0	0	0.0163012
5	22183177	2.15371	0.234234	26	0	0	0	0.00465328				1	8526241	2.12051	0.477477	53	0	0	0	0.00320202
3	11911794	2.15358	0.306306	34	0	0	0	4.52995e-06				1	14134164	2.11924	0.279279	31	0	0	0	0.0159708
5	17185382	2.15211	0.441441	49	0	0	0	0.000817955				5	7493047	2.11864	0.423423	47	0	0	0	0.0170871
1	5368982	2.15204	0.459459	51	0	0	0	0.00189316				5	7495462	2.11864	0.423423	47	0	0	0	0.0250572
3	14894243	2.15185	0.198198	22	0	0	0	0.000192821				1	25271161	2.11854	0.45045	50	0	0	0	0.00014317
4	8757306	2.15122	0.477477	53	0	0	0	0.00343192				1	29747857	2.11834	0.27027	30	0	0	0	0.0053063
4	1636537	2.15065	0.405405	45	0	0	0	0.00536644				2	16497605	2.11786	0.18018	20	0	0	0	0.000536501
5	8994905	2.15008	0.459459	51	0	0	0	0.00736248				5	23520889	2.11743	0.135135	15	0	0	0	0.0361322
4	3320771	2.14962	0.126126	14	0	0	0	0.0302785				1	1843937	2.11677	0.441441	49	0	0	0	0.0132018
1	5076809	2.14859	0.36036	40	0	0	0	0.00134903				3	3473449	2.11673	0.288288	32	0	0	0	0.00294948
5	8679845	2.14841	0.36036	40	0	0	0	0.00271606				5	9156474	2.11656	0.387387	43	0	0	0	0.0269863
4	634324	2.14821	0.279279	31	0	0	0	0.0064984				1	17677116	2.11599	0.423423	47	0	0	0	0.00750917
1	24163234	2.14807	0.234234	26	0	0	0	0.00126737				2	5043196	2.11569	0.171171	19	0	0	0	0.0018903
2	4889012	2.14784	0.342342	38	0	0	0	0.000783324				5	15509754	2.11503	0.108108	12	0	0	0	0.0323855
5	9550953	2.14738	0.252252	28	0	0	0	0.0125364				1	24993541	2.11469	0.225225	25	0	0	0	0.000144958
3	10438103	2.14725	0.252252	28	0	0	0	0.0215452				1	9216883	2.11455	0.117117	13	0	0	0	0.00141114
3	973475	2.14667	0.405405	45	0	0	0	0.0576811				3	12955149	2.114	0.198198	22	0	0	0	0.00063163
5	25418352	2.14612	0.198198	22	0	0	0	0.00131124				1	1666866	2.11385	0.243243	27	0	0	0	0.0052734
5	8845264	2.14596	0.369369	41	0	0	0	0.0111356				3	7119760	2.11383	0.279279	31	0	0	0	0.00717133
1	11969690	2.14563	0.126126	14	0	0	0	0.00599217				5	25672709	2.11352	0.36036	40	0	0	0	0.0101658
2	16842995	2.14556	0.162162	18	0	0	0	0.00353783				1	1237514	2.11212	0.423423	47	0	0	0	0.000131965
3	10396893	2.14488	0.153153	17	0	0	0	0.00438559				3	15106738	2.11171	0.171171	19	0	0	0	0.00895876
4	8117314	2.14448	0.288288	32	0	0	0	0.0113016				4	12708908	2.11133	0.306306	34	0	0	0	0.0104576
5	21390406	2.14442	0.441441	49	0	0	0	0.0127695				4	7783323	2.11115	0.144144	16	0	0	0	0.00173491
1	29653586	2.14441	0.27027	30	0	0	0	0.00752467				3	9908207	2.11103	0.189189	21	0	0	0	0.0009197
5	17716147	2.14435	0.189189	21	0	0	0	0.000708938				3	12346730	2.11099	0.423423	47	0	0	0	0.000757456
4	10028807	2.14434	0.126126	14	0	0	0	0.0170081				1	19024316	2.11088	0.459459	51	0	0	0	9.91821e-05
5	7166581	2.14404	0.468468	52	0	0	0	0.00059557				4	1203532	2.11071	0.324324	36	0	0	0	0.00577009
5	7166805	2.14404	0.468468	52	0	0	0	0.000708938				1	17257814	2.11065	0.36036	40	0	0	0	0.00813091
3	16510	2.14352	0.297297	33	0	0	0	0.0005247				4	3160799	2.11061	0.333333	37	0	0	0	0.027463
3	8401794	2.1432	0.369369	41	0	0	0	0.00108719				1	15974746	2.10911	0.171171	19	0	0	0	0.0023675
4	12819177	2.14273	0.396396	44	0	0	0	0.0149824				4	3335362	2.109	0.234234	26	0	0	0	0.000258625
1	13974243	2.14224	0.396396	44	0	0	0	0.000138998				3	17463685	2.10844	0.306306	34	0	0	0	0.00879049
4	6838836	2.14193	0.117117	13	0	0	0	8.22544e-06				1	13500948	2.10832	0.387387	43	0	0	0	0.037683
5	9414472	2.14118	0.234234	26	0	0	0	0.0275596				5	17749166	2.10821	0.117117	13	0	0	0	0.000497699
5	25113205	2.14101	0.234234	26	0	0	0	0.0360016				3	12862837	2.108	0.423423	47	0	0	0	0.000575066
5	22068413	2.14085	0.234234	26	0	0	0	0.0278192				4	6869142	2.10765	0.198198	22	0	0	0	2.65837e-05
5	6437863	2.14018	0.387387	43	0	0	0	0.0173123				2	6852092	2.10764	0.459459	51	0	0	0	0.0271987
3	16425072	2.1399	0.477477	53	0	0	0	0.000430524				5	5557962	2.1076	0.117117	13	0	0	0	0.00211424
5	5727110	2.13979	0.189189	21	0	0	0	0.00481683				3	2002527	2.10757	0.396396	44	0	0	0	0.00415111
4	12063789	2.13974	0.117117	13	0	0	0	0.00042814				1	422491	2.10708	0.351351	39	0	0	0	0.00758898
5	919956	2.13941	0.243243	27	0	0	0	0.0013575				5	8375303	2.10676	0.324324	36	0	0	0	0.00543463
5	9414678	2.13818	0.198198	22	0	0	0	0.00061655				1	16268059	2.10669	0.117117	13	0	0	0	0.0188817
4	7201756	2.1373	0.459459	51	0	0	0	0.00592446				3	11221166	2.10595	0.342342	38	0	0	0	6.91414e-06
4	2603127	2.13699	0.396396	44	0	0	0	0.00411266				5	16319006	2.10582	0.162162	18	0	0	0	0.00523603
5	7342843	2.13698	0.333333	37	0	0	0	8.30889e-05				1	21543571	2.10494	0.36036	40	0	0	0	0.0171273
4	6724211	2.13697	0.495495	55	0	0	0	0.00165057				1	4445733	2.10476	0.279279	31	0	0	0	0.0222268
5	17546800	2.13691	0.36036	40	0	0	0	0.0706376				1	4447195	2.10476	0.279279	31	0	0	0	0.00144118
5	1349404	2.13678	0.486486	54	0	0	0	0.00481683				4	12819406	2.1047	0.423423	47	0	0	0	0.0198995
1	13101397	2.13643	0.279279	31	0	0	0	0.00153995				3	2325603	2.10431	0.297297	33	0	0	0	0.00401533
4	7342765	2.13518	0.477477	53	0	0	0	0.00255418				1	29644802	2.10288	0.378378	42	0	0	0	0.00296772
5	2319344	2.1351	0.144144	16	0	0	0	0.0627754				3	11773837	2.1028	0.423423	47	0	0	0	0.00879049
4	7645817	2.13468	0.189189	21	0	0	0	0.0102503				1	8584836	2.1018	0.252252	28	0	0	0	0.000144958
1	21752501	2.13463	0.441441	49	0	0	0	0.00244564				5	9117723	2.10176	0.306306	34	0	0	0	0.0258027
5	8501755	2.1346	0.369369	41	0	0	0	0.0496986				4	12241805	2.10118	0.288288	32	0	0	0	0.00171971
5	25070761	2.13426	0.459459	51	0	0	0	0.0570954				1	14024748	2.10112	0.396396	44	0	0	0	0.0248657
5	25070777	2.13426	0.459459	51	0	0	0	0.0496986				5	879056	2.10085	0.396396	44	0	0	0	0.00557518
1	12748283	2.13345	0.135135	15	0	0	0	0.00125122				4	632204	2.10053	0.207207	23	0	0	0	0.000209987
2	16597388	2.13337	0.45045	50	0	0	0	6.62804e-05				2	9710466	2.10027	0.153153	17	0	0	0	0.010188
1	22940743	2.13282	0.135135	15	0	0	0	9.41753e-06				5	22614281	2.09909	0.234234	26	0	0	0	0.00394261
4	10814410	2.13203	0.117117	13	0	0	0	0.0115767				4	17443533	2.09883	0.171171	19	0	0	0	7.86781e-06
1	11088585	2.13159	0.495495	55	0	0	0	0.0176646				4	17443555	2.09883	0.171171	19	0	0	0	0.00628477
5	9535978	2.13122	0.36036	40	0	0	0	0.0341956				1	30255573	2.0988	0.171171	19	0	0	0	0.000438035
5	296004	2.13083	0.288288	32	0	0	0	0.001118				1	23840834	2.09786	0.486486	54	0	0	0	0.015527
1	13130791	2.13071	0.207207	23	0	0	0	3.57628e-06				5	6862481	2.09745	0.234234	26	0	0	0	0.0107694
3	10227460	2.13049	0.18018	20	0	0	0	0.000643432				2	10432340	2.09708	0.342342	38	0	0	0	0.000816882
3	2167431	2.12983	0.189189	21	0	0	0	0.00162798				4	8008895	2.09656	0.279279	31	0	0	0	0.000331879
5	25070724	2.12946	0.342342	38	0	0	0	0.00591582				5	5340703	2.09635	0.333333	37	0	0	0	0.0101658
5	10509499	2.12938	0.189189	21	0	0	0	0.0200725				5	5341146	2.09635	0.333333	37	0	0	0	0.00114775
4	9745980	2.12889	0.18018	20	0	0	0	0.0187308				5	16106799	2.09569	0.495495	55	0	0	0	0.00855726
1	26227768	2.12846	0.351351	39	0	0	0	0.0300569				2	7650159	2.09559	0.486486	54	0	0	0	4.17233e-06
2	2614204	2.12786	0.243243	27	0	0	0	0.000199139				4	9973511	2.09522	0.234234	26	0	0	0	0.00393611
3	9152917	2.12779	0.171171	19	0	0	0	0.011332				1	26230886	2.09516	0.396396	44	0	0	0	0.015527
1	7270038	2.12685	0.216216	24	0	0	0	0.00620627				1	2664756	2.09499	0.333333	37	0	0	0	0.00248069
1	7270125	2.12685	0.216216	24	0	0	0	0.00974375				5	16106408	2.09487	0.441441	49	0	0	0	0.00541008
2	8399901	2.12582	0.486486	54	0	0	0	0.00639516				5	3837872	2.09479	0.189189	21	0	0	0	0.000136137
3	21273951	2.12466	0.432432	48	0	0	0	0.0109086				4	16414700	2.09448	0.333333	37	0	0	0	0.0111646
2	5463206	2.12452	0.144144	16	0	0	0	2.38419e-07				2	8971357	2.09295	0.486486	54	0	0	0	0.00968695
4	6842165	2.12432	0.126126	14	0	0	0	0.0293731				1	11661313	2.0929	0.45045	50	0	0	0	1.20401e-05
3	6671382	2.12347	0.216216	24	0	0	0	0.012793				4	12812914	2.09267	0.45045	50	0	0	0	0.006015
3	18067834	2.12342	0.432432	48	0	0	0	0.00350541				2	14005322	2.0923	0.117117	13	0	0	0	0.000519335
1	17331154	2.12315	0.243243	27	0	0	0	0.00770384				3	14793103	2.09178	0.261261	29	0	0	0	0.00565481
5	17187390	2.12303	0.378378	42	0	0	0	0.0329631				2	7981803	2.09172	0.189189	21	0	0	0	0.000176847
5	17188123	2.12303	0.378378	42	0	0	0	0.0325808				1	18548813	2.0917	0.288288	32	0	0	0	0.00798523
5	1786843	2.12272	0.207207	23	0	0	0	0.0272214				3	12298446	2.09166	0.279279	31	0	0	0	0.000703812
5	10534780	2.12254	0.315315	35	0	0	0	0.00559086				5	1294610	2.09112	0.396396	44	0	0	0	0.00106937
3	21241759	2.12188	0.126126	14	0	0	0	0.000558078				1	12283843	2.09107	0.432432	48	0	0	0	0.00961435
4	16414700	2.12163	0.333333	37	0	0	0	0.0334551				3	5026188	2.09051	0.495495	55	0	0	0	8.64267e-05
5	18033461	2.12146	0.207207	23	0	0	0	0.00519836				5	15743902	2.09035	0.216216	24	0	0	0	0.00428867
5	9035473	2.12068	0.198198	22	0	0	0	0.0393713				4	14387551	2.0899	0.432432	48	0	0	0	0.00068903
3	2307620	2.12037	0.333333	37	0	0	0	0.00501728				4	983662	2.08962	0.315315	35	0	0	0	0.00100917
5	8691480	2.11945	0.108108	12	0	0	0	0.0530794				5	16271266	2.08952	0.117117	13	0	0	0	0.00428867
1	28169170	2.11917	0.27027	30	0	0	0	0.0107428				5	15742827	2.08915	0.225225	25	0	0	0	0.00141537
1	28169454	2.11917	0.27027	30	0	0	0	7.15256e-07				4	18458949	2.08905	0.432432	48	0	0	0	0.00123382
4	8336794	2.11909	0.171171	19	0	0	0	0.0166485				3	18232150	2.08856	0.297297	33	0	0	0	8.64267e-05
5	6437650	2.11895	0.252252	28	0	0	0	0.0329631				1	2408555	2.08781	0.117117	13	0	0	0	0.000765443
3	17904209	2.11861	0.297297	33	0	0	0	0.0210533				4	1531268	2.08728	0.36036	40	0	0	0	0.0374029
5	25287779	2.11829	0.414414	46	0	0	0	0.0151048				5	7303924	2.08719	0.405405	45	0	0	0	0.000424206
2	15567855	2.11827	0.441441	49	0	0	0	0.00361311				5	6189330	2.08682	0.18018	20	0	0	0	0.0403893
5	24111151	2.1178	0.414414	46	0	0	0	0.00284374				1	10495219	2.08673	0.45045	50	0	0	0	0.000222147
2	16837977	2.11758	0.108108	12	0	0	0	7.25985e-05				2	4054779	2.08665	0.432432	48	0	0	0	0.0242559
3	18088229	2.11666	0.45045	50	0	0	0	0.0131404				1	14006402	2.08608	0.387387	43	0	0	0	0.000222147
1	7590189	2.11641	0.225225	25	0	0	0	0.00125122				5	8990731	2.08583	0.252252	28	0	0	0	0.00106937
1	11920577	2.11622	0.252252	28	0	0	0	0.00995159				5	9156888	2.08567	0.369369	41	0	0	0	0.0325552
5	16502823	2.1156	0.468468	52	0	0	0	0.0226223				1	1498549	2.08555	0.432432	48	0	0	0	0.000151634
5	25090082	2.11517	0.162162	18	0	0	0	0.00727707				5	6858662	2.08554	0.207207	23	0	0	0	0.0170085
4	5773798	2.11484	0.423423	47	0	0	0	0.0453124				3	19471553	2.08533	0.207207	23	0	0	0	3.95775e-05
3	7593815	2.11406	0.225225	25	0	0	0	0.00311935				4	9883446	2.08484	0.252252	28	0	0	0	0.00273275
3	16943721	2.11393	0.225225	25	0	0	0	0.00205296				5	24107192	2.08401	0.378378	42	0	0	0	0.037623
5	8619890	2.11249	0.108108	12	0	0	0	0.00820327				5	17969981	2.08286	0.225225	25	0	0	0	0.0970175
3	17968753	2.112	0.252252	28	0	0	0	0.00228953				2	5217384	2.08258	0.414414	46	0	0	0	0.00813967
1	10213917	2.11149	0.171171	19	0	0	0	7.51019e-06				1	18285887	2.08254	0.342342	38	0	0	0	0.000222147
5	8528237	2.11085	0.342342	38	0	0	0	0.00111991				5	23043532	2.082	0.279279	31	0	0	0	0.0970175
3	12161325	2.11033	0.108108	12	0	0	0	0.0466529				3	17187678	2.08162	0.405405	45	0	0	0	0.0073396
4	7204309	2.11026	0.198198	22	0	0	0	0.0108792				3	16049644	2.08083	0.36036	40	0	0	0	0.00327748
2	16153917	2.11007	0.405405	45	0	0	0	0.00848657				5	22768398	2.07974	0.198198	22	0	0	0	0.00131804
5	20288673	2.10964	0.135135	15	0	0	0	0.00855798				4	1638249	2.07944	0.396396	44	0	0	0	4.70877e-05
3	12280572	2.10936	0.369369	41	0	0	0	0.00265831				5	17732856	2.07943	0.288288	32	0	0	0	0.00304735
3	15267228	2.10894	0.135135	15	0	0	0	0.00349426				1	17164173	2.07903	0.252252	28	0	0	0	0.000222147
2	18826763	2.10892	0.495495	55	0	0	0	0.00103831				2	10536907	2.07855	0.171171	19	0	0	0	0.000504851
1	13950581	2.10815	0.342342	38	0	0	0	0.00736493				5	5283158	2.07803	0.486486	54	0	0	0	0.0452108
4	9169507	2.1078	0.477477	53	0	0	0	0.0206524				1	18061378	2.07796	0.297297	33	0	0	0	0.0144753
2	1978040	2.10768	0.297297	33	0	0	0	0.000595689				3	1658300	2.07796	0.171171	19	0	0	0	0.000114918
3	9744925	2.10754	0.108108	12	0	0	0	0.00352448				3	12291609	2.07692	0.306306	34	0	0	0	0.00170344
3	9745008	2.10754	0.108108	12	0	0	0	2.44379e-05				1	6515899	2.07661	0.333333	37	0	0	0	0.00312668
3	4292188	2.10735	0.135135	15	0	0	0	0.0125982				1	26264082	2.07597	0.414414	46	0	0	0	0.00855786
5	25156183	2.10723	0.153153	17	0	0	0	0.0070532				1	3108683	2.07578	0.45045	50	0	0	0	0.000483751
5	25156285	2.10723	0.153153	17	0	0	0	0.000981808				5	4750907	2.07559	0.225225	25	0	0	0	0.00278813
4	11409310	2.10717	0.207207	23	0	0	0	0.0134408				5	21574317	2.07554	0.45045	50	0	0	0	0.00251955
1	12189860	2.10691	0.27027	30	0	0	0	0.00111216				1	24293774	2.07537	0.144144	16	0	0	0	0.00117677
1	13501589	2.10689	0.108108	12	0	0	0	0.00165868				2	6652161	2.07521	0.36036	40	0	0	0	0.0124015
4	17579998	2.10632	0.342342	38	0	0	0	0.0122372				3	16630075	2.07495	0.378378	42	0	0	0	2.74181e-06
1	20502728	2.10529	0.288288	32	0	0	0	0				1	25582118	2.07442	0.432432	48	0	0	0	0.00959647
5	114055	2.10488	0.153153	17	0	0	0	0.00281638				5	7167300	2.07341	0.423423	47	0	0	0	1.06096e-05
1	9320940	2.10481	0.423423	47	0	0	0	0.00346112				1	14053491	2.0731	0.108108	12	0	0	0	0.000222147
1	3870242	2.10466	0.36036	40	0	0	0	3.57628e-07				1	19581286	2.07267	0.126126	14	0	0	0	0.0104948
1	22620317	2.10378	0.261261	29	0	0	0	0.00354707				2	8589275	2.07257	0.189189	21	0	0	0	0.0173567
5	21428967	2.10371	0.315315	35	0	0	0	0.00736457				5	8543272	2.0725	0.198198	22	0	0	0	2.74181e-06
4	10699452	2.10361	0.144144	16	0	0	0	0.0290164				4	1665428	2.0713	0.441441	49	0	0	0	0.000665724
5	8243628	2.10319	0.342342	38	0	0	0	0.0399132				4	9329171	2.07121	0.189189	21	0	0	0	0.0222606
5	25113360	2.10261	0.225225	25	0	0	0	0.0216588				1	11502899	2.07114	0.459459	51	0	0	0	0.000222147
4	8112910	2.10246	0.117117	13	0	0	0	0.039406				1	27528839	2.07085	0.225225	25	0	0	0	8.10623e-05
3	5333204	2.10236	0.126126	14	0	0	0	0.0213692				3	12311470	2.07081	0.36036	40	0	0	0	0.000167847
3	5334736	2.10236	0.126126	14	0	0	0	0.0381323				1	11762763	2.07066	0.108108	12	0	0	0	0.00863481
2	11457690	2.10223	0.36036	40	0	0	0	0.000595689				1	16412331	2.07039	0.342342	38	0	0	0	0.00704843
1	8375629	2.10201	0.432432	48	0	0	0	0.00762212				4	5821429	2.07023	0.18018	20	0	0	0	0.00474799
2	5084346	2.1018	0.117117	13	0	0	0	3.57628e-07				3	20457569	2.0695	0.243243	27	0	0	0	0.00546384
1	17257814	2.10164	0.36036	40	0	0	0	0.00118202				2	19539631	2.06828	0.351351	39	0	0	0	0.00321221
1	29509198	2.10145	0.369369	41	0	0	0	0.00339103				1	15816956	2.06799	0.333333	37	0	0	0	0.0106216
5	6904282	2.10124	0.396396	44	0	0	0	0.011658				1	15817762	2.06799	0.333333	37	0	0	0	9.53674e-07
3	8956907	2.10114	0.153153	17	0	0	0	0.001248				5	5098541	2.06649	0.324324	36	0	0	0	0.0389991
1	10025706	2.09996	0.108108	12	0	0	0	0.000578284				1	24667966	2.06648	0.117117	13	0	0	0	0.000222147
5	4442909	2.09968	0.432432	48	0	0	0	0.0385736				5	3923225	2.06625	0.423423	47	0	0	0	0.000457287
5	5722971	2.09962	0.207207	23	0	0	0	0.0374859				1	1842417	2.06624	0.288288	32	0	0	0	0.00704843
2	16840721	2.09895	0.216216	24	0	0	0	0.0603949				1	4343805	2.06615	0.306306	34	0	0	0	0.0122929
4	1651079	2.0988	0.468468	52	0	0	0	0.0299387				3	17479939	2.06605	0.135135	15	0	0	0	0.000970721
5	25152540	2.09876	0.162162	18	0	0	0	0.0312596				3	2882613	2.06519	0.207207	23	0	0	0	0.00117034
4	6463310	2.09735	0.423423	47	0	0	0	0.0385848				5	4959835	2.06482	0.108108	12	0	0	0	0.0221657
5	7166756	2.09729	0.477477	53	0	0	0	0.0196437				1	26657867	2.06402	0.432432	48	0	0	0	8.10623e-05
1	5850411	2.09722	0.126126	14	0	0	0	4.33922e-05				4	15339680	2.0637	0.45045	50	0	0	0	0.00893229
1	6813830	2.09657	0.432432	48	0	0	0	0.000638068				4	7805067	2.06325	0.171171	19	0	0	0	0.00869232
4	6674497	2.09657	0.18018	20	0	0	0	0.00527835				5	830621	2.06293	0.171171	19	0	0	0	0.0452108
5	16500976	2.09623	0.243243	27	0	0	0	0.0441117				1	12233932	2.06263	0.117117	13	0	0	0	0.00645912
4	5849497	2.09599	0.189189	21	0	0	0	0.022599				5	10299894	2.06245	0.18018	20	0	0	0	0.0217525
2	8229002	2.09548	0.171171	19	0	0	0	0.0234649				2	5844438	2.06243	0.486486	54	0	0	0	0.00822389
1	24254083	2.09499	0.252252	28	0	0	0	0.000578284				1	13923349	2.06205	0.378378	42	0	0	0	0.012987
4	529610	2.09458	0.126126	14	0	0	0	0.00359571				1	13974340	2.06205	0.378378	42	0	0	0	0.00415379
5	26779028	2.09436	0.126126	14	0	0	0	0.00602537				5	17977438	2.06195	0.234234	26	0	0	0	0.00158215
1	21621586	2.09375	0.117117	13	0	0	0	0.000578284				5	24666461	2.06173	0.171171	19	0	0	0	5.96046e-07
4	5454611	2.09308	0.126126	14	0	0	0	0.0294603				3	18503083	2.0616	0.423423	47	0	0	0	0.0022577
3	18414675	2.09225	0.477477	53	0	0	0	8.92878e-05				4	1415088	2.06102	0.198198	22	0	0	0	1.3113e-06
5	6904236	2.09218	0.369369	41	0	0	0	0.0392669				2	8589413	2.06088	0.18018	20	0	0	0	0.0157631
1	8272723	2.09216	0.234234	26	0	0	0	0.000207603				2	16089924	2.0606	0.243243	27	0	0	0	0.002159
3	1034051	2.0919	0.369369	41	0	0	0	0.00974238				3	8956907	2.06054	0.153153	17	0	0	0	0.00938362
3	2481458	2.09112	0.153153	17	0	0	0	0.00598061				5	3880694	2.06039	0.288288	32	0	0	0	0.000100613
2	5601844	2.0908	0.162162	18	0	0	0	0.0241173				3	8969084	2.06023	0.405405	45	0	0	0	0.00280046
5	7166411	2.09076	0.144144	16	0	0	0	0.0441117				3	23123899	2.05961	0.459459	51	0	0	0	1.5378e-05
2	124928	2.09053	0.252252	28	0	0	0	0.0257391				2	17456570	2.05949	0.198198	22	0	0	0	0.0012601
5	469430	2.08987	0.459459	51	0	0	0	0.00602537				3	10140373	2.05926	0.405405	45	0	0	0	0.00290263
2	2354454	2.08892	0.459459	51	0	0	0	0.00204027				5	14850549	2.05921	0.468468	52	0	0	0	0.01063
2	5124686	2.08819	0.117117	13	0	0	0	0.0229885				4	5814141	2.05876	0.36036	40	0	0	0	0.00701845
4	7601946	2.08771	0.207207	23	0	0	0	0.0183538				5	26045867	2.05853	0.36036	40	0	0	0	0.000206649
2	6623514	2.08753	0.441441	49	0	0	0	0.0233974				4	1972856	2.05844	0.162162	18	0	0	0	0.0357623
1	22582581	2.08722	0.342342	38	0	0	0	0.000210583				2	4849629	2.05766	0.207207	23	0	0	0	0.00871891
4	10954495	2.08681	0.351351	39	0	0	0	0.0142859				3	7303925	2.05732	0.405405	45	0	0	0	0.00446028
4	565561	2.08614	0.279279	31	0	0	0	0.0217288				1	7178085	2.05694	0.441441	49	0	0	0	0.00302267
5	14204497	2.08557	0.324324	36	0	0	0	0.00602537				4	8542511	2.05675	0.495495	55	0	0	0	7.98702e-05
4	7479421	2.08513	0.198198	22	0	0	0	0.0473105				5	4695328	2.05655	0.243243	27	0	0	0	0.00015521
4	10824071	2.08442	0.153153	17	0	0	0	0.0152117				5	4700955	2.05655	0.243243	27	0	0	0	0.000650227
3	8400902	2.0843	0.378378	42	0	0	0	0.000296175				1	28419374	2.05598	0.216216	24	0	0	0	8.29697e-05
5	3578558	2.08345	0.36036	40	0	0	0	0.0441117				4	7767613	2.05597	0.378378	42	0	0	0	7.7486e-06
5	10095193	2.08308	0.162162	18	0	0	0	0.000661552				5	17199665	2.05575	0.432432	48	0	0	0	0.000181735
5	9481435	2.08296	0.162162	18	0	0	0	0.0563995				1	14161427	2.05539	0.117117	13	0	0	0	0.012987
5	9482649	2.08296	0.162162	18	0	0	0	0.0539678				1	14161454	2.05539	0.117117	13	0	0	0	8.15392e-05
5	9483147	2.08296	0.162162	18	0	0	0	0.00245231				1	14115486	2.05528	0.378378	42	0	0	0	0.000337958
3	15316962	2.08251	0.414414	46	0	0	0	0.00138354				5	1726029	2.05527	0.387387	43	0	0	0	0.0063234
1	27207869	2.08249	0.207207	23	0	0	0	0.00132823				5	1729391	2.05527	0.387387	43	0	0	0	0.0556422
4	7851707	2.0824	0.486486	54	0	0	0	0.0518854				3	6492200	2.05473	0.378378	42	0	0	0	0.000235617
4	9823745	2.0817	0.234234	26	0	0	0	0.0368731				4	12700733	2.05382	0.441441	49	0	0	0	0.000860929
5	258740	2.08144	0.297297	33	0	0	0	0.0351864				1	11350327	2.05361	0.225225	25	0	0	0	0.00291246
3	15333583	2.08036	0.423423	47	0	0	0	0.00517881				1	11026295	2.05256	0.414414	46	0	0	0	1.4782e-05
1	2408973	2.07981	0.162162	18	0	0	0	0.00503093				2	16450684	2.05248	0.261261	29	0	0	0	0.00060904
3	21218297	2.0797	0.108108	12	0	0	0	0.00142443				5	1790893	2.05234	0.441441	49	0	0	0	0.00232512
1	7641926	2.07859	0.333333	37	0	0	0	0.000578284				1	11655627	2.05229	0.261261	29	0	0	0	0.000497699
4	7197979	2.07833	0.189189	21	0	0	0	0.000716388				2	4828716	2.05191	0.171171	19	0	0	0	0.0136298
5	358040	2.07757	0.171171	19	0	0	0	0.0042069				5	8543470	2.05138	0.18018	20	0	0	0	0.0264281
4	5435661	2.07754	0.108108	12	0	0	0	0.012947				1	3209160	2.05089	0.189189	21	0	0	0	0.0319171
5	10382491	2.07741	0.252252	28	0	0	0	0.00872207				5	6781896	2.05087	0.153153	17	0	0	0	0.00379699
5	293893	2.07738	0.396396	44	0	0	0	0.0119914				2	4804156	2.05015	0.477477	53	0	0	0	2.5034e-05
1	13131188	2.07676	0.198198	22	0	0	0	0.00314873				2	4804209	2.05015	0.477477	53	0	0	0	0.000498772
5	17640611	2.07665	0.369369	41	0	0	0	0.0190836				1	26026938	2.04993	0.126126	14	0	0	0	0.00932091
1	4484920	2.07641	0.297297	33	0	0	0	0.000578284				3	19256895	2.04946	0.117117	13	0	0	0	0.002316
3	12720490	2.07636	0.297297	33	0	0	0	0.000834942				5	805115	2.04916	0.459459	51	0	0	0	0.0483806
3	9150840	2.0763	0.162162	18	0	0	0	1.66893e-06				2	16499247	2.04891	0.378378	42	0	0	0	0.00566143
5	17187071	2.07575	0.387387	43	0	0	0	0.081329				1	14131803	2.048	0.234234	26	0	0	0	0.00439328
4	8730690	2.07516	0.405405	45	0	0	0	1.89543e-05				2	2022366	2.04768	0.153153	17	0	0	0	0.00108182
2	18139709	2.07488	0.126126	14	0	0	0	0.0124014				1	13411156	2.04747	0.27027	30	0	0	0	0.00720656
5	15790830	2.07467	0.396396	44	0	0	0	0.081329				3	9993606	2.04652	0.279279	31	0	0	0	0.00303537
1	30064680	2.07436	0.207207	23	0	0	0	0.00917101				1	23446541	2.04635	0.324324	36	0	0	0	0.0134531
5	17544778	2.07423	0.468468	52	0	0	0	5.96046e-06				3	21028667	2.04605	0.225225	25	0	0	0	0.0001266
1	12889433	2.07416	0.432432	48	0	0	0	0.0204614				5	17930011	2.04474	0.324324	36	0	0	0	0.0162125
1	1752152	2.0732	0.162162	18	0	0	0	0.000578284				1	3140151	2.04466	0.162162	18	0	0	0	0.0386746
5	9481018	2.07205	0.216216	24	0	0	0	0.0158008				4	12816605	2.04459	0.252252	28	0	0	0	0.0107393
1	11922619	2.07154	0.423423	47	0	0	0	0.00965071				4	1308844	2.04409	0.108108	12	0	0	0	0.00202686
2	15286869	2.07121	0.234234	26	0	0	0	0.00052458				2	18219709	2.04375	0.333333	37	0	0	0	0.0119215
5	3466086	2.0711	0.342342	38	0	0	0	4.81606e-05				1	24002466	2.04371	0.36036	40	0	0	0	0.0164571
3	21464987	2.07097	0.225225	25	0	0	0	1.66893e-06				1	15935785	2.04286	0.306306	34	0	0	0	0.000406086
1	26381245	2.07072	0.333333	37	0	0	0	0.00138795				3	8963225	2.04279	0.288288	32	0	0	0	0.00704712
3	12978118	2.07059	0.117117	13	0	0	0	1.66893e-06				4	309933	2.04259	0.225225	25	0	0	0	2.24113e-05
3	16237548	2.07029	0.288288	32	0	0	0	0.000204861				1	17025515	2.04187	0.378378	42	0	0	0	0.00126094
4	8904286	2.07016	0.162162	18	0	0	0	0.00165331				3	2457144	2.04179	0.135135	15	0	0	0	0.000841975
3	1249996	2.07006	0.18018	20	0	0	0	0.0258896				3	17463324	2.04177	0.324324	36	0	0	0	0.00547189
3	9044798	2.06968	0.315315	35	0	0	0	0.000248492				2	7995180	2.04148	0.18018	20	0	0	0	0.0136356
3	7412836	2.06921	0.306306	34	0	0	0	0.00491858				2	976780	2.041	0.171171	19	0	0	0	5.36442e-05
1	24247858	2.06753	0.459459	51	0	0	0	0.000225008				2	1077795	2.04052	0.477477	53	0	0	0	0.00389451
5	17443432	2.06735	0.27027	30	0	0	0	0.00249654				3	259970	2.03995	0.153153	17	0	0	0	2.93255e-05
5	7231036	2.0673	0.126126	14	0	0	0	0.00155658				5	7525709	2.03971	0.288288	32	0	0	0	0.0181931
3	16920617	2.06721	0.144144	16	0	0	0	0.000822842				1	15735419	2.03949	0.324324	36	0	0	0	0.00532627
2	15045087	2.06701	0.333333	37	0	0	0	0.00320321				3	4015077	2.03942	0.432432	48	0	0	0	0.000509977
3	14693560	2.06596	0.108108	12	0	0	0	2.6226e-06				5	101073	2.03828	0.423423	47	0	0	0	0.0457074
5	9537127	2.06578	0.396396	44	0	0	0	0.0045929				4	13467661	2.03771	0.153153	17	0	0	0	0.00329751
2	18827020	2.06562	0.468468	52	0	0	0	1.83582e-05				5	18733554	2.03766	0.423423	47	0	0	0	0.0355002
4	11250296	2.06525	0.315315	35	0	0	0	4.27961e-05				3	3848297	2.03729	0.441441	49	0	0	0	0.0132661
4	11250517	2.06525	0.315315	35	0	0	0	0.0241856				1	13915141	2.03723	0.396396	44	0	0	0	0.00120604
5	20363219	2.0647	0.468468	52	0	0	0	0.000191152				5	3915900	2.03716	0.342342	38	0	0	0	0.0457074
3	12044532	2.06386	0.261261	29	0	0	0	0.00708306				3	19583555	2.03668	0.378378	42	0	0	0	0.000386536
3	20074579	2.06348	0.378378	42	0	0	0	0.0260716				5	4237359	2.03442	0.369369	41	0	0	0	0.0417714
4	15876180	2.06334	0.153153	17	0	0	0	0.0223625				4	10121225	2.03442	0.135135	15	0	0	0	0.0218261
1	29818706	2.06288	0.477477	53	0	0	0	0.00251281				5	6075221	2.03323	0.441441	49	0	0	0	0.045688
5	5352845	2.06245	0.198198	22	0	0	0	0.0105846				1	22345486	2.03198	0.351351	39	0	0	0	0.00959647
1	7240749	2.06204	0.198198	22	0	0	0	0.000485659				3	11172143	2.03125	0.234234	26	0	0	0	0.000814259
1	4567903	2.06171	0.117117	13	0	0	0	0.00210321				3	20277939	2.03083	0.342342	38	0	0	0	0.0255219
2	14375832	2.06117	0.162162	18	0	0	0	0.00605422				2	17237408	2.03072	0.333333	37	0	0	0	0.00417817
3	8805490	2.06069	0.144144	16	0	0	0	0.0283549				5	17930598	2.03047	0.171171	19	0	0	0	0.0457074
1	1824709	2.06065	0.135135	15	0	0	0	0.000911355				5	7166581	2.03001	0.468468	52	0	0	0	0.0355002
3	4825879	2.06061	0.207207	23	0	0	0	0.0149239				5	7166805	2.03001	0.468468	52	0	0	0	0.023506
3	5917322	2.06047	0.36036	40	0	0	0	0.00187594				4	14096318	2.02963	0.207207	23	0	0	0	0.0122979
2	2935645	2.05958	0.171171	19	0	0	0	0.0517738				3	18044618	2.02952	0.117117	13	0	0	0	0.00491858
3	4525367	2.05934	0.477477	53	0	0	0	0.000856042				4	10117259	2.02897	0.36036	40	0	0	0	0.000291169
4	3885916	2.05911	0.153153	17	0	0	0	0.000801861				3	12163891	2.02877	0.333333	37	0	0	0	0.0273983
3	2304938	2.05895	0.126126	14	0	0	0	0.000673413				5	2890530	2.02816	0.144144	16	0	0	0	0.0457074
5	8664850	2.05871	0.378378	42	0	0	0	0.0233797				5	9153336	2.02773	0.477477	53	0	0	0	0.00944418
4	12701201	2.05859	0.423423	47	0	0	0	0.0101876				4	5807244	2.02762	0.225225	25	0	0	0	0
2	5102500	2.05844	0.108108	12	0	0	0	0.0109968				5	5621901	2.02712	0.216216	24	0	0	0	0.030116
2	11747071	2.05844	0.324324	36	0	0	0	3.57628e-07				4	5992623	2.02657	0.153153	17	0	0	0	0.00404453
5	19940257	2.05841	0.279279	31	0	0	0	0.0310639				5	7167967	2.02606	0.333333	37	0	0	0	0.0250499
1	12280519	2.05823	0.315315	35	0	0	0	2.86102e-06				4	2212320	2.02535	0.171171	19	0	0	0	0.00737578
2	11950571	2.05782	0.36036	40	0	0	0	5.24521e-06				2	6073205	2.02535	0.495495	55	0	0	0	0.000366092
5	9407310	2.05771	0.225225	25	0	0	0	0.0745733				5	7111750	2.02498	0.126126	14	0	0	0	0.0107756
1	4415077	2.05712	0.234234	26	0	0	0	0.00267518				4	13663767	2.02482	0.117117	13	0	0	0	0.0117
4	3749	2.05663	0.189189	21	0	0	0	0.0328654				1	14131890	2.02458	0.369369	41	0	0	0	0.00452286
2	2693778	2.05647	0.306306	34	0	0	0	0.00217205				1	14138201	2.02458	0.369369	41	0	0	0	0.00959647
1	20475210	2.05628	0.18018	20	0	0	0	0.000485659				1	15894734	2.02355	0.468468	52	0	0	0	0.00428385
5	9493008	2.05535	0.36036	40	0	0	0	0.0215154				4	16420532	2.02355	0.486486	54	0	0	0	0.000205457
3	7290936	2.05414	0.153153	17	0	0	0	0.00524521				1	13886697	2.02337	0.324324	36	0	0	0	0.000128508
2	1711317	2.05343	0.153153	17	0	0	0	0.00345224				2	11855767	2.02316	0.234234	26	0	0	0	1.44243e-05
5	7164627	2.05341	0.252252	28	0	0	0	0.00486898				3	21344567	2.02311	0.378378	42	0	0	0	0.00397122
5	9156017	2.05319	0.261261	29	0	0	0	0.0660806				3	7573777	2.02277	0.369369	41	0	0	0	0.00240993
5	18297424	2.05319	0.234234	26	0	0	0	0.00414521				3	8432246	2.02267	0.441441	49	0	0	0	0.0126824
1	15892094	2.0531	0.243243	27	0	0	0	0.00622028				3	15541418	2.02256	0.378378	42	0	0	0	0.00539297
2	14699372	2.05272	0.405405	45	0	0	0	0.000269234				4	5298542	2.02241	0.126126	14	0	0	0	0.0106593
2	19684673	2.05197	0.18018	20	0	0	0	0.0129259				3	19153472	2.02152	0.189189	21	0	0	0	0.0171192
1	30079028	2.05182	0.261261	29	0	0	0	0.0118641				3	1018566	2.02141	0.117117	13	0	0	0	0.000789523
1	21330400	2.05155	0.405405	45	0	0	0	0.00291079				2	4011832	2.0211	0.333333	37	0	0	0	0.000975847
1	12612514	2.05097	0.117117	13	0	0	0	3.21865e-06				5	3906618	2.02045	0.198198	22	0	0	0	0.0248737
4	76409	2.05083	0.36036	40	0	0	0	0.000109792				4	5252274	2.02024	0.207207	23	0	0	0	0.0131338
4	76475	2.05083	0.36036	40	0	0	0	0.00704265				3	19924585	2.02023	0.378378	42	0	0	0	0.00204384
5	4910493	2.05006	0.126126	14	0	0	0	0.000566185				3	10144775	2.02018	0.288288	32	0	0	0	0.00362068
2	5452525	2.04968	0.27027	30	0	0	0	0.0036658				1	3137011	2.01992	0.18018	20	0	0	0	1.46627e-05
1	28544339	2.04905	0.459459	51	0	0	0	0.000415385				1	15891205	2.01982	0.36036	40	0	0	0	0.00482827
2	10067236	2.04892	0.117117	13	0	0	0	0.00511581				1	22848452	2.01823	0.36036	40	0	0	0	0.00221372
1	2846620	2.04891	0.144144	16	0	0	0	0.00126392				5	7496047	2.01817	0.459459	51	0	0	0	0.00137568
5	15094967	2.04879	0.369369	41	0	0	0	0.00251967				3	15593423	2.01796	0.117117	13	0	0	0	0.000360489
4	36446	2.04853	0.351351	39	0	0	0	0.00217277				5	9157390	2.01786	0.378378	42	0	0	0	0.000103831
4	37319	2.04853	0.351351	39	0	0	0	0.00672734				1	8062669	2.01764	0.153153	17	0	0	0	0.00230056
3	9757293	2.04805	0.126126	14	0	0	0	0.022582				5	10458893	2.01725	0.27027	30	0	0	0	0.0346797
1	9221895	2.048	0.261261	29	0	0	0	0.00876534				4	309739	2.01704	0.18018	20	0	0	0	0.00251102
5	18990132	2.04756	0.423423	47	0	0	0	0.021223				4	6560688	2.01639	0.477477	53	0	0	0	0.000574708
1	1299794	2.04728	0.252252	28	0	0	0	0.000131249				3	19129351	2.01616	0.45045	50	0	0	0	0.0607381
2	7923010	2.04688	0.18018	20	0	0	0	0.0121546				3	20505681	2.01605	0.387387	43	0	0	0	0.00951576
3	8234457	2.04676	0.243243	27	0	0	0	0.0208892				1	21461218	2.01604	0.216216	24	0	0	0	0.0107527
4	7533981	2.04637	0.162162	18	0	0	0	0.00344825				1	11607120	2.01602	0.45045	50	0	0	0	0.00440758
5	10504290	2.04631	0.18018	20	0	0	0	0.065433				1	24647271	2.01567	0.144144	16	0	0	0	0.00789511
4	12716733	2.04601	0.468468	52	0	0	0	0.020811				4	13236928	2.01561	0.495495	55	0	0	0	0.00582325
3	18041239	2.0455	0.297297	33	0	0	0	0.0508825				5	9153069	2.01479	0.153153	17	0	0	0	0.000575423
3	12311470	2.04544	0.36036	40	0	0	0	0.0274791				4	4866313	2.01471	0.423423	47	0	0	0	0.00582325
5	20364454	2.0446	0.486486	54	0	0	0	3.45707e-05				4	12569274	2.01426	0.135135	15	0	0	0	0.00246227
5	6796340	2.0446	0.18018	20	0	0	0	0.00081414				2	10483656	2.01385	0.135135	15	0	0	0	0.00149846
4	2775972	2.04447	0.378378	42	0	0	0	0.00341558				2	2890900	2.01362	0.225225	25	0	0	0	0.000308394
2	3078293	2.04372	0.432432	48	0	0	0	0.00142181				1	24131910	2.01328	0.171171	19	0	0	0	0.000407755
4	3834033	2.04352	0.171171	19	0	0	0	8.60691e-05				1	24132440	2.01328	0.171171	19	0	0	0	0.010999
3	17189681	2.04325	0.252252	28	0	0	0	1.3113e-06				4	12635078	2.01307	0.234234	26	0	0	0	0.00582325
1	21614021	2.04284	0.279279	31	0	0	0	0.0136222				5	9525639	2.01296	0.486486	54	0	0	0	0.00342292
3	12564883	2.04223	0.18018	20	0	0	0	0.0157258				5	8579186	2.01271	0.153153	17	0	0	0	0.000190079
1	25273221	2.04204	0.306306	34	0	0	0	0.00218391				4	8109532	2.01258	0.261261	29	0	0	0	0.00318217
5	16827312	2.04104	0.198198	22	0	0	0	0.0626295				3	15267892	2.01248	0.216216	24	0	0	0	0.0130929
4	16611144	2.04077	0.297297	33	0	0	0	0.00183409				1	21538878	2.0124	0.234234	26	0	0	0	0.000407755
2	4093628	2.04054	0.279279	31	0	0	0	0.000639856				5	19507771	2.01175	0.117117	13	0	0	0	0.00528401
5	9549675	2.04018	0.297297	33	0	0	0	0.0645499				3	18114416	2.01174	0.243243	27	0	0	0	0.00477576
1	17554322	2.03969	0.378378	42	0	0	0	0.014923				3	18645995	2.01164	0.432432	48	0	0	0	0.00217676
4	8109680	2.03925	0.126126	14	0	0	0	0.0367931				2	4011614	2.01118	0.117117	13	0	0	0	0.000765324
3	8226307	2.03891	0.459459	51	0	0	0	0.0272779				3	19177890	2.01089	0.162162	18	0	0	0	0.0290837
4	14268507	2.03889	0.468468	52	0	0	0	0.00100833				4	652909	2.01074	0.342342	38	0	0	0	0.00318217
5	10501666	2.03877	0.171171	19	0	0	0	0.00246131				1	9099075	2.01021	0.324324	36	0	0	0	0.0107527
5	10601630	2.03877	0.171171	19	0	0	0	0.00246131				1	7406788	2.01015	0.495495	55	0	0	0	0.010999
5	10605304	2.03877	0.171171	19	0	0	0	0.0843382				1	23454883	2.01005	0.324324	36	0	0	0	0.00681949
4	5144841	2.03856	0.207207	23	0	0	0	0.00429624				5	7928311	2.00994	0.297297	33	0	0	0	0.00422519
1	7742966	2.03852	0.378378	42	0	0	0	0.0224765				5	16419733	2.00966	0.387387	43	0	0	0	0.0183834
3	18041004	2.03822	0.306306	34	0	0	0	0.00293392				5	22243885	2.00948	0.306306	34	0	0	0	0.0442405
3	18041082	2.03822	0.306306	34	0	0	0	0.0223406				5	3918096	2.00924	0.342342	38	0	0	0	0.0846105
5	9537851	2.0382	0.45045	50	0	0	0	0.0252078				1	13963685	2.00921	0.387387	43	0	0	0	0.000394046
2	12956368	2.03807	0.486486	54	0	0	0	0.000305772				1	13985373	2.00921	0.387387	43	0	0	0	0.0140805
2	6278444	2.03802	0.369369	41	0	0	0	0.000779748				1	13986985	2.00921	0.387387	43	0	0	0	0.0113874
4	10562994	2.03779	0.459459	51	0	0	0	0.00444067				1	13987865	2.00921	0.387387	43	0	0	0	0.0277992
2	2705567	2.03697	0.27027	30	0	0	0	0.00160664				3	10255923	2.00897	0.468468	52	0	0	0	0.00468242
1	422491	2.03667	0.351351	39	0	0	0	0.0031324				2	16849421	2.00886	0.297297	33	0	0	0	0.00633812
1	23392847	2.03622	0.306306	34	0	0	0	0.000822127				3	18647633	2.00883	0.414414	46	0	0	0	0.00223041
3	20954876	2.03611	0.333333	37	0	0	0	0.0278054				3	10516187	2.00882	0.252252	28	0	0	0	0.0426998
5	116177	2.03532	0.27027	30	0	0	0	0.0236012				5	5337930	2.00857	0.27027	30	0	0	0	0.00600511
4	5773719	2.03523	0.441441	49	0	0	0	0.0190369				2	19493282	2.00837	0.261261	29	0	0	0	0.00335658
5	26052893	2.03489	0.126126	14	0	0	0	0.0411952				2	19493424	2.00837	0.261261	29	0	0	0	0.000308394
4	6740299	2.03484	0.234234	26	0	0	0	0.0764398				5	26501226	2.00814	0.126126	14	0	0	0	0.0040074
5	17640593	2.03477	0.387387	43	0	0	0	0.0104514				2	2294998	2.00747	0.252252	28	0	0	0	0.00252551
2	15063013	2.03414	0.333333	37	0	0	0	0.00325924				3	17372730	2.00722	0.171171	19	0	0	0	0.0426998
1	9974397	2.03403	0.18018	20	0	0	0	0.0107742				4	8505063	2.00722	0.351351	39	0	0	0	0.00318217
3	20812893	2.03402	0.144144	16	0	0	0	0.0259236				3	9897037	2.00706	0.387387	43	0	0	0	0.0426998
2	19673807	2.03393	0.162162	18	0	0	0	0.00816655				4	8123954	2.00691	0.144144	16	0	0	0	0.00725132
2	3026444	2.0335	0.162162	18	0	0	0	0.000827789				2	8851583	2.00688	0.297297	33	0	0	0	0.00512064
3	18071721	2.03309	0.225225	25	0	0	0	0.0274791				1	17253184	2.00644	0.144144	16	0	0	0	0.00629973
5	8744269	2.03301	0.342342	38	0	0	0	0.0884406				4	3001841	2.00591	0.135135	15	0	0	0	0.00164723
5	19294464	2.03298	0.243243	27	0	0	0	0.000195444				3	10797850	2.00575	0.207207	23	0	0	0	0.0340838
5	20543675	2.03263	0.153153	17	0	0	0	0.00999939				3	16891959	2.00533	0.135135	15	0	0	0	0.0349079
4	1744119	2.03241	0.486486	54	0	0	0	0.0192387				3	19160761	2.00488	0.198198	22	0	0	0	0.0349079
1	19278213	2.03178	0.369369	41	0	0	0	0.00503093				2	8676473	2.00485	0.135135	15	0	0	0	0.00899637
5	26053206	2.0315	0.261261	29	0	0	0	0.0566293				2	8681695	2.00485	0.135135	15	0	0	0	0.00872153
3	5437	2.03067	0.18018	20	0	0	0	0.028867				2	8682484	2.00485	0.135135	15	0	0	0	0.0475668
3	974525	2.03018	0.378378	42	0	0	0	0.0274791				3	2892154	2.00441	0.342342	38	0	0	0	0.0150172
3	12765863	2.03017	0.405405	45	0	0	0	0.028867				4	17407108	2.00405	0.459459	51	0	0	0	0.000826418
1	632372	2.03007	0.171171	19	0	0	0	0.00321567				1	13922898	2.00379	0.405405	45	0	0	0	0.0195691
3	2363923	2.02934	0.162162	18	0	0	0	0.0263448				3	12371380	2.00364	0.216216	24	0	0	0	0.0047344
5	9490270	2.0293	0.369369	41	0	0	0	0.0033142				3	7096961	2.00358	0.216216	24	0	0	0	0.000370145
5	140853	2.0289	0.495495	55	0	0	0	4.56572e-05				5	7927616	2.00349	0.288288	32	0	0	0	0.053343
5	19507771	2.02856	0.117117	13	0	0	0	0.0119488				3	15800622	2.00329	0.405405	45	0	0	0	0.00309223
2	1974603	2.02841	0.351351	39	0	0	0	0.000154734				5	10447934	2.00302	0.108108	12	0	0	0	0.020495
5	3569978	2.02812	0.396396	44	0	0	0	0.0257724				3	2277653	2.00266	0.279279	31	0	0	0	0.00037992
3	2365361	2.02795	0.279279	31	0	0	0	0.000405729				5	5567176	2.00214	0.135135	15	0	0	0	0.0413224
4	6107352	2.02682	0.171171	19	0	0	0	0.00584412				5	6889539	2.00214	0.423423	47	0	0	0	0.00538909
1	3331123	2.02655	0.18018	20	0	0	0	0.0115007				3	3350084	2.00208	0.234234	26	0	0	0	0.00659311
4	1571590	2.02648	0.441441	49	0	0	0	0.00457203				5	17319411	2.00103	0.279279	31	0	0	0	0.00497466
1	6900289	2.02642	0.333333	37	0	0	0	0.00798804				3	18976433	2.00008	0.144144	16	0	0	0	0.000445306
2	9929834	2.02622	0.279279	31	0	0	0	0.000219524				4	127703	1.99919	0.243243	27	0	0	0	0.0176056
3	12299625	2.02615	0.207207	23	0	0	0	0.0036118				5	20543675	1.99918	0.153153	17	0	0	0	0.00977886
3	3469297	2.02575	0.423423	47	0	0	0	0.0278238				2	1073112	1.99909	0.36036	40	0	0	0	0.001948
5	8501506	2.02539	0.369369	41	0	0	0	0.047253				4	17434241	1.99867	0.171171	19	0	0	0	0.00155586
1	6999624	2.02502	0.306306	34	0	0	0	0.0260999				5	15117738	1.99866	0.171171	19	0	0	0	0.0141451
1	12320861	2.02482	0.288288	32	0	0	0	0.0160029				1	14161523	1.9986	0.126126	14	0	0	0	0.00552213
1	7750565	2.02447	0.171171	19	0	0	0	0.00363147				5	1568064	1.9985	0.279279	31	0	0	0	0.0130542
1	1910630	2.02431	0.486486	54	0	0	0	7.03335e-06				4	1115996	1.99821	0.216216	24	0	0	0	0.0117
3	6492200	2.02414	0.378378	42	0	0	0	0.0342795				1	18333492	1.99788	0.333333	37	0	0	0	1.63317e-05
1	6631393	2.02409	0.27027	30	0	0	0	0.0052793				4	2273993	1.99762	0.108108	12	0	0	0	0.0124463
5	21539052	2.02389	0.342342	38	0	0	0	0.0156987				4	2259669	1.99752	0.153153	17	0	0	0	0.0160146
4	7205215	2.02375	0.333333	37	0	0	0	0.00731736				4	7341498	1.99747	0.198198	22	0	0	0	0.00034225
1	11303460	2.02365	0.27027	30	0	0	0	0.015229				3	15249077	1.99733	0.135135	15	0	0	0	0.00350243
1	7744158	2.02356	0.342342	38	0	0	0	0.00519556				3	19140251	1.99714	0.171171	19	0	0	0	2.74181e-05
1	7747717	2.02356	0.342342	38	0	0	0	0.00781709				1	5042643	1.99692	0.405405	45	0	0	0	7.73668e-05
1	12533990	2.02317	0.144144	16	0	0	0	0.00531113				5	25409815	1.99625	0.108108	12	0	0	0	0.00339425
5	23757530	2.02283	0.18018	20	0	0	0	0.0522875				5	7492828	1.99595	0.414414	46	0	0	0	0.00358742
3	15881975	2.02249	0.207207	23	0	0	0	0.0274791				2	7991455	1.99594	0.297297	33	0	0	0	0.0160565
4	3803359	2.02214	0.162162	18	0	0	0	0.013099				2	7992399	1.99594	0.297297	33	0	0	0	0.0214037
4	6396969	2.02213	0.414414	46	0	0	0	0.00886977				3	19067352	1.99587	0.342342	38	0	0	0	0.0020119
4	9934482	2.02194	0.126126	14	0	0	0	0.00493348				3	10339846	1.99564	0.414414	46	0	0	0	0.013836
3	12011703	2.02106	0.378378	42	0	0	0	0.0508825				5	19220912	1.99547	0.351351	39	0	0	0	0.00358742
4	9284465	2.02086	0.216216	24	0	0	0	0.00898802				5	2273904	1.99397	0.441441	49	0	0	0	0.0442798
1	24002466	2.02069	0.36036	40	0	0	0	0.00781709				1	25454636	1.99376	0.234234	26	0	0	0	0.00818646
5	17433154	2.02057	0.126126	14	0	0	0	0.0215794				3	19100257	1.9937	0.36036	40	0	0	0	0.0113554
4	625415	2.02032	0.108108	12	0	0	0	0.0271533				3	10075650	1.99351	0.171171	19	0	0	0	0.00719011
3	18071421	2.02025	0.324324	36	0	0	0	0.000229299				3	10200070	1.99314	0.27027	30	0	0	0	0.00216359
3	15528097	2.02016	0.342342	38	0	0	0	0.00103045				3	12350937	1.9929	0.387387	43	0	0	0	0.0366875
3	11617639	2.01967	0.189189	21	0	0	0	3.83854e-05				4	16985728	1.99274	0.369369	41	0	0	0	0.000105143
1	10968635	2.01954	0.396396	44	0	0	0	0.0052793				3	12447971	1.99271	0.243243	27	0	0	0	0.0074501
5	15109390	2.01939	0.189189	21	0	0	0	0.0459695				3	13664431	1.99265	0.207207	23	0	0	0	0.00343359
2	12380192	2.01872	0.135135	15	0	0	0	0.00101715				2	6578203	1.99205	0.315315	35	0	0	0	0.0159562
3	12029367	2.01836	0.405405	45	0	0	0	0.0274791				2	17268473	1.99156	0.27027	30	0	0	0	0.0159562
3	9114386	2.01832	0.36036	40	0	0	0	0.0274791				3	18061452	1.9914	0.135135	15	0	0	0	0.00308949
5	15758434	2.01811	0.225225	25	0	0	0	0.0870845				3	1077382	1.99131	0.351351	39	0	0	0	0.00341648
1	22545282	2.01786	0.252252	28	0	0	0	0.00531113				5	919956	1.99099	0.243243	27	0	0	0	0.0127509
1	27196910	2.01718	0.153153	17	0	0	0	0.00574666				1	27905987	1.99093	0.351351	39	0	0	0	0.00421327
5	9043763	2.01705	0.243243	27	0	0	0	0.0811135				2	6508437	1.99066	0.18018	20	0	0	0	0.00556123
2	18040302	2.01677	0.18018	20	0	0	0	0.0114564				1	30275253	1.99061	0.261261	29	0	0	0	0.0123078
1	13610844	2.01632	0.297297	33	0	0	0	0.0055089				1	3331678	1.99049	0.18018	20	0	0	0	0.0128748
2	7029397	2.01576	0.387387	43	0	0	0	0.000972509				3	3857328	1.99028	0.108108	12	0	0	0	0.00254017
2	172814	2.01514	0.117117	13	0	0	0	0.00363702				4	12565969	1.99026	0.117117	13	0	0	0	0.0072208
2	2354657	2.01498	0.387387	43	0	0	0	0.0209393				1	8315613	1.99022	0.306306	34	0	0	0	0.00370377
1	29512963	2.01466	0.414414	46	0	0	0	0.0110363				4	11909577	1.99012	0.468468	52	0	0	0	0.00362462
3	8679565	2.01342	0.108108	12	0	0	0	0.0274791				3	7306695	1.98997	0.387387	43	0	0	0	0.0104322
5	8971068	2.01315	0.108108	12	0	0	0	0.0870845				4	1486810	1.98994	0.117117	13	0	0	0	0.00491506
4	7431067	2.01281	0.261261	29	0	0	0	0.000128508				5	6948141	1.98969	0.351351	39	0	0	0	0.0362145
2	18787480	2.01274	0.18018	20	0	0	0	0.00452912				3	11644569	1.98927	0.234234	26	0	0	0	0.00541997
5	6922710	2.01222	0.315315	35	0	0	0	0.0870845				1	24909005	1.98916	0.162162	18	0	0	0	0.0135783
5	7342793	2.01221	0.126126	14	0	0	0	0.0892248				1	11098145	1.9887	0.198198	22	0	0	0	0.0151999
1	27398207	2.01203	0.171171	19	0	0	0	0.00325453				1	25140573	1.98867	0.396396	44	0	0	0	0.0108474
3	9587725	2.01177	0.288288	32	0	0	0	1.66893e-06				3	7440161	1.98831	0.198198	22	0	0	0	0.00397086
1	17373696	2.01145	0.234234	26	0	0	0	0.00409269				3	13107856	1.98819	0.252252	28	0	0	0	0.0074501
1	13128978	2.01111	0.207207	23	0	0	0	0.00536871				2	16575150	1.98807	0.45045	50	0	0	0	0.00556123
1	21620299	2.01095	0.234234	26	0	0	0	0.00409269				3	10582325	1.98801	0.288288	32	0	0	0	0.00795603
4	140919	2.01021	0.297297	33	0	0	0	0.0179144				1	14079019	1.98788	0.387387	43	0	0	0	3.73125e-05
3	4312670	2.00986	0.126126	14	0	0	0	0.000177443				1	14109771	1.98788	0.387387	43	0	0	0	0.00620264
5	9495688	2.00986	0.369369	41	0	0	0	0.085224				1	14139450	1.98788	0.387387	43	0	0	0	0.000722229
4	8757271	2.00967	0.477477	53	0	0	0	0.000883758				1	14142477	1.98788	0.387387	43	0	0	0	0.000246942
1	7895715	2.00932	0.495495	55	0	0	0	0.00912172				1	14144621	1.98788	0.387387	43	0	0	0	0.0105937
1	29853534	2.00799	0.252252	28	0	0	0	0.00860894				5	9119005	1.98679	0.18018	20	0	0	0	0.0141451
2	2695134	2.00779	0.333333	37	0	0	0	0.000327229				1	5314728	1.98623	0.252252	28	0	0	0	0.00981939
1	26327766	2.00723	0.117117	13	0	0	0	0.00988579				4	2603941	1.98608	0.234234	26	0	0	0	0.0027622
1	1911981	2.00717	0.207207	23	0	0	0	0.00880247				3	9768759	1.98603	0.279279	31	0	0	0	0.000302196
3	14041204	2.00708	0.153153	17	0	0	0	0.076003				5	804960	1.98581	0.198198	22	0	0	0	0.00343359
3	12433790	2.00702	0.306306	34	0	0	0	0.0389113				5	26366163	1.98565	0.108108	12	0	0	0	0.000578165
2	13581770	2.00654	0.189189	21	0	0	0	0.0576288				3	12166761	1.98544	0.324324	36	0	0	0	0.0074501
5	17625603	2.00645	0.234234	26	0	0	0	0.00455487				5	9792766	1.98517	0.153153	17	0	0	0	0.00459862
4	7657511	2.00604	0.261261	29	0	0	0	0.0174545				5	7166756	1.98511	0.477477	53	0	0	0	0.0615413
4	3368791	2.00591	0.117117	13	0	0	0	0.00366271				1	24994040	1.98499	0.378378	42	0	0	0	0.0015704
1	7749872	2.00562	0.342342	38	0	0	0	0.0191318				5	13952779	1.98483	0.198198	22	0	0	0	0.0191177
1	22489163	2.00466	0.297297	33	0	0	0	2.02656e-05				4	16644562	1.98459	0.279279	31	0	0	0	0.000910997
5	17204493	2.00462	0.378378	42	0	0	0	0.0097701				1	7843632	1.98413	0.27027	30	0	0	0	0.000387728
3	10905117	2.00434	0.306306	34	0	0	0	0.0304373				1	7457962	1.98363	0.144144	16	0	0	0	0.000722229
5	9481360	2.00394	0.153153	17	0	0	0	0.000853062				4	18375563	1.98346	0.423423	47	0	0	0	8.9407e-06
3	9927825	2.00381	0.36036	40	0	0	0	0.000148773				5	9139089	1.98279	0.351351	39	0	0	0	0.0198429
3	8806254	2.00365	0.243243	27	0	0	0	0.0474558				1	3162563	1.98268	0.234234	26	0	0	0	0.000555575
3	5339582	2.00331	0.144144	16	0	0	0	0.00520712				4	1657707	1.98252	0.297297	33	0	0	0	0.000166297
5	9489767	2.00265	0.387387	43	0	0	0	0.0843686				4	14883053	1.98251	0.45045	50	0	0	0	0.0073452
1	7270372	2.0026	0.216216	24	0	0	0	0.00701398				1	6255789	1.98247	0.279279	31	0	0	0	0.0015043
5	5721310	2.00221	0.216216	24	0	0	0	0.00821698				5	1651531	1.98244	0.297297	33	0	0	0	0.00737882
4	9165449	2.00199	0.234234	26	0	0	0	0.00416845				2	4700069	1.98242	0.171171	19	0	0	0	0.0022403
5	22050252	2.00197	0.234234	26	0	0	0	0.0345405				5	15615110	1.98238	0.297297	33	0	0	0	0.00141162
2	1525775	2.00182	0.216216	24	0	0	0	0.033043				1	21537144	1.98232	0.243243	27	0	0	0	0.00199217
5	16711258	2.00171	0.288288	32	0	0	0	0.0184345				1	11314166	1.98139	0.315315	35	0	0	0	0.000252664
5	8609854	2.00169	0.144144	16	0	0	0	0.00152129				4	10490971	1.98077	0.243243	27	0	0	0	0.00674647
4	14063403	2.00141	0.135135	15	0	0	0	0.00380599				4	12819177	1.98061	0.396396	44	0	0	0	0.0191446
3	12981608	2.0013	0.225225	25	0	0	0	0.00379157				1	19346824	1.98049	0.468468	52	0	0	0	0.0015043
3	4558314	2.0012	0.387387	43	0	0	0	0.000842094				1	19347265	1.98049	0.468468	52	0	0	0	0.00207883
3	2144155	2.00099	0.117117	13	0	0	0	3.63588e-05				4	1984928	1.98049	0.243243	27	0	0	0	0.0115252
1	8051745	2.00073	0.189189	21	0	0	0	0.00262403				5	16834419	1.98046	0.207207	23	0	0	0	0.00745893
4	5673859	2.00072	0.279279	31	0	0	0	0.0420218				4	18361228	1.98026	0.351351	39	0	0	0	0.00621086
3	10789568	2.00051	0.324324	36	0	0	0	0.0508825				4	7829164	1.9802	0.216216	24	0	0	0	0.00586826
4	5412100	2.00049	0.18018	20	0	0	0	0.00445539				3	18710231	1.97984	0.288288	32	0	0	0	0.00795603
4	9058211	2.00029	0.369369	41	0	0	0	2.14577e-05				5	17246881	1.97964	0.225225	25	0	0	0	1.19209e-07
1	25280930	2.00016	0.225225	25	0	0	0	0.000105262				1	14033781	1.97926	0.387387	43	0	0	0	0.00063473
1	11805037	1.99976	0.234234	26	0	0	0	0.000918746				1	14048017	1.97926	0.387387	43	0	0	0	0.00500154
3	6711640	1.99954	0.468468	52	0	0	0	0.000896811				1	14054950	1.97926	0.387387	43	0	0	0	4.673e-05
2	12839089	1.99944	0.216216	24	0	0	0	0.000355959				4	13469514	1.97912	0.333333	37	0	0	0	0.00586826
5	5890239	1.99942	0.189189	21	0	0	0	0.000489712				5	7492259	1.97884	0.126126	14	0	0	0	9.17912e-06
2	772516	1.99926	0.171171	19	0	0	0	0.000423968				5	7492277	1.97884	0.126126	14	0	0	0	0.000608921
5	17433448	1.99909	0.288288	32	0	0	0	0.0561387				1	11053375	1.97859	0.198198	22	0	0	0	0.000403464
1	24055064	1.99796	0.252252	28	0	0	0	0.00886792				5	6243304	1.97802	0.216216	24	0	0	0	0.00238222
5	3195917	1.99781	0.216216	24	0	0	0	0.0184078				5	8861012	1.97772	0.36036	40	0	0	0	0.0183825
1	28543921	1.99776	0.495495	55	0	0	0	0.00617802				3	20285993	1.97698	0.288288	32	0	0	0	0.00411648
5	20830451	1.99744	0.243243	27	0	0	0	0.00733113				1	19022891	1.9768	0.441441	49	0	0	0	0.00569588
3	18086746	1.99727	0.342342	38	0	0	0	1.20401e-05				3	17235314	1.97644	0.117117	13	0	0	0	0.0167658
1	21621397	1.99641	0.108108	12	0	0	0	0.0028376				4	6374058	1.97598	0.396396	44	0	0	0	0.0120192
1	6300918	1.99632	0.225225	25	0	0	0	0.00375581				2	16513305	1.97569	0.387387	43	0	0	0	0.00638837
4	7370740	1.99618	0.297297	33	0	0	0	0.000422418				1	4767833	1.97567	0.396396	44	0	0	0	0.0247008
1	2965132	1.99572	0.144144	16	0	0	0	0.000105262				1	24994779	1.97543	0.243243	27	0	0	0	0.000683665
1	23755985	1.99489	0.261261	29	0	0	0	0.000921965				4	6503184	1.97542	0.477477	53	0	0	0	0.000151515
4	8613925	1.99463	0.198198	22	0	0	0	2.14577e-05				1	13403976	1.97517	0.261261	29	0	0	0	0.0281032
5	21537854	1.99456	0.378378	42	0	0	0	0.0078072				4	665165	1.97509	0.279279	31	0	0	0	0.00465399
1	19598794	1.99455	0.306306	34	0	0	0	0.00275564				5	22604954	1.97502	0.18018	20	0	0	0	0.00735211
1	25703388	1.99432	0.414414	46	0	0	0	0.00216717				3	18091253	1.97477	0.342342	38	0	0	0	0.0113567
5	26042905	1.99427	0.477477	53	0	0	0	0.00466287				1	30298501	1.974	0.342342	38	0	0	0	0.0136211
4	12708326	1.99399	0.441441	49	0	0	0	0.000434935				2	12404672	1.97377	0.279279	31	0	0	0	0.00236332
1	27216524	1.99334	0.144144	16	0	0	0	0.00498551				5	17414516	1.97364	0.351351	39	0	0	0	0.0134152
1	24427342	1.99299	0.342342	38	0	0	0	0.00275564				1	24360659	1.97343	0.297297	33	0	0	0	0.0233059
5	17544158	1.99295	0.288288	32	0	0	0	0.0226324				3	12280572	1.97315	0.369369	41	0	0	0	0.0186127
5	25402489	1.99266	0.288288	32	0	0	0	0.00154305				4	10387368	1.97312	0.261261	29	0	0	0	0.00494385
1	7593633	1.99244	0.189189	21	0	0	0	0.0041039				5	23225545	1.97302	0.315315	35	0	0	0	0.00482202
5	25420673	1.99244	0.189189	21	0	0	0	0.00129914				1	5322083	1.97284	0.387387	43	0	0	0	0.00620264
5	5560556	1.99231	0.315315	35	0	0	0	0.0100947				3	3160347	1.97274	0.207207	23	0	0	0	0.0074501
1	1924908	1.99201	0.198198	22	0	0	0	0.0116487				1	2963353	1.97235	0.252252	28	0	0	0	0.0162278
4	6075198	1.99194	0.225225	25	0	0	0	0.000434935				5	6586744	1.97209	0.144144	16	0	0	0	0.0107718
5	13194939	1.99193	0.459459	51	0	0	0	0.0143157				1	22793807	1.97133	0.315315	35	0	0	0	0.0311586
4	2980	1.99122	0.18018	20	0	0	0	0.000434935				5	7138683	1.97087	0.126126	14	0	0	0	0.0100834
1	27195309	1.9912	0.297297	33	0	0	0	0.0164986				1	11606011	1.97079	0.441441	49	0	0	0	0.00163597
4	12476207	1.99104	0.306306	34	0	0	0	0.00283176				4	17258850	1.97058	0.117117	13	0	0	0	0.00674647
3	18617789	1.99092	0.405405	45	0	0	0	0.000896811				1	21727811	1.97046	0.162162	18	0	0	0	0.0098719
1	30005795	1.99082	0.207207	23	0	0	0	0.00709659				4	15030025	1.9698	0.324324	36	0	0	0	0.0185395
4	7236915	1.99038	0.171171	19	0	0	0	0.00970942				5	977904	1.96959	0.117117	13	0	0	0	0.00157559
2	16830396	1.99028	0.225225	25	0	0	0	0.0199533				2	16597388	1.96926	0.45045	50	0	0	0	0.00450939
2	16830486	1.99028	0.225225	25	0	0	0	0.00693095				1	16242805	1.96919	0.432432	48	0	0	0	0.0171682
2	16833335	1.99028	0.225225	25	0	0	0	0.00768209				5	26368641	1.96788	0.324324	36	0	0	0	0.014454
2	16836421	1.99028	0.225225	25	0	0	0	0.0267258				2	3801434	1.96726	0.288288	32	0	0	0	0.00350058
2	16836972	1.99028	0.225225	25	0	0	0	0.0263761				4	12815907	1.96722	0.405405	45	0	0	0	0.0103002
2	16837065	1.99028	0.225225	25	0	0	0	0.0058434				5	9918090	1.96719	0.162162	18	0	0	0	0.0265457
2	16162681	1.99021	0.18018	20	0	0	0	0.0263761				1	14052791	1.96668	0.198198	22	0	0	0	0.0288943
1	10566881	1.99017	0.126126	14	0	0	0	0.0277771				2	17232399	1.96648	0.288288	32	0	0	0	0.000479341
3	8656125	1.99012	0.243243	27	0	0	0	0.000879586				2	4804568	1.96636	0.477477	53	0	0	0	0.0208971
5	8110578	1.99008	0.126126	14	0	0	0	0.00835192				3	22736845	1.96587	0.198198	22	0	0	0	0.000132203
2	5074399	1.99008	0.117117	13	0	0	0	0.0115142				1	17453530	1.96584	0.279279	31	0	0	0	0.00741684
3	10788845	1.98913	0.261261	29	0	0	0	0.000879586				1	12036606	1.9657	0.27027	30	0	0	0	0.000300765
1	22605640	1.9891	0.306306	34	0	0	0	0.0023669				2	9503031	1.96562	0.36036	40	0	0	0	0.00687593
3	20942320	1.98872	0.261261	29	0	0	0	0.0208967				1	26707949	1.96544	0.441441	49	0	0	0	0.00562948
1	30068243	1.98839	0.252252	28	0	0	0	0.00049448				1	11590052	1.96538	0.162162	18	0	0	0	0.00471562
3	17907466	1.98784	0.153153	17	0	0	0	0.00357705				2	5653542	1.96532	0.405405	45	0	0	0	0.00306606
3	8404095	1.98774	0.225225	25	0	0	0	0.000896811				5	14046938	1.96481	0.18018	20	0	0	0	0.0214498
3	971099	1.98772	0.405405	45	0	0	0	6.31809e-06				4	18436220	1.96481	0.432432	48	0	0	0	0.000537813
2	16815534	1.98769	0.405405	45	0	0	0	0.000297368				1	5371477	1.96471	0.36036	40	0	0	0	0.00123596
3	5923973	1.98767	0.468468	52	0	0	0	0.0135446				3	1657697	1.9645	0.153153	17	0	0	0	0.0076772
3	10875110	1.9866	0.432432	48	0	0	0	2.71797e-05				5	8947486	1.96406	0.117117	13	0	0	0	0.0265457
3	21201728	1.98659	0.261261	29	0	0	0	0.000185072				1	26230545	1.96404	0.423423	47	0	0	0	0.00258976
5	6936717	1.98573	0.198198	22	0	0	0	0.00135058				5	13478953	1.96367	0.207207	23	0	0	0	0.0265457
3	970657	1.98544	0.405405	45	0	0	0	0.0302158				2	1077090	1.96354	0.306306	34	0	0	0	0.0146463
2	6962247	1.98518	0.189189	21	0	0	0	0.0112827				5	23228030	1.96295	0.279279	31	0	0	0	0.0308569
1	7538439	1.98505	0.261261	29	0	0	0	0.00293726				3	18105666	1.96258	0.171171	19	0	0	0	0.0074501
4	17545538	1.98501	0.243243	27	0	0	0	0.000162482				5	23883756	1.96253	0.198198	22	0	0	0	0.0237294
1	13988472	1.98488	0.387387	43	0	0	0	0.00438321				4	8275360	1.96231	0.414414	46	0	0	0	0.0027898
1	19132554	1.98476	0.234234	26	0	0	0	0.0100332				1	9223287	1.96199	0.189189	21	0	0	0	0.000417292
3	12671366	1.98471	0.171171	19	0	0	0	0.0474558				4	7106468	1.96187	0.153153	17	0	0	0	0.00202113
3	6665403	1.98453	0.135135	15	0	0	0	0.0302158				3	12166739	1.96167	0.27027	30	0	0	0	0.0074501
5	3212786	1.98445	0.333333	37	0	0	0	0.000798762				4	11229270	1.96124	0.117117	13	0	0	0	0.00199693
1	24717450	1.98442	0.126126	14	0	0	0	0.000491142				5	20060166	1.96103	0.342342	38	0	0	0	0.000770688
4	7459560	1.98386	0.117117	13	0	0	0	0.00066644				4	1228186	1.96079	0.36036	40	0	0	0	0.00199693
1	17668721	1.98376	0.486486	54	0	0	0	0.000845194				1	25270859	1.96062	0.324324	36	0	0	0	0.0013029
2	7852860	1.98376	0.189189	21	0	0	0	0.0138057				1	21456402	1.96041	0.396396	44	0	0	0	6.10352e-05
4	3296674	1.98367	0.135135	15	0	0	0	0.0122043				5	15740272	1.96039	0.126126	14	0	0	0	0.0226935
4	3667867	1.98367	0.135135	15	0	0	0	0.000833273				2	16413072	1.96024	0.171171	19	0	0	0	0.00238222
5	9584142	1.9836	0.234234	26	0	0	0	0.00042218				5	5918830	1.96017	0.477477	53	0	0	0	0.00468928
1	14154679	1.98307	0.243243	27	0	0	0	0.00344288				2	16026575	1.95974	0.306306	34	0	0	0	0.00138593
3	7987074	1.98304	0.198198	22	0	0	0	0.031341				3	19259288	1.95963	0.198198	22	0	0	0	0.0074501
5	9046326	1.98284	0.324324	36	0	0	0	0.00314993				4	17360219	1.95956	0.108108	12	0	0	0	0.00674647
1	12871153	1.9828	0.432432	48	0	0	0	0.00262403				2	7991178	1.95799	0.306306	34	0	0	0	0.000143766
1	19068438	1.98246	0.405405	45	0	0	0	0.00031352				4	8276429	1.95756	0.36036	40	0	0	0	0.00674647
1	29806057	1.98183	0.117117	13	0	0	0	0.0036425				5	17735011	1.95741	0.279279	31	0	0	0	0.0196846
4	8002640	1.98158	0.495495	55	0	0	0	0.0184313				1	18323521	1.95716	0.405405	45	0	0	0	0.000387013
1	29512434	1.98129	0.414414	46	0	0	0	0.000474453				3	12011703	1.95646	0.378378	42	0	0	0	7.58171e-05
3	2221214	1.98084	0.135135	15	0	0	0	0.0474558				2	16651702	1.95634	0.189189	21	0	0	0	0.0158626
2	3136633	1.9802	0.441441	49	0	0	0	0.0137662				3	10811296	1.95607	0.468468	52	0	0	0	0.0215304
3	17241330	1.97992	0.378378	42	0	0	0	0.0138521				1	9762662	1.95596	0.189189	21	0	0	0	0.0191532
1	5346962	1.97946	0.324324	36	0	0	0	0.00710809				5	4979054	1.9557	0.243243	27	0	0	0	0.000221908
1	29806173	1.97926	0.108108	12	0	0	0	9.05991e-06				1	4426889	1.95562	0.252252	28	0	0	0	0.00932127
5	6903755	1.9792	0.477477	53	0	0	0	0.00414753				5	22518227	1.95542	0.234234	26	0	0	0	0.0495148
4	1646641	1.97843	0.378378	42	0	0	0	0.00391698				2	5731292	1.95498	0.396396	44	0	0	0	0.0105051
3	10845329	1.97804	0.135135	15	0	0	0	0.014037				1	11290562	1.95491	0.207207	23	0	0	0	0.00152773
5	8740925	1.97785	0.117117	13	0	0	0	0.000538766				1	13450288	1.95473	0.297297	33	0	0	0	1.3113e-06
1	16426471	1.97776	0.18018	20	0	0	0	3.49283e-05				1	2915863	1.95442	0.108108	12	0	0	0	0.0177157
3	8432246	1.97741	0.441441	49	0	0	0	0.00146949				3	16165243	1.95422	0.216216	24	0	0	0	0.0227572
1	6653802	1.9769	0.18018	20	0	0	0	0.00234979				5	17816030	1.95409	0.261261	29	0	0	0	0.00498599
1	10120310	1.97689	0.108108	12	0	0	0	0.00109184				1	15963129	1.95406	0.36036	40	0	0	0	0.000564754
4	5788725	1.9767	0.414414	46	0	0	0	0.0199212				3	18721923	1.95403	0.243243	27	0	0	0	0.0158378
4	6323162	1.97659	0.153153	17	0	0	0	0.00353038				3	8545169	1.95396	0.279279	31	0	0	0	0.000177324
5	9207045	1.97618	0.108108	12	0	0	0	0.00197035				4	12815391	1.95324	0.27027	30	0	0	0	0.00556397
5	17717729	1.97608	0.297297	33	0	0	0	0.00165141				4	6160665	1.95275	0.351351	39	0	0	0	0.00674647
1	29484578	1.97532	0.243243	27	0	0	0	8.4281e-05				5	7231036	1.95255	0.126126	14	0	0	0	0.00246263
3	3304527	1.97523	0.135135	15	0	0	0	0.0312927				4	10666309	1.95228	0.27027	30	0	0	0	0.00253463
5	15095509	1.9749	0.225225	25	0	0	0	0.00409585				5	7006027	1.95223	0.126126	14	0	0	0	0.00762832
2	2011206	1.9747	0.477477	53	0	0	0	0.000306129				4	2568660	1.95221	0.225225	25	0	0	0	0.0184034
4	12715482	1.97444	0.441441	49	0	0	0	0.00178647				5	562460	1.9522	0.405405	45	0	0	0	0.00288785
1	13529352	1.97441	0.171171	19	0	0	0	0.00190145				5	8903252	1.95192	0.459459	51	0	0	0	0.00695592
1	3310431	1.97437	0.351351	39	0	0	0	0.0274185				2	11400003	1.95173	0.126126	14	0	0	0	0.0170326
5	13182253	1.97393	0.495495	55	0	0	0	0.000707388				2	15776292	1.95163	0.225225	25	0	0	0	0.0111321
5	3638651	1.97329	0.144144	16	0	0	0	0.00421554				1	12243178	1.95153	0.216216	24	0	0	0	0.0105964
1	19517765	1.97315	0.495495	55	0	0	0	0.0123054				1	24781666	1.95152	0.288288	32	0	0	0	0.000564754
1	5263385	1.9731	0.198198	22	0	0	0	0.0122086				1	11475828	1.95137	0.486486	54	0	0	0	6.10352e-05
4	11763614	1.97269	0.414414	46	0	0	0	0.0163354				4	7539899	1.95116	0.144144	16	0	0	0	0.000123382
5	13129522	1.97265	0.459459	51	0	0	0	0.00244081				1	17104504	1.95087	0.108108	12	0	0	0	0.00710189
1	594446	1.97232	0.126126	14	0	0	0	0.0153962				1	5333529	1.95043	0.414414	46	0	0	0	0.0359516
4	7249799	1.97231	0.153153	17	0	0	0	0.00259465				1	5335357	1.95043	0.414414	46	0	0	0	0.00548983
1	19896977	1.97207	0.495495	55	0	0	0	0.00804693				1	1822487	1.95038	0.117117	13	0	0	0	4.88758e-06
1	30105625	1.97186	0.153153	17	0	0	0	0.019642				1	1823370	1.95038	0.117117	13	0	0	0	0.0122547
1	30108183	1.97186	0.153153	17	0	0	0	0.0103042				1	10496124	1.95033	0.45045	50	0	0	0	0.00443685
5	15083833	1.97185	0.477477	53	0	0	0	0.000154614				1	1027055	1.95028	0.441441	49	0	0	0	0.0207756
3	18417971	1.97119	0.486486	54	0	0	0	0.0312927				5	9414472	1.9502	0.234234	26	0	0	0	0.00927985
4	366753	1.97099	0.405405	45	0	0	0	0.00884217				4	16419596	1.94998	0.297297	33	0	0	0	0.00325972
4	12705763	1.97094	0.36036	40	0	0	0	0.00884217				5	13043727	1.94995	0.18018	20	0	0	0	0.0012154
2	7686657	1.97073	0.144144	16	0	0	0	0.0196685				5	8882198	1.94981	0.279279	31	0	0	0	0.00015831
4	10486591	1.97072	0.279279	31	0	0	0	0.00632799				3	21598267	1.94937	0.423423	47	0	0	0	0.0227572
3	22951570	1.97031	0.333333	37	0	0	0	0.0312927				3	8945768	1.94934	0.324324	36	0	0	0	5.42402e-05
1	568924	1.97031	0.243243	27	0	0	0	0.0203154				3	12370334	1.94919	0.189189	21	0	0	0	0.000442326
5	1078947	1.96948	0.135135	15	0	0	0	0.00656533				4	316490	1.94897	0.288288	32	0	0	0	0.016278
2	18828635	1.96896	0.45045	50	0	0	0	0.00122684				3	21062284	1.94875	0.432432	48	0	0	0	0.00787115
3	12267062	1.96858	0.351351	39	0	0	0	0.00103045				4	11662279	1.94864	0.486486	54	0	0	0	0.0118399
3	4270319	1.96803	0.135135	15	0	0	0	0.0465918				1	23486706	1.94851	0.234234	26	0	0	0	0.0209963
5	21427788	1.96778	0.279279	31	0	0	0	0.000249088				3	2778612	1.94842	0.315315	35	0	0	0	0.00470513
5	137721	1.96775	0.189189	21	0	0	0	7.77245e-05				3	2780412	1.94842	0.315315	35	0	0	0	0.0366875
2	5464025	1.9676	0.396396	44	0	0	0	0.00331777				2	5881892	1.94768	0.441441	49	0	0	0	0.0180978
1	22865112	1.96695	0.198198	22	0	0	0	0.0128946				1	17591218	1.94736	0.216216	24	0	0	0	0.00488001
3	17211191	1.96685	0.288288	32	0	0	0	0.00702453				1	5206772	1.94726	0.405405	45	0	0	0	0.000111818
1	7135978	1.96682	0.306306	34	0	0	0	0.00713712				4	12244766	1.94723	0.297297	33	0	0	0	0.00556397
5	25197454	1.96622	0.117117	13	0	0	0	0.00380164				4	11902144	1.94707	0.108108	12	0	0	0	0.00230992
5	9918798	1.96531	0.261261	29	0	0	0	0.00157559				5	348976	1.94674	0.108108	12	0	0	0	0.000346065
5	17870245	1.96447	0.126126	14	0	0	0	0.00754851				2	18841225	1.94597	0.387387	43	0	0	0	5.36442e-05
2	5953304	1.96439	0.297297	33	0	0	0	0.00102782				1	27589828	1.94541	0.135135	15	0	0	0	1.95503e-05
3	10771454	1.9642	0.432432	48	0	0	0	0.00704867				1	19018644	1.94529	0.441441	49	0	0	0	0.000471354
3	30502	1.96409	0.216216	24	0	0	0	0.00595164				5	20369835	1.94504	0.261261	29	0	0	0	0.00522113
4	12701029	1.96366	0.414414	46	0	0	0	0.00327027				5	17975284	1.94489	0.324324	36	0	0	0	0.00887835
4	12704797	1.96366	0.414414	46	0	0	0	0.00340879				1	26228534	1.94485	0.477477	53	0	0	0	0.0157188
4	5814730	1.96358	0.333333	37	0	0	0	0.0432822				4	8276542	1.94483	0.468468	52	0	0	0	0.000829458
5	17393928	1.96358	0.306306	34	0	0	0	0.0044266				4	2415764	1.94437	0.126126	14	0	0	0	0.000829458
5	17441486	1.9634	0.387387	43	0	0	0	0.0040319				4	5363326	1.94429	0.135135	15	0	0	0	0.00674647
2	3997058	1.96313	0.423423	47	0	0	0	4.05312e-06				1	15818585	1.94391	0.324324	36	0	0	0	0.00011766
5	21366980	1.96258	0.324324	36	0	0	0	0.00251234				3	9119708	1.94329	0.378378	42	0	0	0	0.00488645
5	7997264	1.96253	0.333333	37	0	0	0	0.00976831				3	15968886	1.94318	0.279279	31	0	0	0	0.00287217
5	7812536	1.96166	0.153153	17	0	0	0	0.00368387				1	16242623	1.94257	0.351351	39	0	0	0	0.054655
1	29675105	1.96128	0.279279	31	0	0	0	0.00027746				1	24562650	1.94251	0.432432	48	0	0	0	0.00041002
4	6061846	1.96122	0.144144	16	0	0	0	8.82149e-05				1	25148379	1.94241	0.468468	52	0	0	0	0.00906122
2	15066515	1.96013	0.315315	35	0	0	0	0.000675082				5	2360515	1.94213	0.18018	20	0	0	0	0.00867712
1	11922764	1.95993	0.351351	39	0	0	0	0.00822997				4	8542190	1.94208	0.36036	40	0	0	0	0.00199693
1	16921059	1.95968	0.405405	45	0	0	0	0.0052281				1	12283910	1.94203	0.477477	53	0	0	0	0.000201523
5	23129220	1.95964	0.324324	36	0	0	0	0.00560284				1	7490567	1.94202	0.405405	45	0	0	0	0.0139074
1	12280314	1.95949	0.27027	30	0	0	0	0.0103042				3	19163384	1.94175	0.261261	29	0	0	0	0.00488645
4	7201981	1.95913	0.333333	37	0	0	0	0.0224051				1	13396364	1.94152	0.153153	17	0	0	0	0.0144069
1	12886830	1.95874	0.414414	46	0	0	0	0.0169992				5	5914936	1.94135	0.477477	53	0	0	0	0.000232399
3	2508082	1.95873	0.324324	36	0	0	0	0.00851309				1	26360838	1.9412	0.144144	16	0	0	0	0.00155884
3	2246012	1.95759	0.108108	12	0	0	0	0.00104451				1	29339181	1.94112	0.315315	35	0	0	0	0.00457084
3	21057978	1.95673	0.216216	24	0	0	0	0.000950992				5	8742174	1.94105	0.189189	21	0	0	0	0.00402164
3	9175401	1.95622	0.243243	27	0	0	0	0.00202554				5	7179818	1.94094	0.333333	37	0	0	0	0.000340581
1	20089828	1.95607	0.18018	20	0	0	0	0.00678766				1	1494211	1.94082	0.369369	41	0	0	0	4.06504e-05
3	5025013	1.95595	0.387387	43	0	0	0	0.0078159				3	18303674	1.94075	0.396396	44	0	0	0	0.00490832
4	18396136	1.95587	0.18018	20	0	0	0	0.000511885				4	2246850	1.94063	0.468468	52	0	0	0	0.0150689
3	9392287	1.95569	0.459459	51	0	0	0	0.00851309				4	8682511	1.94029	0.126126	14	0	0	0	0.000829458
3	14698165	1.95545	0.126126	14	0	0	0	0.00851309				1	11605685	1.94007	0.459459	51	0	0	0	0.0325224
1	13643530	1.95514	0.297297	33	0	0	0	0.0082736				2	1938376	1.93986	0.342342	38	0	0	0	0.0294024
1	7181470	1.95513	0.387387	43	0	0	0	0.0140692				4	16411241	1.93984	0.288288	32	0	0	0	0.0027228
3	5885484	1.95482	0.234234	26	0	0	0	0.00795919				4	16411505	1.93984	0.288288	32	0	0	0	0.00253463
5	17870967	1.95482	0.189189	21	0	0	0	0.00254267				4	16411885	1.93984	0.288288	32	0	0	0	0.00121754
4	6413091	1.95458	0.432432	48	0	0	0	0.000511885				1	3140194	1.93933	0.18018	20	0	0	0	0.0128205
1	2962681	1.95452	0.459459	51	0	0	0	0.0107719				4	15023030	1.93932	0.234234	26	0	0	0	0.000258148
1	13130880	1.9541	0.252252	28	0	0	0	0.0286214				3	1590299	1.93929	0.279279	31	0	0	0	0.0103627
5	22338136	1.95407	0.324324	36	0	0	0	0.0799519				3	6572698	1.93915	0.225225	25	0	0	0	2.74181e-06
4	7197659	1.95383	0.495495	55	0	0	0	0.01678				1	8111716	1.93891	0.171171	19	0	0	0	0.000332475
4	10640390	1.9538	0.297297	33	0	0	0	0.0110165				4	13240817	1.93889	0.351351	39	0	0	0	0.00431824
5	21920470	1.95367	0.297297	33	0	0	0	0.0013209				4	12770898	1.93858	0.162162	18	0	0	0	0.034295
3	17785159	1.95363	0.198198	22	0	0	0	0.00855809				1	24904631	1.9381	0.117117	13	0	0	0	0.0758886
1	12327382	1.95358	0.477477	53	0	0	0	0.030717				1	24909777	1.9381	0.117117	13	0	0	0	0.0122547
1	26051322	1.95346	0.18018	20	0	0	0	0.0010258				5	26393336	1.93805	0.153153	17	0	0	0	0.000936568
1	10361118	1.95307	0.126126	14	0	0	0	0.0159169				4	1629449	1.93792	0.405405	45	0	0	0	0.000735223
5	10460649	1.95276	0.243243	27	0	0	0	0.00790882				4	14895580	1.93767	0.279279	31	0	0	0	1.90735e-06
3	21198228	1.95256	0.135135	15	0	0	0	0.00665438				4	9585308	1.93766	0.216216	24	0	0	0	0.000475049
3	2531098	1.95223	0.207207	23	0	0	0	0.000586748				5	8405142	1.93764	0.432432	48	0	0	0	0.00210404
2	7677967	1.95205	0.27027	30	0	0	0	0.00427461				5	16106581	1.93745	0.486486	54	0	0	0	1.15633e-05
3	5880334	1.95174	0.144144	16	0	0	0	0.00387037				5	4711782	1.93736	0.27027	30	0	0	0	0.00355464
3	4382183	1.95141	0.162162	18	0	0	0	0.000304461				5	23912711	1.93735	0.315315	35	0	0	0	0.00350577
3	2171679	1.95125	0.306306	34	0	0	0	0.000261962				3	9898905	1.93735	0.126126	14	0	0	0	0.00488645
1	25848234	1.9512	0.495495	55	0	0	0	0.00108445				3	11787097	1.93713	0.207207	23	0	0	0	0.00295287
3	8806301	1.9512	0.234234	26	0	0	0	0.00851369				1	21073615	1.93682	0.261261	29	0	0	0	0.000626504
3	2212467	1.94974	0.135135	15	0	0	0	0.0115615				1	27395512	1.93671	0.261261	29	0	0	0	0.000102639
5	26064516	1.94966	0.126126	14	0	0	0	0.00155717				1	23294647	1.9365	0.333333	37	0	0	0	0.00909269
5	4786505	1.94957	0.243243	27	0	0	0	0.0082913				4	13177072	1.93635	0.144144	16	0	0	0	0.0553199
4	7539899	1.94877	0.144144	16	0	0	0	0.00130177				5	4975019	1.93634	0.252252	28	0	0	0	0.000395238
1	1002697	1.94854	0.351351	39	0	0	0	0.0110005				2	5796163	1.93591	0.261261	29	0	0	0	0.0270112
2	5427213	1.94844	0.189189	21	0	0	0	0.0027597				3	8968220	1.93589	0.342342	38	0	0	0	0.00862461
5	22050271	1.94761	0.225225	25	0	0	0	0.0344318				2	9446462	1.93543	0.306306	34	0	0	0	0.0270112
5	22052135	1.94761	0.225225	25	0	0	0	8.70228e-06				4	8036449	1.9354	0.279279	31	0	0	0	0.013411
1	12283910	1.94737	0.477477	53	0	0	0	0.0126207				1	23886795	1.93529	0.369369	41	0	0	0	0.00168991
3	1730024	1.9467	0.171171	19	0	0	0	0.00524771				2	11557296	1.93518	0.234234	26	0	0	0	0.0108833
5	16075000	1.94647	0.477477	53	0	0	0	0.0405998				4	8042597	1.93472	0.495495	55	0	0	0	0.0688837
4	12473442	1.94644	0.18018	20	0	0	0	0.0243375				5	17297653	1.9347	0.306306	34	0	0	0	0.00356472
3	5512482	1.94601	0.279279	31	0	0	0	0.0154483				5	17970943	1.93467	0.234234	26	0	0	0	0.000418246
1	27395627	1.94563	0.18018	20	0	0	0	0.014442				5	17973140	1.93467	0.234234	26	0	0	0	0.00934982
5	21717698	1.94562	0.198198	22	0	0	0	0.00384766				5	17973881	1.93467	0.234234	26	0	0	0	0.0174017
5	10387366	1.94559	0.117117	13	0	0	0	0.00274926				3	18094305	1.93447	0.207207	23	0	0	0	0.00686985
2	4858962	1.94556	0.396396	44	0	0	0	0.00186002				2	975138	1.93444	0.18018	20	0	0	0	0.0673537
1	5373560	1.94516	0.396396	44	0	0	0	0.0257078				2	16561660	1.93422	0.153153	17	0	0	0	0.0406452
4	12028625	1.94392	0.234234	26	0	0	0	0.000215113				4	16462847	1.93404	0.108108	12	0	0	0	0.0238718
1	21547364	1.94355	0.153153	17	0	0	0	0.0282069				3	20803146	1.93314	0.288288	32	0	0	0	0.00522411
5	6921695	1.94352	0.288288	32	0	0	0	1.28746e-05				1	5415082	1.93298	0.279279	31	0	0	0	0.00237328
5	6923759	1.94352	0.288288	32	0	0	0	0.00809443				1	4343672	1.93271	0.423423	47	0	0	0	0.000512958
3	6715538	1.94325	0.495495	55	0	0	0	0.0148855				5	7181943	1.93253	0.423423	47	0	0	0	0.049561
3	10508488	1.94306	0.36036	40	0	0	0	0.0104901				3	5026122	1.93244	0.477477	53	0	0	0	0.00522411
1	22577903	1.94302	0.351351	39	0	0	0	0.0073753				3	16164665	1.93233	0.261261	29	0	0	0	0.00554687
2	14374454	1.94282	0.108108	12	0	0	0	0.00338382				5	25159601	1.93187	0.387387	43	0	0	0	0.00225323
4	8721480	1.94241	0.387387	43	0	0	0	0.0186484				1	9580893	1.93168	0.252252	28	0	0	0	0.00237328
2	19687774	1.9418	0.135135	15	0	0	0	0.00338382				4	127856	1.93147	0.225225	25	0	0	0	0
4	4466434	1.94134	0.459459	51	0	0	0	0.0432822				2	18675981	1.93136	0.117117	13	0	0	0	0.0201829
5	145028	1.94121	0.333333	37	0	0	0	0.00176597				4	8042197	1.93136	0.378378	42	0	0	0	0.00363481
5	145052	1.94121	0.333333	37	0	0	0	0.0478928				4	11915216	1.93118	0.126126	14	0	0	0	0.00100321
5	228409	1.94084	0.468468	52	0	0	0	0.000171185				1	16411174	1.93039	0.252252	28	0	0	0	0.00077188
4	5814810	1.94077	0.414414	46	0	0	0	0.0010131				1	16412029	1.93039	0.252252	28	0	0	0	0.00317883
2	12799427	1.94075	0.459459	51	0	0	0	0.000597239				3	18867791	1.93019	0.486486	54	0	0	0	0.0227572
1	2414542	1.94045	0.279279	31	0	0	0	0.0152623				1	23846343	1.93014	0.144144	16	0	0	0	0.0302126
4	6461396	1.94033	0.441441	49	0	0	0	0.0010131				5	17814816	1.93007	0.315315	35	0	0	0	0.00784898
2	10060853	1.93922	0.18018	20	0	0	0	0.00721514				4	12688515	1.92986	0.144144	16	0	0	0	0.000671864
3	1046521	1.93866	0.315315	35	0	0	0	0.00247973				3	18528325	1.92978	0.162162	18	0	0	0	0.00420183
4	6881707	1.93838	0.117117	13	0	0	0	0.0243375				4	11763383	1.92918	0.261261	29	0	0	0	0.00870019
1	11959122	1.93816	0.189189	21	0	0	0	0.0042699				2	17635218	1.92812	0.18018	20	0	0	0	0.0130666
5	25135356	1.9381	0.108108	12	0	0	0	0.00176597				1	12641462	1.9278	0.414414	46	0	0	0	0.0180945
2	19236881	1.93799	0.234234	26	0	0	0	0.00342447				3	5638247	1.9271	0.324324	36	0	0	0	0.0183674
2	204028	1.93798	0.207207	23	0	0	0	0.00157559				3	3470104	1.92705	0.486486	54	0	0	0	9.799e-05
1	6325870	1.93797	0.144144	16	0	0	0	0.0387661				2	18972342	1.92692	0.324324	36	0	0	0	0.014311
4	11945039	1.93779	0.117117	13	0	0	0	0.015162				5	15099782	1.92689	0.126126	14	0	0	0	0.00434148
3	12508053	1.93759	0.135135	15	0	0	0	0.000309229				3	16189157	1.92611	0.279279	31	0	0	0	0.0264315
2	4955511	1.93731	0.216216	24	0	0	0	0.000573754				3	5397060	1.92576	0.297297	33	0	0	0	0.0264315
5	26004462	1.93683	0.153153	17	0	0	0	0.0133743				3	17484049	1.9257	0.288288	32	0	0	0	0.000132203
5	25156466	1.93663	0.171171	19	0	0	0	0.0943793				2	5798585	1.92545	0.27027	30	0	0	0	0.00577825
4	3407588	1.9361	0.153153	17	0	0	0	0.0243375				3	11291355	1.92544	0.351351	39	0	0	0	0.0250795
5	7129139	1.93601	0.45045	50	0	0	0	0.0626361				4	37226	1.92479	0.396396	44	0	0	0	0.0152596
5	22264411	1.93572	0.189189	21	0	0	0	0.056806				5	15248951	1.92474	0.189189	21	0	0	0	0.0218481
1	775649	1.93556	0.333333	37	0	0	0	1.68085e-05				3	10953339	1.92346	0.108108	12	0	0	0	0.0183709
1	27265	1.93481	0.216216	24	0	0	0	0.0125851				3	16236538	1.92325	0.36036	40	0	0	0	0.0059064
1	11965098	1.93426	0.126126	14	0	0	0	0.0378481				2	5918270	1.92312	0.351351	39	0	0	0	0.0323574
4	17544310	1.93389	0.279279	31	0	0	0	0.00227374				3	11276034	1.92295	0.468468	52	0	0	0	0.00176132
1	21491204	1.93379	0.144144	16	0	0	0	0.0100349				5	17294445	1.92236	0.324324	36	0	0	0	0.0512558
1	21495051	1.93379	0.144144	16	0	0	0	0.00452608				3	2034723	1.92184	0.387387	43	0	0	0	0.0104041
1	21495400	1.93379	0.144144	16	0	0	0	0.012973				1	8521329	1.92104	0.405405	45	0	0	0	0.00673872
1	21496098	1.93379	0.144144	16	0	0	0	0.0171896				1	18617899	1.92025	0.144144	16	0	0	0	0.00025171
1	1741824	1.93318	0.342342	38	0	0	0	0.000238597				4	1565510	1.92016	0.288288	32	0	0	0	0.0151408
1	11762763	1.93312	0.108108	12	0	0	0	0.00318605				4	1569535	1.92016	0.288288	32	0	0	0	3.49283e-05
4	6840655	1.93306	0.144144	16	0	0	0	0.0255485				3	10158363	1.91996	0.117117	13	0	0	0	0.0347692
3	12695223	1.93267	0.36036	40	0	0	0	0.000421703				1	16235502	1.91954	0.279279	31	0	0	0	0.0152568
5	18559582	1.93205	0.441441	49	0	0	0	0.00911415				1	25735095	1.91952	0.207207	23	0	0	0	0.011537
3	7544254	1.93192	0.351351	39	0	0	0	0.000744283				3	3961972	1.91948	0.126126	14	0	0	0	0.000971079
1	12314990	1.9317	0.162162	18	0	0	0	0.0160293				4	7535178	1.91897	0.468468	52	0	0	0	0.00015378
1	27182818	1.93142	0.423423	47	0	0	0	0.0286214				1	14034607	1.91848	0.396396	44	0	0	0	0.00517255
4	15160682	1.93101	0.126126	14	0	0	0	0.0143152				1	14060872	1.91848	0.396396	44	0	0	0	0.00180405
1	10515584	1.93082	0.432432	48	0	0	0	0.00652486				4	12816024	1.91802	0.396396	44	0	0	0	0.00685537
1	12249335	1.93077	0.351351	39	0	0	0	0.00261182				4	12816969	1.91802	0.396396	44	0	0	0	0.00180286
3	2368532	1.93072	0.171171	19	0	0	0	0.000531375				4	12818754	1.91802	0.396396	44	0	0	0	0.054722
3	2375275	1.93072	0.171171	19	0	0	0	0.00317562				4	17769909	1.91716	0.261261	29	0	0	0	0.00506812
3	2376377	1.93072	0.171171	19	0	0	0	0.0158226				1	12032818	1.91715	0.162162	18	0	0	0	9.66787e-05
3	2381006	1.93072	0.171171	19	0	0	0	0.00745171				1	12041901	1.91715	0.162162	18	0	0	0	0.0106025
1	11191288	1.93034	0.27027	30	0	0	0	0.0394448				1	6822619	1.91701	0.243243	27	0	0	0	0.000200331
1	11957197	1.93025	0.333333	37	0	0	0	1.8239e-05				4	10575567	1.91685	0.351351	39	0	0	0	0.00557572
5	25083200	1.93023	0.18018	20	0	0	0	0.0268195				4	726816	1.91648	0.171171	19	0	0	0	0.00086081
5	16677130	1.93019	0.459459	51	0	0	0	0.0256233				3	13224299	1.9163	0.108108	12	0	0	0	0.0414308
5	8499096	1.92901	0.378378	42	0	0	0	0.020891				5	2966591	1.9163	0.369369	41	0	0	0	0.0410765
1	17021652	1.929	0.135135	15	0	0	0	0.0013054				2	16576607	1.91621	0.261261	29	0	0	0	0.0197126
2	18139440	1.92887	0.243243	27	0	0	0	0.0250254				2	16580238	1.91621	0.261261	29	0	0	0	0.00939661
5	17540675	1.92881	0.279279	31	0	0	0	0.000331759				3	5638303	1.91539	0.333333	37	0	0	0	0.00972271
1	25132906	1.92877	0.315315	35	0	0	0	0.00956362				1	8317943	1.91517	0.144144	16	0	0	0	0.00256109
1	12302519	1.92872	0.225225	25	0	0	0	0.0013054				5	4960223	1.91508	0.288288	32	0	0	0	0.012023
1	25425071	1.92856	0.144144	16	0	0	0	0.0113828				4	5814797	1.91493	0.369369	41	0	0	0	0.000783324
3	10782811	1.9283	0.243243	27	0	0	0	0.0196685				4	17412515	1.9149	0.279279	31	0	0	0	0.000139832
1	4130939	1.92804	0.261261	29	0	0	0	0.00922364				1	17464661	1.91489	0.306306	34	0	0	0	0.000681758
3	10433243	1.92781	0.135135	15	0	0	0	0.0233707				4	11763614	1.91439	0.414414	46	0	0	0	0.00104296
3	10433996	1.92781	0.135135	15	0	0	0	0.0357388				5	7910347	1.91424	0.405405	45	0	0	0	0.0158973
5	23152241	1.9277	0.225225	25	0	0	0	0.000813425				5	9416642	1.91405	0.396396	44	0	0	0	0.0217656
[truncated: 162,032 more rows]

## Sheet: Fig. 1C
Table of Genotypes, positions and ID of SNPs used to construct Ldheatmap in R for Figure 1C.												Table for LD. Valuess included in Figure 1C highlighted in yellow.
m190902	m190904	m190905	m190906	m190907	m190909	m190910	m190911	m190912	m190913				m190902	m190904	m190905	m190906	m190907	m190909	m190910	m190911	m190912	m190913
T/T	C/C	T/T	A/A	G/G	T/T	C/C	T/T	A/A	A/A			m190902	1	0.0199042	0.0211558	0.0671748	0.0141336	0.0251317	0.0671748	0.0701344	0.0643385	0.0325996
T/T	C/C	T/T	C/C	G/G	T/T	T/T	C/C	G/G	G/G			m190904	NA	1	0.827602	0.297685	0.711597	0.693419	0.297685	0.285146	0.310782	0.00454751
T/T	C/C	T/T	C/C	G/G	T/T	T/T	C/C	G/G	G/G			m190905	NA	NA	1	0.262212	0.669806	0.741122	0.262212	0.250095	0.27487	0.00238718
T/T	C/C	T/T	C/C	G/G	T/T	T/T	C/C	G/G	G/G			m190906	NA	NA	NA	1	0.211929	0.318595	0.915942	0.875496	0.875526	0.424517
C/C	C/C	T/T	C/C	G/G	T/T	T/T	C/C	G/G	G/G			m190907	NA	NA	NA	NA	1	0.564495	0.211929	0.202999	0.221256	0.017361
T/T	T/T	G/G	A/A	G/G	A/A	C/C	T/T	A/A	A/A			m190909	NA	NA	NA	NA	NA	1	0.318595	0.304044	0.280029	0.0231991
T/T	C/C	T/T	C/C	G/G	T/T	T/T	C/C	G/G	G/G			m190910	NA	NA	NA	NA	NA	NA	1	0.957548	0.957543	0.486246
T/T	C/C	T/T	C/C	G/G	T/T	T/T	C/C	G/G	G/G			m190911	NA	NA	NA	NA	NA	NA	NA	1	0.917223	0.465769
C/C	C/C	T/T	C/C	G/G	T/T	T/T	C/C	G/G	G/G			m190912	NA	NA	NA	NA	NA	NA	NA	NA	1	0.444487
T/T	C/C	T/T	A/A	G/G	T/T	C/C	T/T	A/A	A/A			m190913	NA	NA	NA	NA	NA	NA	NA	NA	NA	1
T/T	T/T	G/G	A/A	A/A	A/A	C/C	T/T	A/A	G/G
T/T	C/C	T/T	A/A	G/G	T/T	C/C	T/T	A/A	A/A			Chromosome, positions and ID of SNPs used to construct Ldheatmap in Figure 1C.
T/T	C/C	T/T	A/A	G/G	A/A	C/C	T/T	A/A	A/A			Chr	Position	SNP
T/T	T/T	G/G	A/A	A/A	A/A	C/C	T/T	A/A	G/G			5	15847019	m190902
T/T	C/C	T/T	C/C	G/G	T/T	T/T	C/C	G/G	G/G			5	15847644	m190904
T/T	C/C	T/T	C/C	G/G	T/T	T/T	C/C	G/G	G/G			5	15847854	m190905
T/T	C/C	T/T	A/A	G/G	T/T	C/C	T/T	A/A	G/G			5	15848052	m190906
T/T	C/C	T/T	A/A	G/G	T/T	C/C	T/T	A/A	G/G			5	15848071	m190907
T/T	C/C	T/T	C/C	G/G	T/T	T/T	C/C	G/G	G/G			5	15848704	m190909
T/T	C/C	T/T	A/A	G/G	T/T	C/C	T/T	A/A	A/A			5	15848893	m190910
T/T	C/C	T/T	A/A	G/G	T/T	C/C	T/T	A/A	A/A			5	15848911	m190911
T/T	C/C	T/T	A/A	G/G	T/T	C/C	T/T	A/A	A/A			5	15848932	m190912
T/T	C/C	T/T	C/C	G/G	T/T	T/T	C/C	G/G	G/G			5	15849210	m190913
T/T	C/C	T/T	C/C	G/G	T/T	T/T	C/C	G/G	G/G
T/T	C/C	T/T	A/A	G/G	T/T	C/C	T/T	A/A	A/A
T/T	C/C	T/T	A/A	G/G	T/T	C/C	T/T	A/A	G/G
T/T	T/T	G/G	A/A	A/A	A/A	C/C	T/T	A/A	A/A
T/T	C/C	T/T	C/C	G/G	T/T	T/T	C/C	G/G	G/G
T/T	C/C	T/T	C/C	G/G	T/T	T/T	C/C	G/G	G/G
T/T	C/C	T/T	A/A	G/G	T/T	C/C	T/T	A/A	A/A
T/T	C/C	T/T	A/A	G/G	A/A	C/C	T/T	A/A	A/A
T/T	C/C	T/T	C/C	G/G	T/T	T/T	C/C	G/G	G/G
T/T	C/C	T/T	A/A	G/G	T/T	C/C	T/T	A/A	A/A
T/T	T/T	G/G	A/A	A/A	A/A	C/C	T/T	A/A	G/G
T/T	C/C	T/T	A/A	G/G	T/T	C/C	T/T	A/A	A/A
T/T	C/C	T/T	C/C	G/G	T/T	T/T	T/T	G/G	G/G
C/C	C/C	T/T	C/C	G/G	T/T	T/T	C/C	G/G	G/G
T/T	C/C	T/T	C/C	G/G	T/T	T/T	C/C	G/G	G/G
T/T	C/C	T/T	C/C	G/G	T/T	T/T	C/C	G/G	G/G
T/T	C/C	T/T	A/A	G/G	T/T	C/C	T/T	A/A	A/A
T/T	T/T	T/T	A/A	G/G	T/T	C/C	T/T	A/A	A/A
T/T	C/C	T/T	A/A	G/G	T/T	C/C	T/T	A/A	A/A
T/T	T/T	G/G	A/A	G/G	A/A	C/C	T/T	A/A	A/A
T/T	C/C	T/T	A/A	G/G	T/T	C/C	T/T	A/A	A/A
T/T	T/T	G/G	A/A	A/A	A/A	C/C	T/T	A/A	G/G
T/T	C/C	T/T	C/C	G/G	T/T	T/T	C/C	G/G	G/G
T/T	T/T	G/G	A/A	A/A	A/A	C/C	T/T	A/A	G/G
T/T	C/C	T/T	A/A	G/G	T/T	C/C	T/T	A/A	A/A
T/T	C/C	T/T	C/C	G/G	T/T	T/T	C/C	G/G	G/G
C/C	C/C	T/T	C/C	G/G	T/T	T/T	C/C	G/G	G/G
T/T	T/T	G/G	A/A	A/A	A/A	C/C	T/T	A/A	G/G
T/T	C/C	T/T	C/C	G/G	T/T	T/T	C/C	G/G	G/G
T/T	C/C	T/T	C/C	G/G	T/T	T/T	C/C	G/G	G/G
T/T	T/T	G/G	A/A	G/G	A/A	C/C	T/T	A/A	A/A
T/T	C/C	T/T	A/A	G/G	T/T	C/C	T/T	A/A	A/A
T/T	C/C	T/T	C/C	G/G	T/T	T/T	C/C	G/G	G/G
T/T	T/T	G/G	A/A	A/A	A/A	C/C	T/T	A/A	A/A
T/T	C/C	T/T	A/A	G/G	T/T	C/C	T/T	A/A	A/A
T/T	T/T	G/G	A/A	A/A	A/A	C/C	T/T	A/A	A/A
T/T	C/C	T/T	C/C	G/G	T/T	T/T	C/C	G/G	G/G
T/T	C/C	T/T	C/C	G/G	T/T	T/T	C/C	G/G	G/G
T/T	C/C	T/T	C/C	G/G	T/T	T/T	C/C	G/G	G/G
T/T	C/C	T/T	C/C	G/G	T/T	T/T	C/C	G/G	G/G
T/T	T/T	G/G	A/A	A/A	A/A	C/C	T/T	A/A	G/G
T/T	C/C	T/T	A/A	G/G	T/T	C/C	T/T	A/A	A/A
T/T	C/C	T/T	C/C	G/G	T/T	T/T	C/C	G/G	G/G
T/T	C/C	T/T	C/C	G/G	T/T	T/T	C/C	G/G	G/G
T/T	C/C	G/G	C/C	G/G	T/T	T/T	C/C	G/G	G/G
T/T	C/C	T/T	A/A	G/G	T/T	T/T	C/C	G/G	G/G
T/T	T/T	G/G	A/A	A/A	A/A	C/C	T/T	A/A	G/G
T/T	C/C	T/T	C/C	G/G	T/T	C/C	T/T	A/A	A/A
T/T	C/C	T/T	C/C	G/G	T/T	T/T	C/C	G/G	G/G
T/T	T/T	G/G	A/A	A/A	A/A	C/C	T/T	A/A	G/G
T/T	C/C	T/T	C/C	G/G	T/T	T/T	C/C	G/G	G/G
T/T	C/C	T/T	C/C	G/G	T/T	T/T	C/C	G/G	G/G
T/T	C/C	T/T	C/C	G/G	T/T	T/T	C/C	G/G	G/G
T/T	C/C	T/T	C/C	G/G	T/T	T/T	C/C	G/G	G/G
T/T	C/C	T/T	C/C	G/G	T/T	T/T	C/C	G/G	G/G
T/T	T/T	G/G	A/A	A/A	A/A	C/C	T/T	A/A	G/G
T/T	T/T	G/G	A/A	A/A	A/A	C/C	T/T	A/A	G/G
T/T	T/T	G/G	A/A	A/A	A/A	C/C	T/T	A/A	G/G
T/T	C/C	T/T	A/A	G/G	A/A	C/C	T/T	G/G	A/A
C/C	C/C	T/T	C/C	G/G	T/T	T/T	C/C	G/G	G/G
T/T	C/C	T/T	A/A	G/G	T/T	C/C	T/T	A/A	A/A
T/T	C/C	T/T	C/C	G/G	T/T	T/T	C/C	G/G	G/G
T/T	C/C	T/T	C/C	G/G	T/T	T/T	C/C	G/G	G/G
T/T	C/C	T/T	C/C	G/G	A/A	T/T	C/C	G/G	G/G
T/T	C/C	T/T	C/C	G/G	T/T	T/T	C/C	G/G	G/G
T/T	T/T	G/G	A/A	G/G	A/A	C/C	T/T	A/A	A/A
C/C	C/C	T/T	C/C	G/G	T/T	T/T	C/C	G/G	G/G
T/T	C/C	G/G	A/A	G/G	A/A	C/C	T/T	A/A	A/A
T/T	T/T	G/G	A/A	A/A	A/A	C/C	T/T	A/A	G/G
T/T	C/C	T/T	C/C	G/G	T/T	T/T	C/C	G/G	G/G
T/T	C/C	T/T	C/C	G/G	T/T	T/T	C/C	G/G	G/G

## Sheet: Fig. 1D
Differential Expression
target	contrast	adj.pval	log2FC
AT5G39580	Col.X10-Col.X22	3.69159e-08	2.51658
Transcript read count
	Col.X10.brep1	Col.X10.brep2	Col.X22.brep1	Col.X22.brep2	P6269.X10.brep1	P6269.X10.brep2	P6269.X22.brep1	P6269.X22.brep2
AT5G39580.2	43.0371	33.8312	7.65785	12.3785	0	0	0	0
AT5G39580.1	4020.98	5224.22	791.328	955.618	7.98615	3.01123	4.99222	1.00113
Transcript TPM
	Col.X10.brep1	Col.X10.brep2	Col.X22.brep1	Col.X22.brep2	P6269.X10.brep1	P6269.X10.brep2	P6269.X22.brep1	P6269.X22.brep2
AT5G39580.2	6.07414	3.57355	1.07604	1.32881	0	0	0	0
AT5G39580.1	568.084	552.387	111.306	102.687	0.697403	0.217955	0.385336	0.067572
Gene read count
	Col.X10.brep1	Col.X10.brep2	Col.X22.brep1	Col.X22.brep2	P6269.X10.brep1	P6269.X10.brep2	P6269.X22.brep1	P6269.X22.brep2
AT5G39580	4063.23	5258.39	798.033	970.936	7.98283	3.00955	4.98855	1.00043
Gene TPM
	Col.X10.brep1	Col.X10.brep2	Col.X22.brep1	Col.X22.brep2	P6269.X10.brep1	P6269.X10.brep2	P6269.X22.brep1	P6269.X22.brep2
AT5G39580	574.158	555.961	112.382	104.016	0.697403	0.217955	0.385336	0.067572

## Sheet: Fig. 2A
Col-0 22(µm)	Col-0 10(µm)	Col-0 22C + SHAM(µm)	Col-0 10C + SHAM(µm)
884	1694	157.8	524.167
866.4	2148.6	538.6	490.8
936	1772.6	367.2	393
686.8	1747.4	411.8	425.4
1091	1267.8	350.6	518.6
927.2	1779.6	492.4	619.8
891	1763	455.4	469.8
818.2	1531.8	760	824.8
808.2	2006.4	653	812.6
847.2	1329.4	744.8	874.6
870.065	1683.83	454.177	572.875	Mean
104.024	271.876	188.22	178.233	SD
Tukey's multiple comparisons test	Mean Diff,	95,00% CI of diff,	Adjusted P Value
Col-0 C22 vs. Col-0 10C	-828.8	-998,6 to -659,1	<0,001
Col-0 C22 vs. Col-0 +SHAM 22C	259.6	77,51 to 441,7	0.001
Col-0 C22 vs. Col-0 +SHAM 10C	162	-20,03 to 344,1	0.114
Col-0 10C vs. Col-0 +SHAM 22C	1088	902,2 to 1275	<0,001
Col-0 10C vs. Col-0 +SHAM 10C	990.9	804,7 to 1177	<0,001
Col-0 +SHAM 22C vs. Col-0 +SHAM 10C	-97.54	-295,0 to 99,95	0.7682

## Sheet: Fig. 2C
		mg FW	µg protein/µl	nkatal/mg protein
Rep 1	wt 22°C	113.5	0.3908	89.4058
	wt 22°C (+SHAM)	65.8	0.3768	80.8901
	wt 22°C+10°C	113.8	0.328	95.6231
	wt 22°C+10°C (+SHAM)	57.2	0.2384	84.9362
Rep 2	wt 22°C	120.2	0.4408	89.544
	wt 22°C (+SHAM)	62.7	0.3368	81.7731
	wt 22°C+10°C	128.7	0.3324	91.6949
	wt 22°C+10°C (+SHAM)	51.9	0.2644	82.0733
Rep 3	wt 22°C	131.7	0.488	93.4327
	wt 22°C (+SHAM)	58.7	0.3604	79.1687
	wt 22°C+10°C	112.4	0.364	94.4324
	wt 22°C+10°C (+SHAM)	54.1	0.2436	86.0295
Tukey's multiple comparisons test	Mean Diff,	95,00% CI of diff,	Adjusted P Value
wt 22°C vs. wt 22°C (+SHAM)	8.85	5,447 to 12,25	0.0002
wt 22°C vs. wt 22°C+10°C	-4.456	-7,860 to -1,052	0.0129
wt 22°C vs. wt 22°C+10°C (+SHAM)	4.448	1,044 to 7,851	0.013
wt 22°C (+SHAM) vs. wt 22°C+10°C	-13.31	-16,71 to -9,903	<0,0001
wt 22°C (+SHAM) vs. wt 22°C+10°C (+SHAM)	-4.402	-7,806 to -0,9988	0.0138
wt 22°C+10°C vs. wt 22°C+10°C (+SHAM)	8.904	5,500 to 12,31	0.0001

## Sheet: Fig. 2D
Differential Expression
target	contrast	adj.pval	log2FC
AT5G39580	Col.X10-Col.X22	2.32818e-18	2.54216
AT5G39580	Bu.X10-Bu.X22	9.15843e-05	0.717266
AT5G39580	Wc.X10-Wc.X22	4.19871e-18	2.42546
AT5G64100	Col.X10-Col.X22	0.0178712	0.238443
AT5G64100	Bu.X10-Bu.X22	0.093358	0.181671
AT5G64100	Wc.X10-Wc.X22	0.102502	0.169038
Transcript read counts
	Col.X10.brep1	Col.X10.brep2	Col.X22.brep1	Col.X22.brep2	Bu.X10.brep1	Bu.X10.brep2	Bu.X22.brep1	Bu.X22.brep2	Wc.X10.brep1	Wc.X10.brep2	Wc.X22.brep1	Wc.X22.brep2
AT5G39580.2	6.07414	3.57355	1.07604	1.32881	0	1.16293	0	0	4.65159	1.61908	0.435182	0
AT5G39580_P1	568.084	552.387	111.306	102.687	36.4729	30.7702	20.0881	20.8263	511.741	512.084	88.166	94.4983
AT5G64100_c1	0	0	0	0	0	0	0	0	0	0	0	0
AT5G64110_P1	4.56243	6.18355	10.5231	7.82099	1.92829	1.48149	4.27129	5.13096	5.16011	4.5445	7.33426	6.56402
Transcript TPM
	Col.X10.brep1	Col.X10.brep2	Col.X22.brep1	Col.X22.brep2	Bu.X10.brep1	Bu.X10.brep2	Bu.X22.brep1	Bu.X22.brep2	Wc.X10.brep1	Wc.X10.brep2	Wc.X22.brep1	Wc.X22.brep2
AT5G39580.2	6.07414	3.57355	1.07604	1.32881	0	1.16293	0	0	4.65159	1.61908	0.435182	0
AT5G39580_P1 or .1	568.084	552.387	111.306	102.687	36.4729	30.7702	20.0881	20.8263	511.741	512.084	88.166	94.4983
AT5G64100_P1 or .1	744.175	711.083	709.565	662.541	615.458	693.868	515.331	605.128	530.028	524.553	427.161	468.081
AT5G64100_c1 or .2	0	0	0	0	0	0	0	0	0	0	0	0
Gene read counts
	Col.X10.brep1	Col.X10.brep2	Col.X22.brep1	Col.X22.brep2	Bu.X10.brep1	Bu.X10.brep2	Bu.X22.brep1	Bu.X22.brep2	Wc.X10.brep1	Wc.X10.brep2	Wc.X22.brep1	Wc.X22.brep2
AT5G39580	4070.22	5267.34	799.733	973.635	445.658	225.808	205.296	212.724	7088.72	5340.57	1267.24	880.794
AT5G64100	6059.38	7738.09	5799.73	7123.2	8637.65	5635.62	6049.15	7099.35	8357.06	6263.7	7017.4	5011.15
Gene TPM
	Col.X10.brep1	Col.X10.brep2	Col.X22.brep1	Col.X22.brep2	Bu.X10.brep1	Bu.X10.brep2	Bu.X22.brep1	Bu.X22.brep2	Wc.X10.brep1	Wc.X10.brep2	Wc.X22.brep1	Wc.X22.brep2
AT5G39580	574.158	555.961	112.382	104.016	36.4729	31.9331	20.0881	20.8263	516.392	513.703	88.6011	94.4983
AT5G64100	744.175	711.083	709.565	662.541	615.458	693.868	515.331	605.128	530.028	524.553	427.161	468.081

## Sheet: Fig. 3B
pPRX62-GFP Fluorescence Intensity (AU) 22C	pPRX62-GFP Fluorescence Intensity (AU) 10C	pPRX69-GFP Fluorescence Intensity (AU) 22C	pPRX69-GFP Fluorescence Intensity (AU) 10C
90.774	85.332	114.91	116.86
79.085	74.951	74.98	116.38
152.676	182.103	83.48	140.16
141.295	78.026	140.38	157.12
151.928	162.616	88.72	180.69
32.079	251.853	139.05	153.25
42.786	101.255	123.18	119.26
105.65	242.879	86.98	105.83
98.753	165.38	96.51	89.12
133.556	104.829	147.8	136.46
160.602	130.862	71.98	204.16
151.101	70.629	85.47	87.86
162.884	89.168	108.23	126.82
127.509	89.168	120.61	169.39
96.521	136.478	138.52	183.27
106.562	195.782	147.97	132.13
105.875	124.18	65.37	97.6
111.018	227.228	102.28	142.46
44.349	182.078	123.51	227.17
64.305	103.992	106.11	145.75
98.7777	129.142	105.18	137.054	Mean
40.4277	58.0091	26.2553	37.4227	SD
Mann Whitney test		Mann Whitney test
P value	0.0073	P value	0.0305
Exact or approximate P value?	Exact	Exact or approximate P value?	Exact
P value summary	**	P value summary	*
Significantly different (P < 0.05)?	Yes	Significantly different (P < 0.05)?	Yes
One- or two-tailed P value?	Two-tailed	One- or two-tailed P value?	Two-tailed

## Sheet: Fig. 3C
Col-0 22C (µm)	prx62-1 22C (µm)	prx62-2 22C (µm)	prx69-1 22C (µm)	prx69-2 22C (µm)	prx62-1/prx69-1 22C (µm)		Col-0 10C (µm)	prx62-1 10C (µm)	prx62-2 10C (µm)	prx69-1 10C (µm)	prx69-2 10C (µm)	prx62-1/prx69-1 10C (µm)
665	290.6	616.2	678	678	657.4		1159.8	1039	1709.4	1585.6	1585.6	1117
608	441.6	828	604	604	694		1413	1182	1762.4	1374.6	1374.6	977.2
615.6	542	661.6	722.6	722.6	762.6		1261	1335.8	1524	1608.2	1608.2	1054.6
599.6	451.4	546.2	784.8	784.8	606.2		1152.4	1525.4	1755.6	1249.4	1249.4	1256.4
705.4	584.2	584.2	601.2	601.2	947.2		1296	1069.6	1724	1437	1437	985
719.4	603.4	558.2	529.8	529.8	681.6		1271.2	1712.8	1538.8	1250.4	1250.4	1118.2
740.2	557.86	432	741	741	782.2		1489	1176	1509.4	1510.6	1510.6	1003
685.8	600.1	551.96	617.8	617.8	550.6		1150.2	1378.08	1532.14	1276.4	1276.4	912
714.2	489.53	612.76	541.4	541.4	557.4		1223	1256.76	1520.02	1336.2	1336.2	1344
670.683	472.073	593.615	641.249	641.249	683.806		1263.69	1288.89	1642.69	1397.06	1397.06	1077.54	Mean
53.0914	116.542	121.831	89.5733	89.5733	125.008		118.153	267.179	115.974	139.803	139.803	140.438	SD
Tukey's multiple comparisons test	Mean Diff,	95,00% CI of diff,	Adjusted P Value
Col-0 22C vs. prx62-1 22C	165.8	-21,34 to 353,0	0.1344
Col-0 22C vs. prx62-2 22C	73.56	-113,6 to 260,7	0.9747
Col-0 22C vs. prx69-1 22C	25.84	-161,3 to 213,0	>0,9999
Col-0 22C vs. prx69-2 22C	25.84	-161,3 to 213,0	>0,9999
Col-0 22C vs. prx62-1/prx69-1 22C	-20.67	-207,8 to 166,5	>0,9999
Col-0 22C vs. Col-0 10C	-835.2	-1022 to -648,0	<0,0001
Col-0 22C vs. prx62-1 10C	-624.7	-811,9 to -437,5	<0,0001
Col-0 22C vs. prx62-2 10C	-947	-1134 to -759,8	<0,0001
Col-0 22C vs. prx69-1 10C	-730.6	-917,8 to -543,4	<0,0001
Col-0 22C vs. prx69-2 10C	-730.6	-917,8 to -543,4	<0,0001
Col-0 22C vs. prx62-1/prx69-1 10C	-346.2	-555,4 to -136,9	<0,0001
prx62-1 22C vs. prx62-2 22C	-92.27	-279,4 to 94,91	0.8842
prx62-1 22C vs. prx69-1 22C	-140	-327,2 to 47,19	0.3486
prx62-1 22C vs. prx69-2 22C	-140	-327,2 to 47,19	0.3486
prx62-1 22C vs. prx62-1/prx69-1 22C	-186.5	-373,7 to 0,6769	0.0517
prx62-1 22C vs. Col-0 10C	-1001	-1188 to -813,8	<0,0001
prx62-1 22C vs. prx62-1 10C	-790.5	-977,7 to -603,3	<0,0001
prx62-1 22C vs. prx62-2 10C	-1113	-1300 to -925,6	<0,0001
prx62-1 22C vs. prx69-1 10C	-896.4	-1084 to -709,2	<0,0001
prx62-1 22C vs. prx69-2 10C	-896.4	-1084 to -709,2	<0,0001
prx62-1 22C vs. prx62-1/prx69-1 10C	-512	-721,3 to -302,7	<0,0001
prx62-2 22C vs. prx69-1 22C	-47.72	-234,9 to 139,5	0.9994
prx62-2 22C vs. prx69-2 22C	-47.72	-234,9 to 139,5	0.9994
prx62-2 22C vs. prx62-1/prx69-1 22C	-94.23	-281,4 to 92,95	0.8691
prx62-2 22C vs. Col-0 10C	-908.7	-1096 to -721,5	<0,0001
prx62-2 22C vs. prx62-1 10C	-698.3	-885,4 to -511,1	<0,0001
prx62-2 22C vs. prx62-2 10C	-1021	-1208 to -833,3	<0,0001
prx62-2 22C vs. prx69-1 10C	-804.1	-991,3 to -617,0	<0,0001
prx62-2 22C vs. prx69-2 10C	-804.1	-991,3 to -617,0	<0,0001
prx62-2 22C vs. prx62-1/prx69-1 10C	-419.7	-629,0 to -210,4	<0,0001
prx69-1 22C vs. prx69-2 22C	0	-187,2 to 187,2	>0,9999
prx69-1 22C vs. prx62-1/prx69-1 22C	-46.51	-233,7 to 140,7	0.9995
prx69-1 22C vs. Col-0 10C	-861	-1048 to -673,8	<0,0001
prx69-1 22C vs. prx62-1 10C	-650.5	-837,7 to -463,4	<0,0001
prx69-1 22C vs. prx62-2 10C	-972.8	-1160 to -785,6	<0,0001
prx69-1 22C vs. prx69-1 10C	-756.4	-943,6 to -569,2	<0,0001
prx69-1 22C vs. prx69-2 10C	-756.4	-943,6 to -569,2	<0,0001
prx69-1 22C vs. prx62-1/prx69-1 10C	-372	-581,3 to -162,7	<0,0001
prx69-2 22C vs. prx62-1/prx69-1 22C	-46.51	-233,7 to 140,7	0.9995
prx69-2 22C vs. Col-0 10C	-861	-1048 to -673,8	<0,0001
prx69-2 22C vs. prx62-1 10C	-650.5	-837,7 to -463,4	<0,0001
prx69-2 22C vs. prx62-2 10C	-972.8	-1160 to -785,6	<0,0001
prx69-2 22C vs. prx69-1 10C	-756.4	-943,6 to -569,2	<0,0001
prx69-2 22C vs. prx69-2 10C	-756.4	-943,6 to -569,2	<0,0001
prx69-2 22C vs. prx62-1/prx69-1 10C	-372	-581,3 to -162,7	<0,0001
prx62-1/prx69-1 22C vs. Col-0 10C	-814.5	-1002 to -627,3	<0,0001
prx62-1/prx69-1 22C vs. prx62-1 10C	-604	-791,2 to -416,8	<0,0001
prx62-1/prx69-1 22C vs. prx62-2 10C	-926.3	-1113 to -739,1	<0,0001
prx62-1/prx69-1 22C vs. prx69-1 10C	-709.9	-897,1 to -522,7	<0,0001
prx62-1/prx69-1 22C vs. prx69-2 10C	-709.9	-897,1 to -522,7	<0,0001
prx62-1/prx69-1 22C vs. prx62-1/prx69-1 10C	-325.5	-534,8 to -116,2	<0,0001
Col-0 10C vs. prx62-1 10C	210.5	23,28 to 397,6	0.0143
Col-0 10C vs. prx62-2 10C	-111.8	-299,0 to 75,38	0.6905
Col-0 10C vs. prx69-1 10C	104.6	-82,60 to 291,8	0.7723
Col-0 10C vs. prx69-2 10C	104.6	-82,60 to 291,8	0.7723
Col-0 10C vs. prx62-1/prx69-1 10C	489	279,7 to 698,3	<0,0001
prx62-1 10C vs. prx62-2 10C	-322.3	-509,4 to -135,1	<0,0001
prx62-1 10C vs. prx69-1 10C	-105.9	-293,1 to 81,29	0.7582
prx62-1 10C vs. prx69-2 10C	-105.9	-293,1 to 81,29	0.7582
prx62-1 10C vs. prx62-1/prx69-1 10C	278.5	69,27 to 487,8	0.0013
prx62-2 10C vs. prx69-1 10C	216.4	29,20 to 403,6	0.0102
prx62-2 10C vs. prx69-2 10C	216.4	29,20 to 403,6	0.0102
prx62-2 10C vs. prx62-1/prx69-1 10C	600.8	391,5 to 810,1	<0,0001
prx69-1 10C vs. prx69-2 10C	0	-187,2 to 187,2	>0,9999
prx69-1 10C vs. prx62-1/prx69-1 10C	384.4	175,2 to 593,7	<0,0001
prx69-2 10C vs. prx62-1/prx69-1 10C	384.4	175,2 to 593,7	<0,0001

## Sheet: Fig. 3D
		mg FW	µg protein/µl	nkatal/mg protein
Rep 1	wt 22°C	78.4	0.1489	89.7724
	prx62-1 22°C	134.1	0.2301	63.2517
	prx69-1 22°C	91.4	0.2033	55.8305
	prx62-1 prx69-1 22°C	109.5	0.1224	54.3056
	wt 22°C+10°C	77	0.1548	99.0725
	prx62-1 22°C+10°C	142.2	0.2262	65.5631
	prx69-1 22°C+10°C	90.1	0.2007	58.4993
	prx62-1 prx69-1 22°C+10°C	106.9	0.3175	52.3512
Rep 2	wt 22°C	109.5	0.146	95.0686
	prx62-1 22°C	126.4	0.2255	64.0441
	prx69-1 22°C	110	0.1992	57.816
	prx62-1 prx69-1 22°C	112.2	0.121	51.9798
	wt 22°C+10°C	95.7	0.1517	97.0209
	prx62-1 22°C+10°C	105.3	0.2217	64.6204
	prx69-1 22°C+10°C	89.9	0.1967	63.6917
	prx62-1 prx69-1 22°C+10°C	104.9	0.3112	56.3087
Rep 3	wt 22°C	98.1	0.1445	92.1318
	prx62-1 22°C	87.9	0.221	62.2748
	prx69-1 22°C	101.6	0.1953	54.6573
	prx62-1 prx69-1 22°C	75.3	0.1188	46.6663
	wt 22°C+10°C	92.1	0.1487	98.5836
	prx62-1 22°C+10°C	88.2	0.2174	70.5654
	prx69-1 22°C+10°C	89.7	0.1928	64.3829
	prx62-1 prx69-1 22°C+10°C	72.6	0.305	59.8907
Tukey's multiple comparisons test	Mean Diff,	95,00% CI of diff,	Adjusted P value
wt 22°C vs. prx62-1 22°C	28.8	22,61 to 34,99	<0,0001
wt 22°C vs. prx69-1 22°C	34.56	28,37 to 40,75	<0,0001
wt 22°C vs. prx62-1 prx69-1 22°C	39.67	33,48 to 45,86	<0,0001
wt 22°C vs. wt 22°C+10°C	-7.568	-13,76 to -1,378	0.0114
wt 22°C vs. prx62-1 22°C+10°C	21.74	15,55 to 27,93	<0,0001
wt 22°C vs. prx69-1 22°C+10°C	27.13	20,94 to 33,32	<0,0001
wt 22°C vs. prx62-1 prx69-1 22°C+10°C	34.47	28,28 to 40,66	<0,0001
prx62-1 22°C vs. prx69-1 22°C	5.756	-0,4348 to 11,95	0.0783
prx62-1 22°C vs. prx62-1 prx69-1 22°C	10.87	4,683 to 17,06	0.0003
prx62-1 22°C vs. wt 22°C+10°C	-36.37	-42,56 to -30,18	<0,0001
prx62-1 22°C vs. prx62-1 22°C+10°C	-7.059	-13,25 to -0,8691	0.0198
prx62-1 22°C vs. prx69-1 22°C+10°C	-1.668	-7,858 to 4,523	0.9778
prx62-1 22°C vs. prx62-1 prx69-1 22°C+10°C	5.673	-0,5170 to 11,86	0.0851
prx69-1 22°C vs. prx62-1 prx69-1 22°C	5.117	-1,073 to 11,31	0.1467
prx69-1 22°C vs. wt 22°C+10°C	-42.12	-48,31 to -35,93	<0,0001
prx69-1 22°C vs. prx62-1 22°C+10°C	-12.82	-19,01 to -6,625	<0,0001
prx69-1 22°C vs. prx69-1 22°C+10°C	-7.423	-13,61 to -1,233	0.0133
prx69-1 22°C vs. prx62-1 prx69-1 22°C+10°C	-0.08227	-6,273 to 6,108	>0,9999
prx62-1 prx69-1 22°C vs. wt 22°C+10°C	-47.24	-53,43 to -41,05	<0,0001
prx62-1 prx69-1 22°C vs. prx62-1 22°C+10°C	-17.93	-24,12 to -11,74	<0,0001
prx62-1 prx69-1 22°C vs. prx69-1 22°C+10°C	-12.54	-18,73 to -6,350	<0,0001
prx62-1 prx69-1 22°C vs. prx62-1 prx69-1 22°C+10°C	-5.2	-11,39 to 0,9907	0.1356
wt 22°C+10°C vs. prx62-1 22°C+10°C	29.31	23,12 to 35,50	<0,0001
wt 22°C+10°C vs. prx69-1 22°C+10°C	34.7	28,51 to 40,89	<0,0001
wt 22°C+10°C vs. prx62-1 prx69-1 22°C+10°C	42.04	35,85 to 48,23	<0,0001
prx62-1 22°C+10°C vs. prx69-1 22°C+10°C	5.392	-0,7987 to 11,58	0.1126
prx62-1 22°C+10°C vs. prx62-1 prx69-1 22°C+10°C	12.73	6,542 to 18,92	<0,0001
prx69-1 22°C+10°C vs. prx62-1 prx69-1 22°C+10°C	7.341	1,151 to 13,53	0.0146

## Sheet: Fig. 3E
Col-0 22C (µm)	Col-0 10C (µm)	35S::PRX62-TagRFP #3 22C (µm)	35S::PRX62-TagRFP #3 10C (µm)	35S::PRX62-TagRFP #4 22C (µm)	35S::PRX62-TagRFP #4 10C (µm)	35S::PRX69-TagRFP #1 22C (µm)	35S::PRX69-TagRFP #1 10C (µm)	35S::PRX69-TagRFP #5 22C (µm)	35S::PRX69-TagRFP #5 10C (µm)
573.8	1159.8	785	1518	858	1436	727.4	978.8	849.4	1067.4
665	1413	744.2	1471.6	773	1507.2	765.6	895.6	868	1128
608	1261	942.4	1397.4	831.6	1543.6	749.4	784.8	785.6	1174
615.6	1152.4	926.2	1354.8	765.4	1403	712.4	887.4	876.4	1103.3
599.6	1296	660	1377.2	753.2	1457.8	793	950.6	825.2	1005.4
705.4	1271.2	760.6	1386.9	712	1590	683.8	1059.4	703.4	1208.8
719.4	1150.2	789.04	1411.2	753.39	1598.02	703	1121.2	829.8	1156.78
740.2	1223	685.7	1337.92	733.56	1511.90	646.4	1192.8	793.2	1201.32
685.8	1244	918.9	1402.34	735.21	1498.04	683.6	1143.6	769.8	1178.90
654.569	1238.7	804.283	1422.5	795.199	1468.67	717	993.184	809.517	1112.45	Mean
59.565	84.3666	120.908	68.5347	45.8483	70.2704	45.6895	136.367	54.5351	73.2962	SD
Tukey's multiple comparisons test	Mean Diff,	95,00% CI of diff,	Adjusted P Value
Col-0 22C vs. Col-0 10C	-584.2	-702,1 to -466,3	<0,0001
Col-0 22C vs. 35S::PRX62-TagRFP #3 22C	-154.6	-294,1 to -15,07	0.0183
Col-0 22C vs. 35S::PRX62-TagRFP #3 10C	-749.4	-867,3 to -631,5	<0,0001
Col-0 22C vs. 35S::PRX62-TagRFP #4 22C	-111.4	-229,3 to 6,512	0.08
Col-0 22C vs. 35S::PRX62-TagRFP #4 10C	-848.1	-966,0 to -730,2	<0,0001
Col-0 22C vs. 35S::PRX69-TagRFP #1 22C	-61.31	-179,2 to 56,60	0.7948
Col-0 22C vs. 35S::PRX69-TagRFP #1 10C	-344.6	-462,5 to -226,7	<0,0001
Col-0 22C vs. 35S::PRX69-TagRFP #5 22C	-154.2	-272,1 to -36,31	0.0022
Col-0 22C vs. 35S::PRX69-TagRFP #5 10C	-479	-596,9 to -361,1	<0,0001
Col-0 10C vs. 35S::PRX62-TagRFP #3 22C	429.6	290,1 to 569,1	<0,0001
Col-0 10C vs. 35S::PRX62-TagRFP #3 10C	-165.2	-283,1 to -47,29	0.0008
Col-0 10C vs. 35S::PRX62-TagRFP #4 22C	472.8	354,9 to 590,7	<0,0001
Col-0 10C vs. 35S::PRX62-TagRFP #4 10C	-263.9	-381,8 to -146,0	<0,0001
Col-0 10C vs. 35S::PRX69-TagRFP #1 22C	522.9	405,0 to 640,8	<0,0001
Col-0 10C vs. 35S::PRX69-TagRFP #1 10C	239.6	121,7 to 357,5	<0,0001
Col-0 10C vs. 35S::PRX69-TagRFP #5 22C	430	312,1 to 547,9	<0,0001
Col-0 10C vs. 35S::PRX69-TagRFP #5 10C	105.2	-12,72 to 223,1	0.1214
35S::PRX62-TagRFP #3 22C vs. 35S::PRX62-TagRFP #3 10C	-594.8	-734,3 to -455,3	<0,0001
35S::PRX62-TagRFP #3 22C vs. 35S::PRX62-TagRFP #4 22C	43.19	-96,32 to 182,7	0.9909
35S::PRX62-TagRFP #3 22C vs. 35S::PRX62-TagRFP #4 10C	-693.5	-833,0 to -554,0	<0,0001
35S::PRX62-TagRFP #3 22C vs. 35S::PRX69-TagRFP #1 22C	93.27	-46,24 to 232,8	0.4797
35S::PRX62-TagRFP #3 22C vs. 35S::PRX69-TagRFP #1 10C	-190	-329,5 to -50,51	0.0012
35S::PRX62-TagRFP #3 22C vs. 35S::PRX69-TagRFP #5 22C	0.36	-139,1 to 139,9	>0,9999
35S::PRX62-TagRFP #3 22C vs. 35S::PRX69-TagRFP #5 10C	-324.4	-463,9 to -184,9	<0,0001
35S::PRX62-TagRFP #3 10C vs. 35S::PRX62-TagRFP #4 22C	638	520,1 to 755,9	<0,0001
35S::PRX62-TagRFP #3 10C vs. 35S::PRX62-TagRFP #4 10C	-98.69	-216,6 to 19,22	0.1813
35S::PRX62-TagRFP #3 10C vs. 35S::PRX69-TagRFP #1 22C	688.1	570,2 to 806,0	<0,0001
35S::PRX62-TagRFP #3 10C vs. 35S::PRX69-TagRFP #1 10C	404.8	286,9 to 522,7	<0,0001
35S::PRX62-TagRFP #3 10C vs. 35S::PRX69-TagRFP #5 22C	595.2	477,3 to 713,1	<0,0001
35S::PRX62-TagRFP #3 10C vs. 35S::PRX69-TagRFP #5 10C	270.4	152,5 to 388,3	<0,0001
35S::PRX62-TagRFP #4 22C vs. 35S::PRX62-TagRFP #4 10C	-736.7	-854,6 to -618,8	<0,0001
35S::PRX62-TagRFP #4 22C vs. 35S::PRX69-TagRFP #1 22C	50.08	-67,82 to 168,0	0.9283
35S::PRX62-TagRFP #4 22C vs. 35S::PRX69-TagRFP #1 10C	-233.2	-351,1 to -115,3	<0,0001
35S::PRX62-TagRFP #4 22C vs. 35S::PRX69-TagRFP #5 22C	-42.83	-160,7 to 75,08	0.9727
35S::PRX62-TagRFP #4 22C vs. 35S::PRX69-TagRFP #5 10C	-367.6	-485,5 to -249,7	<0,0001
35S::PRX62-TagRFP #4 10C vs. 35S::PRX69-TagRFP #1 22C	786.8	668,9 to 904,7	<0,0001
35S::PRX62-TagRFP #4 10C vs. 35S::PRX69-TagRFP #1 10C	503.5	385,6 to 621,4	<0,0001
35S::PRX62-TagRFP #4 10C vs. 35S::PRX69-TagRFP #5 22C	693.9	576,0 to 811,8	<0,0001
35S::PRX62-TagRFP #4 10C vs. 35S::PRX69-TagRFP #5 10C	369.1	251,2 to 487,0	<0,0001
35S::PRX69-TagRFP #1 22C vs. 35S::PRX69-TagRFP #1 10C	-283.3	-401,2 to -165,4	<0,0001
35S::PRX69-TagRFP #1 22C vs. 35S::PRX69-TagRFP #5 22C	-92.91	-210,8 to 25,00	0.2508
35S::PRX69-TagRFP #1 22C vs. 35S::PRX69-TagRFP #5 10C	-417.7	-535,6 to -299,8	<0,0001
35S::PRX69-TagRFP #1 10C vs. 35S::PRX69-TagRFP #5 22C	190.4	72,47 to 308,3	<0,0001
35S::PRX69-TagRFP #1 10C vs. 35S::PRX69-TagRFP #5 10C	-134.4	-252,3 to -16,50	0.0133
35S::PRX69-TagRFP #5 22C vs. 35S::PRX69-TagRFP #5 10C	-324.8	-442,7 to -206,9	<0,0001

[truncated: 16 more sheets: Fig. 3F, Fig. 4A, Fig. 4B, Fig. 5A, Fig. 5B, Fig. 5C, Table S1 Figure S2A, Fig. S3, Fig. S4, Fig. S5, Fig. S8A, Fig. S8C, Fig. S9, Fig. S10, Fig. S11, Fig. S13]
